# Supplementary material for: Quantitative Acetylomics Uncover Acetylation-Mediated Pathway Changes Following Histone Deacetylase Inhibition in Anaplastic Large Cell Lymphoma
Source: Cells. 2022 Aug 2;11(15):2380. doi: 10.3390/cells11152380 (PMC9368142; doi:10.3390/cells11152380)
Supplement: Supplementary file 1 [file cells-11-02380-s001.zip]

Archive with 6 entries (6 files):
- Supplementary Figures_merged.pdf
- Supplementary Methods.pdf
- Supplementary table S1.xlsx
- Supplementary table S2.xlsx
- Supplementary table S3.xlsx
- Supplementary table S4.xlsx
