# Supplementary material for: Quantitative Acetylomics Uncover Acetylation-Mediated Pathway Changes Following Histone Deacetylase Inhibition in Anaplastic Large Cell Lymphoma
Source: Cells. 2022 Aug 2;11(15):2380. doi: 10.3390/cells11152380 (PMC9368142; doi:10.3390/cells11152380)
Supplement: Supplementary file 1 [file cells-11-02380-s001.zip › Supplementary table S1.xlsx]

## Sheet: Description
	Histone modifications were statistically analyzed at 2 levels:
	1st global acetylation (i.e., quantity of all acetylated vs. all non-acetylated peptide forms) was compared between conditions
	2nd quantities of individual peptide forms with specific modifications were compared between conditions
	For each comparison relative abundances of peptide forms and p-values are presented.
	Data for peptide forms of histones H3 and H4 are preseted together, while results for H2A variants are presented in separate sheets.
	This document contains following sheets:
	Sheet name		Sheet content
	Data_H3-H4		Quantitative data for histone H3 and H4 peptide forms obtained from EIC in Skyline software
	H3-H4_Global ac		Relative abundance of acetylated and non-acetylated peptide forms of histone H3 and H4
			P-values expressing the statistical significance of differences in quantity of acetylated and non-acetylated peptide forms
	H3-H4_Individual		Relative abundance of acetylated and non-acetylated peptide forms of histone H3 and H4
			P-values expressing the statistical significance of differences in abundaces of individual peptide forms
	Data_H2A variants		Quantitative data for histone H2A peptide forms obtained from EIC in Skyline software
	H2A_Global ac		Relative abundance of acetylated and non-acetylated peptide forms of histone H2A variants
			P-values expressing the statistical significance of differences in quantity of acetylated and non-acetylated peptide forms
	H2A_Individual		Relative abundance of acetylated and non-acetylated peptide forms of histone H2A variants
			P-values expressing the statistical significance of differences in abundaces of individual peptide forms

## Sheet: Data_H3-H4
Quantitative data for histone H3 and H4 peptide forms obtained from EICs in Skyline software
Protein Name	Sequence identifier	Protein segment	Total Area CTRL_2	Total Area CTRL_3	Total Area CTRL_4	Total Area CTRL_1	Total Area MS-275_1	Total Area MS-275_2	Total Area MS-275_3	Total Area MS-275_4	Total Area SAHA_1	Total Area SAHA_2	Total Area SAHA_3	Total Area SAHA_4	Total Area Hdac1 KO_1	Total Area Hdac1 KO_2	Total Area Hdac1 KO_3	Total Area Hdac1 KO_4
sp|P62806|H4_MOUSE	H4_	H4_	159713476864	111195542656	87053271552	91461752448	130485218944	147366275840	88533619264	122648729216	84062601216	103940176128	110878663552	82275563008	143040338176	96041602944	129193447296	91489211392
sp|P62806|H4_MOUSE	H4_K20K31	H4_K20-K31	197836784	107714600	220562656	156401696	106455560	130769056	235727136	253866096	158480720	63083312	45379096	51300836	241073024	208777056	203233536	225990976
sp|P62806|H4_MOUSE	H4_K20me1K31	H4_K20-K31	43797996	54009784	33741828	30063876	45894288	24527910	55963292	80194104	24455850	33099488	45426760	32464742	62609164	40212020	56815992	60836888
sp|P62806|H4_MOUSE	H4_K31	H4_K31	230705934456	223800634768	152233169312	182070590780	277838553458	271970460032	202394524608	200262072776	228334432527	169237050406	194852228148	162004518636	232978997720	231750159152	231693967112	173107165566
sp|P62806|H4_MOUSE	H4_K31ac	H4_K31	607614352	468759200	426283944	444454904	812648192	727312296	419890072	447055536	789113440	392136732	273580808	484297392	735646368	656323116	583551840	420342792
sp|P62806|H4_MOUSE	H4_S1R3K5K8K12K16	H4_K5-K16	165943296512	159474030592	104490017664	132307253376	135729521856	126842137600	94147730432	95256716672	158906043936	137162862080	122717560192	109924085120	193734411264	195427998592	164711293952	110763097088
sp|P62806|H4_MOUSE	H4_S1R3K5K8K12K16ac	H4_K5-K16	86134072608	88012184224	61066539504	75950694432	145340221504	126262395392	90432780672	101227773632	113157572744	96855785184	96826948256	82527222464	108207401984	109284987888	83872744896	62346169344
sp|P62806|H4_MOUSE	H4_S1R3K5K8K12acK16	H4_K5-K16	8148992208	7018029856	4985381216	6893760368	12998846848	12290266720	8949414000	8487777504	6116356290	5138590576	5485561040	5910668336	8204747168	9977278224	7792715200	4910093424
sp|P62806|H4_MOUSE	H4_S1R3K5K8K12acK16ac	H4_K5-K16	5920083200	6357272064	5374788096	5649571968	22457245696	19551043328	15667602432	16100297728	6750837120	6113705344	6199974912	6325125632	8300774400	7644206976	6747360640	5516520448
sp|P62806|H4_MOUSE	H4_S1R3K5K8acK12K16	H4_K5-K16	5038672320	4508737424	2925475760	4088043752	14252385280	12797808288	8721629856	8546282056	5320634320	5738375328	4732878224	4681989420	5734150576	5967791236	5153486192	3541095504
sp|P62806|H4_MOUSE	H4_S1R3K5K8acK12K16ac	H4_K5-K16	4188066304	5175059840	3849264128	4395824896	26035319296	22355609088	17465386496	18393548800	7486738432	6301817344	6757112576	6767765888	6189945856	5460406528	5454545536	4367971072
sp|P62806|H4_MOUSE	H4_S1R3K5K8acK12acK16	H4_K5-K16	1135523200	1105390080	677600960	942749952	3519227904	2912330240	2373985280	2455688448	813984128	788193344	695610560	693539008	1251922176	1052856320	1126360448	796073728
sp|P62806|H4_MOUSE	H4_S1R3K5K8acK12acK16ac	H4_K5-K16	1186717952	1358016512	928599296	1030977664	12142186232	11742980264	8875123776	8326376944	1188034432	1236421376	1327105280	1451911552	1776543744	1529515264	1418015232	1172621568
sp|P62806|H4_MOUSE	H4_S1R3K5acK8K12K16	H4_K5-K16	4692149008	4667855472	3823990984	4539671524	13173807664	10324708416	7981540736	8771525568	6036924592	4964497480	4647523424	4696907396	6361246616	6446895264	5213500944	4255439608
sp|P62806|H4_MOUSE	H4_S1R3K5acK8K12K16ac	H4_K5-K16	1742951168	1926499584	1175062656	1607492480	10136799232	8545868288	5872081920	6496839168	2263717376	2169812736	1943610496	2106876928	2761304576	2556807424	2202318848	1719703552
sp|P62806|H4_MOUSE	H4_S1R3K5acK8K12acK16/H4_S1R3K5acK8acK12K16	H4_K5-K16	2271795808	2784034688	2305975648	2162863528	9254292672	7544809408	6659871040	7001613984	2186996472	2274504384	2407361632	2251904416	3702416336	3029062016	3516531008	2297548352
sp|P62806|H4_MOUSE	H4_S1R3K5acK8acK12K16ac/H4_S1R3K5acK8K12acK16ac	H4_K5-K16	1172235280	1562850048	1167299968	1222292000	15403074048	13661588480	11114507264	12202022400	1592545792	1495777408	1757859264	1982947840	2052996480	1748031360	1627663968	1648817472
sp|P62806|H4_MOUSE	H4_S1R3K5acK8acK12acK16	H4_K5-K16	251494880	278843520	196247936	277701888	1503052054	1323965824	993173384	1019171090	214934032	191500752	197128960	216794656	369953376	328795296	345451328	253818992
sp|P62806|H4_MOUSE	H4_S1R3K5acK8acK12acK16ac	H4_K5-K16	317025792	372697824	304333824	300028992	5763423744	6233246208	4121535232	4483637248	335285472	274403488	348163584	330844288	477621568	403601536	435585312	426656608
sp|P62806|H4_MOUSE	H4_K77	H4_K77	185193620584	143465483996	82277993020	90487031838	186168579382	185732394390	96476101742	120469430796	93149584972	94076954032	126907857870	84555134030	179596938584	125755815882	171798656184	105877412382
sp|P62806|H4_MOUSE	H4_K77ac	H4_K77	351325440	242121344	145770848	203638848	349780256	356866112	153364864	202954256	200207600	188617344	250579376	200119984	464821280	335732160	361927424	152594432
sp|P62806|H4_MOUSE	H4_K79K91	H4_K79-K91	9022266988	20656341472	26741419846	5230666172	16891156496	24031963854	20794323908	32309194800	5544633521	12675794444	25195846512	24895818754	13852811088	18221514791	33065877304	7294221804
sp|P62806|H4_MOUSE	H4_K79K91ac	H4_K79-K91	296059616	407638976	405957504	120018808	405470400	410443168	323588480	418965504	207617744	256242240	409903040	463487008	371097280	337344704	545653248	133552832
sp|P62806|H4_MOUSE	H4_K79acK91	H4_K79-K91	299316704	294481504	387860032	97931536	233745536	435395520	382042240	389947200	112259952	205674848	491473248	367454528	321259712	295781504	566449984	126856024
sp|P68433|H31_MOUSE	H31_K122	H31_K122	53752065280	113485920256	75844136960	30262481408	85594390528	76992900608	100951021568	92697543680	28461806592	43258147712	101520359424	75744412672	71753441280	72212092672	116784379904	45649624064
sp|P68433|H31_MOUSE	H31_K122ac	H31_K122	207290720	430986976	304936448	132433784	258531664	274089696	351698752	323378624	72076736	192142528	302208800	337446432	314412544	316792384	521486784	166507440
sp|P68433|H31_MOUSE	H31_K18K23	H31_K18-K23	406076783966	416664892508	259484484331	314760277371	224633834872	345044951475	298106664080	270454602108	348576156472	315082210051	307025629144	272589810764	462746613016	425891120941	392842660984	242061318728
sp|P68433|H31_MOUSE	H31_K18K23ac	H31_K18-K23	99091447072	97835966464	66536988608	87853190720	106300779136	127019214912	106949132800	97085488096	80291726168	84258893376	84525175808	71962050560	113623067712	118091673584	107465903744	76329879232
sp|P68433|H31_MOUSE	H31_K18acK23	H31_K18-K23	99350568960	104141209600	73677805568	84465025024	158297725440	185258193920	158062613504	150094759936	113629261824	115829489664	124874137600	117486444544	116102176768	113223032832	111137234944	73563457536
sp|P68433|H31_MOUSE	H31_K18acK23ac	H31_K18-K23	35715052544	35115320320	28286187008	29933937664	101434907648	131573744128	108487163904	98524253184	35692100608	42034397184	50348220416	43697972224	49348468736	44738308096	46478480384	33505848832
sp|P68433|H31_MOUSE	H31_K18me1K23	H31_K18-K23	585454656	662763136	447973568	433256224	586207488	799514880	622765632	517706976	482321408	451491968	550798144	492350816	746720256	484060864	739281600	399733440
sp|P68433|H31_MOUSE	H31_K27S28K36K37	H31_K27-K37	63392461760	65545144416	42343377472	50413911744	71220153472	67900971456	58288119712	57621363952	41250635008	44006349028	46441356400	38012269856	70955757728	56632975016	68859800248	40862763088
sp|P68433|H31_MOUSE	H31_K27S28K36K37me1	H31_K27-K37	10594816000	11434243072	8037423104	8544727552	6386617344	7456141312	7177248768	7423802368	3493544704	4302648320	4735064064	4306981888	10128603136	9175770112	11845689344	7002179584
sp|P68433|H31_MOUSE	H31_K27S28phK36K37	H31_K27-K37	170311632	124542084	61574260	135616184	110466892	105468444	68658162	60647222	77488760	112023068	110829340	74634228	136187552	157222256	100236560	33958871
sp|P68433|H31_MOUSE	H31_K27acS28K36K37	H31_K27-K37	3931440384	4139127040	2739419520	3157372416	9582624768	10348335872	8806314240	9427520000	2196792384	2725830400	3433584256	2822560064	5415342208	3994932672	4688583552	3426175424
sp|P68433|H31_MOUSE	H31_K27acS28K36me2K37	H31_K27-K37	313038080	557152128	261056336	230003328	1018376064	1108934272	1814115200	1429329536	87792464	127236320	366215456	273921568	456531808	213004992	907830336	398967808
sp|P68433|H31_MOUSE	H31_K27me1S28K36K37	H31_K27-K37	52048314752	58433017600	39254914944	41972496416	39529448448	59370231072	50185603568	44918302080	29213298432	34169443616	44763801792	33917800800	49073514176	40144106400	55014966336	36538855360
sp|P68433|H31_MOUSE	H31_K27me1S28K36K37ac	H31_K27-K37	540060480	559071744	513996160	428301952	567211648	585141760	539395264	404023840	209558848	184067168	422079872	615389696	713824320	422358400	634964544	372081984
sp|P68433|H31_MOUSE	H31_K27me2S28K36K37	H31_K27-K37	179974896384	184247691904	132374384032	134326413536	164040674112	205393422016	173172432256	164134858624	138631688520	144072341888	174328734016	141469491296	180299487168	159157886464	186245230720	125199779072
sp|P68433|H31_MOUSE	H31_K27me2S28K36K37ac	H31_K27-K37	510190720	467526912	513209856	442332064	400115968	510643840	401189824	408507136	495134592	358765280	359668672	466228320	522909056	515899808	533259520	266716304
sp|P68433|H31_MOUSE	H31_K27me2S28K36me2K37	H31_K27-K37	107000000000	121000000000	72649392128	70190817280	89343262720	116000000000	120000000000	105000000000	70163947520	66927284224	118000000000	82768396288	98802188288	76585615360	116000000000	62473093120
sp|P68433|H31_MOUSE	H31_K27me3S28K36K37	H31_K27-K37	149098418176	158296154112	98252034048	99382067200	120630304768	169946333184	152196431872	135066951680	105973248000	110335893504	164860305408	120505978880	166253690880	137334931456	187950505984	109187715072
sp|P68433|H31_MOUSE	H31_K27me3S28phK36K37	H31_K27-K37	91591568	112243280	93314216	57852120	87572128	69970000	57992688	85339992	54333212	49540924	115660368	131606312	147241200	151484992	69722696	101583440
sp|P68433|H31_MOUSE	H31_K56	H31_K56	116658744408	56402384096	45933243936	40246155512	73894544320	105496328864	55910440592	63990814208	91257891072	55776396032	50582627520	40226808896	65373165984	74729640184	60792662176	52666359928
sp|P68433|H31_MOUSE	H31_K56ac	H31_K56	536020288	498747712	336409408	363891008	494467136	455346944	433449248	424185856	475719552	428013440	350081024	370598624	583656960	400236192	469425088	333643584
sp|P68433|H31_MOUSE	H31_K79	H31_K79	169169438976	135693779520	102911476672	97679594144	166835155872	157343588672	139214167424	136344796544	122909620778	127990639040	130407421824	107364812288	158687964352	111962777248	148088172480	98042870208
sp|P68433|H31_MOUSE	H31_K79ac	H31_K79	592288376	510934732	368771632	344654208	578068264	541229732	408111104	446012556	454510784	440057888	307770496	343526208	596497536	423401888	443105636	279999528
sp|P68433|H31_MOUSE	H31_K79me1	H31_K79	34896279772	15440944236	10826240816	11726087796	16128100880	34287923168	15492585302	14944719000	11701301314	12627531434	15378953776	12654513788	16251921784	18984228740	18553824900	14271570390
sp|P68433|H31_MOUSE	H31_K79me2	H31_K79	4047651840	1850004352	1381727232	1581474816	1593160704	3496805376	1600625664	1681202944	1602585856	1488513152	1961957888	1768668032	1737199232	1980312064	1801191296	1396539648
sp|P68433|H31_MOUSE	H31_K9S10K14	H31_K9-K14	27974763520	34288222208	28101614592	35052780032	35295473664	28861172096	27894763008	27328287744	35408692224	27088861056	25971036928	24383045888	41211424768	38207030400	28911825408	26808604672
sp|P68433|H31_MOUSE	H31_K9S10K14ac	H31_K9-K14	19151886080	25917629440	19349830144	15803794816	36989588480	27722267392	27917476352	27397202944	21953208320	16853404160	20929837056	15758777856	29588764160	30722770176	28301876224	17808203264
sp|P68433|H31_MOUSE	H31_K9S10phK14	H31_K9-K14	412336184	327645280	159879384	411712224	390205712	268705008	244104232	173917688	344621632	245172176	272919376	207162880	393369664	493456064	259624176	154402028
sp|P68433|H31_MOUSE	H31_K9acS10K14	H31_K9-K14	3541898752	2968418304	1241143552	1154645120	612134400	2894815232	3057013760	1633002240	347177536	1581282048	1441044992	695875968	2080193536	1308002304	4058882304	1858950656
sp|P68433|H31_MOUSE	H31_K9acS10K14ac	H31_K9-K14	1409135144	2259149472	1572601720	1470724732	7793639424	8957848224	6798804416	6820849408	2060135904	1576251888	2365217016	2293479960	2305727264	1895783224	2217294832	1878753120
sp|P68433|H31_MOUSE	H31_K9acS10phK14ac	H31_K9-K14	5289928	4377215	1567700	2166443	25763246	14431118	19454308	13372922	9180532	2954892	13709124	7538213	8679293	3619169	3302263	3622615
sp|P68433|H31_MOUSE	H31_K9me1S10K14	H31_K9-K14	62692581376	65512144896	45718798336	55074181120	42310541312	55768637440	53350199296	49174269952	46968852480	50803286016	63491538944	54217494528	67072376832	65321914368	78359396352	45028614144
sp|P68433|H31_MOUSE	H31_K9me1S10K14ac	H31_K9-K14	58617978880	52585697280	50005319680	47045681152	73863143424	99480305664	88360992768	88005500928	43690790912	53825777664	78131462144	58688061440	72170364928	65907838976	79895986176	51306840064
sp|P68433|H31_MOUSE	H31_K9me1S10phK14	H31_K9-K14	415119788	311539340	185840496	391089704	303368208	277629916	285380104	206928376	233332808	165665103	287953824	182855124	365875008	472651288	338369192	179651360
sp|P68433|H31_MOUSE	H31_K9me1S10phK14ac	H31_K9-K14	783291008	249284448	111580624	224622528	199037776	375415776	470998208	197540608	186759600	245593744	356183808	273880064	396174912	421020544	330459296	156171424
sp|P68433|H31_MOUSE	H31_K9me2S10K14	H31_K9-K14	174000000000	171000000000	127000000000	142000000000	124000000000	162000000000	154000000000	140000000000	140000000000	123000000000	159000000000	144000000000	170000000000	174000000000	173000000000	120000000000
sp|P68433|H31_MOUSE	H31_K9me2S10K14ac	H31_K9-K14	122000000000	112000000000	95047319552	91814002688	152000000000	214000000000	176000000000	173000000000	101000000000	120000000000	158000000000	131000000000	140000000000	135000000000	152000000000	99364077568
sp|P68433|H31_MOUSE	H31_K9me2S10phK14	H31_K9-K14	1348947712	956200000	570144384	1236371328	681167360	1035628864	835530560	516551616	561552320	539199808	746918464	615861248	1249419264	1641518464	1159399168	462708576
sp|P68433|H31_MOUSE	H31_K9me2S10phK14ac	H31_K9-K14	1043003584	682691776	360727808	634042176	591931648	894951104	847723520	591391296	464077792	634688448	853009856	577869952	956965504	1113570432	770850624	395502336
sp|P68433|H31_MOUSE	H31_K9me3S10phK14	H31_K9-K14	1265498368	1019479232	593751936	1131587072	697036544	997699136	755865856	576053440	470314784	469842208	675389760	507591552	1083597952	1487048192	1124672128	562002432
sp|P84244|H33_MOUSE	H33_K27K36K37	H33_K27-K37	1104003584	1134526304	759890560	890174176	1307006880	1335510144	1137157408	1106724096	983030656	1249855744	1323824096	1072769216	1194591616	1055991360	1101834592	767629344
sp|P84244|H33_MOUSE	H33_K27K36me2K37	H33_K27-K37	78366528	122887000	52869844	69009504	52143608	59761264	88802640	70615104	36896432	90149264	92513240	82379024	123130696	46533092	166277952	58107140
sp|P84244|H33_MOUSE	H33_K27acK36K37	H33_K27-K37	133605036	131255808	98250316	101329492	402394400	413515572	331974312	296384300	123539110	113547280	165155728	153058568	177234800	140352332	145711940	97485016
sp|P84244|H33_MOUSE	H33_K27acK36me1K37	H33_K27-K37	53121182	89111789	42459999	32761138	168313211	307899244	255441224	215149576	24184892	39887235	83624679	70010117	53921337	42657785	102486895	52954429
sp|P84244|H33_MOUSE	H33_K27me1K36K37	H33_K27-K37	637954880	775940736	469229312	553053504	606527488	837571200	725970432	696910848	469393632	435613248	882593088	629768320	685614784	548235328	779226560	506658432
sp|P84244|H33_MOUSE	H33_K27me1K36me2K37	H33_K27-K37	32032164	34806776	24189034	22473466	22536746	31994450	27612666	33978000	19031696	16517403	30319334	18653648	37886996	26917824	43745216	24428604
sp|P84244|H33_MOUSE	H33_K27me2K36K37	H33_K27-K37	3008973864	4078358440	2425222900	2591783344	3042044400	3900596800	3813884052	3283025636	2746265112	991296140	4207717184	2993698296	3608872024	2489095960	4248121380	2670048452
sp|P84244|H33_MOUSE	H33_K27me3K36K37	H33_K27-K37	964349776	1060064768	781037608	864367136	923136052	1269656376	1130183500	1134231896	1198441856	884808044	1371442060	1176277872	1289381840	1031188992	1459501912	927582336

## Sheet: H3-H4_Global ac
	Relative abundance of acetylated and non-acetylated peptide forms of histone H3 and H4
	P-values expressing the statistical significance of differences in quantity of acetylated and non-acetylated peptide forms
						Relative abundance of peptide forms (%)				Global acetylation comparison between sample groups (p-value)
V1	Master protein accession	Protein description	Protein variants with shared peptide	Peptide	Modification	CTRL	MS-275	SAHA	Hdac1 KO		CTRL.MS-275	CTRL.SAHA	CTRL.Hdac1 KO	MS-275.SAHA	MS-275.Hdac1 KO	SAHA.Hdac1 KO
H31_K122_other	P68433	H31_MOUSE Histone H3.1 OS=Mus musculus GN=Hist1h3a PE=1 SV=2	B9EI85, P84228, P84244, F8WI35 (K121-R127)	H3_K122-R128	non-acetylated	99.6009	99.663	99.6517	99.5811	H31_K122_globaltest	0.0139615	0.387349	0.428341	0.830605	0.0115931	0.265331
H31_K122_acetylation					acetylated	0.399058	0.336967	0.348264	0.418886
H31_K18K23_other	P68433	H31_MOUSE Histone H3.1 OS=Mus musculus GN=Hist1h3a PE=1 SV=2		H3_K18-R26	non-acetylated	62.214	42.543	56.284	59.9677	H31_K18K23_globaltest	2.96058e-05	0.0123786	0.160581	0.000687876	0.000104415	0.0965015
H31_K18K23_acetylation					acetylated	37.786	57.457	43.716	40.0323
H31_K27S28K36K37_other	P68433	H31_MOUSE Histone H3.1 OS=Mus musculus GN=Hist1h3a PE=1 SV=2		H31_K27-R40	non-acetylated	99.0177	97.8787	99.1537	98.875	H31_K27S28K36K37_globaltest	2.92152e-06	0.0462621	0.0187321	7.90703e-06	1.49476e-05	0.00395159
H31_K27S28K36K37_acetylation					acetylated	0.982333	2.12127	0.846312	1.12503
H31_K56_other	P68433	H31_MOUSE Histone H3.1 OS=Mus musculus GN=Hist1h3a PE=1 SV=2		H3_Y54-R63	non-acetylated	99.2849	99.3831	99.2944	99.3094	H31_K56_globaltest	0.488511	0.948195	0.862009	0.465068	0.525494	0.898942
H31_K56_acetylation					acetylated	0.71506	0.616867	0.705643	0.69064
H31_K79_other	P68433	H31_MOUSE Histone H3.1 OS=Mus musculus GN=Hist1h3a PE=1 SV=2		H3_E73-R83	non-acetylated	99.6891	99.7156	99.7216	99.7119	H31_K79_globaltest	0.132502	0.348229	0.390906	0.852711	0.883258	0.797287
H31_K79_acetylation					acetylated	0.31086	0.284365	0.278362	0.288065
H31_K9S10K14_other	P68433	H31_MOUSE Histone H3.1 OS=Mus musculus GN=Hist1h3a PE=1 SV=2		H3_K9-R17	non-acetylated	57.2939	42.5634	52.1156	52.9449	H31_K9S10K14_globaltest	2.20522e-05	0.0435786	0.0139072	0.00177949	1.49516e-05	0.664165
H31_K9S10K14_acetylation					acetylated	42.7061	57.4366	47.8844	47.0551
H33_K27K36K37_other	P84244	H32_MOUSE Histone H3.2 OS=Mus musculus GN=Hist1h3b PE=1 SV=2	F8WI35, P02301	H33_K27-R40	non-acetylated	97.0777	91.7954	96.7149	96.8403	H33_K27K36K37_globaltest	1.75025e-06	0.286165	0.160384	9.50594e-05	1.71455e-06	0.703175
H33_K27K36K37_acetylation					acetylated	2.92229	8.20458	3.28508	3.15971
H4__other	P62806	H4_MOUSE Histone H4 OS=Mus musculus OX=10090 GN=H4c1 PE=1 SV=2		H4_I46-R55	only non-acetylated	100	100	100	100	H4__globaltest	Only one form	Only one form	Only one form	Only one form	Only one form	Only one form
H4_K20K31_other	P62806	H4_MOUSE Histone H4 OS=Mus musculus OX=10090 GN=H4c1 PE=1 SV=2		H4_K20-R35	only non-acetylated	100	100	100	100	H4_K20K31_globaltest	Only one form	Only one form	Only one form	Only one form	Only one form	Only one form
H4_K31_other	P62806	H4_MOUSE Histone H4 OS=Mus musculus OX=10090 GN=H4c1 PE=1 SV=2		H4_K20-R35	non-acetylated	99.7528	99.7553	99.7598	99.7288	H4_K31_globaltest	0.924149	0.894329	0.323955	0.932843	0.339143	0.577381
H4_K31_acetylation					acetylated	0.247192	0.24473	0.240201	0.271204
H4_K77_other	P62806	H4_MOUSE Histone H4 OS=Mus musculus OX=10090 GN=H4c1 PE=1 SV=2		H4_D68-R78	non-acetylated	99.8113	99.824	99.7886	99.7864	H4_K77_globaltest	0.403409	0.180721	0.454084	0.0238387	0.240872	0.947022
H4_K77_acetylation					acetylated	0.188663	0.176023	0.211389	0.213559
H4_K79K91_other	P62806	H4_MOUSE Histone H4 OS=Mus musculus OX=10090 GN=H4c1 PE=1 SV=2		H4_K79-R92	non-acetylated	96.0788	96.8415	96.1719	96.3391	H4_K79K91_globaltest	0.298397	0.911134	0.730094	0.24544	0.282751	0.775413
H4_K79K91_acetylation					acetylated	3.92121	3.15853	3.82806	3.6609
H4_S1R3K5K8K12K16_other	P62806	H4_MOUSE Histone H4 OS=Mus musculus OX=10090 GN=H4c1 PE=1 SV=2		H4_S1-R17	non-acetylated	55.6302	32.499	49.3215	55.5906	H4_S1R3K5K8K12K16_globaltest	1.94504e-07	0.00147539	0.967572	1.64616e-06	4.39036e-08	0.000726512
H4_S1R3K5K8K12K16_acetylation					acetylated	44.3698	67.501	50.6785	44.4094

## Sheet: H3-H4_Individual
	Relative abundance of acetylated and non-acetylated peptide forms of histone H3 and H4
	P-values expressing the statistical significance of differences in abundaces of individual peptide forms
						Relative abundance of peptide forms (%)				Ratio to control				Global acetylation comparison between sample groups (p-value)
Individual peptide form	Master protein accession	Protein description	Protein variants with shared peptide	Peptide	Modifications of peptide	CTRL	MS-275	SAHA	Hdac1 KO	CTRL	MS-275	SAHA	Hdac1 KO	row ID	CTRL.MS-275	CTRL.SAHA	CTRL.Hdac1 KO	MS-275.SAHA	MS-275.Hdac1 KO	SAHA.Hdac1 KO		p-value significance
H31_K122_H31_K122	P68433	H31_MOUSE Histone H3.1 OS=Mus musculus GN=Hist1h3a PE=1 SV=2	B9EI85, P84228, P84244, F8WI35 (K121-R127)	H3_K122-R128	no PTM	99.6009	99.663	99.6517	99.5811	1	1.00062	1.00051	0.999801	H31_K122	0.014638	0.414494	0.432949	0.835891	0.0126178	0.292443		<0.01
H31_K122_H31_K122ac					K122ac	0.399058	0.336967	0.348264	0.418886	1	0.844407	0.872717	1.04969	H31_K122ac	0.014638	0.414494	0.432949	0.835891	0.0126178	0.292443		(=0.01, <0.05)
H31_K18K23_H31_K18K23	P68433	H31_MOUSE Histone H3.1 OS=Mus musculus GN=Hist1h3a PE=1 SV=2		H3_K18-R26	no PTM	62.1321	42.4525	56.2232	59.8822	1	0.683262	0.904898	0.963789	H31_K18K23	0.000139832	0.0181573	0.165367	0.000695052	0.000150578	0.0998404
H31_K18K23_H31_K18K23ac					K18K23ac	15.7229	16.4298	14.5431	16.5773	1	1.04496	0.924964	1.05434	H31_K18K23ac	0.337012	0.0618911	0.265491	0.0210276	0.840438	0.0197469
H31_K18K23_H31_K18acK23					K18acK23	16.2329	24.5223	21.4046	16.4788	1	1.51065	1.31859	1.01515	H31_K18acK23	0.000118838	0.00161625	0.656808	0.0291109	0.000136976	0.00200808
H31_K18K23_H31_K18acK23ac					K18acK23ac	5.81722	16.5013	7.73962	6.96919	1	2.83663	1.33047	1.19803	H31_K18acK23ac	2.56527e-05	0.0335108	0.0312341	0.00180395	6.30729e-05	0.324259
H31_K18K23_H31_K18me1K23					K18me1K23	0.0949306	0.0941392	0.0895112	0.0925253	1	0.991663	0.942912	0.974663	H31_K18me1K23	0.89334	0.426496	0.833263	0.462012	0.889227	0.781997
H31_K27S28K36K37_H31_K27S28K36K37	P68433	H31_MOUSE Histone H3.1 OS=Mus musculus GN=Hist1h3a PE=1 SV=2		H31_K27-R40	no PTM	11.2389	11.4062	9.61257	11.3281	1	1.01488	0.855292	1.00793	H31_K27S28K36K37	0.867314	0.0821682	0.870113	0.132947	0.937812	0.0719318
H31_K27S28K36K37_H31_K27S28K36K37me1					K36me1	1.96687	1.27518	0.950651	1.83048	1	0.648331	0.483332	0.930656	H31_K27S28K36K37me1	0.000184934	0.000106999	0.0774009	0.00469658	0.000764597	0.000359716
H31_K27S28K36K37_H31_K27S28phK36K37					S28ph	0.0237582	0.0149949	0.0209137	0.0180499	1	0.631146	0.88027	0.759734	H31_K27S28phK36K37	0.0940832	0.549312	0.443335	0.121715	0.585792	0.650238
H31_K27S28K36K37_H31_K27acS28K36K37					K27ac	0.709345	1.71146	0.627069	0.843461	1	2.41273	0.884011	1.18907	H31_K27acS28K36K37	2.59718e-05	0.0518478	0.0305793	5.29549e-06	5.149e-05	0.00389495
H31_K27S28K36K37_H31_K27acS28K36me2K37					K27acK36me2	0.0658804	0.235035	0.0415675	0.084629	1	3.5676	0.630953	1.28458	H31_K27acS28K36me2K37	0.000455672	0.188318	0.414467	0.00320966	0.0180687	0.100667
H31_K27S28K36K37_H31_K27me1S28K36K37					K27me1	9.74378	8.61694	7.97148	8.71454	1	0.884352	0.81811	0.894369	H31_K27me1S28K36K37	0.0292535	0.000976225	0.0272405	0.121279	0.798217	0.059112
H31_K27S28K36K37_H31_K27me1S28K36K37ac					K27me1K37ac	0.104569	0.0931773	0.0718791	0.100921	1	0.891063	0.687386	0.965121	H31_K27me1S28K36K37ac	0.328365	0.242786	0.744556	0.395572	0.475141	0.281211
H31_K27S28K36K37_H31_K27me2S28K36K37					K27me2	32.0916	31.6071	33.8465	31.4193	1	0.984902	1.05469	0.97905	H31_K27me2S28K36K37	0.552772	0.202045	0.533769	0.105147	0.881743	0.10915
H31_K27S28K36K37_H31_K27me2S28K36K37ac					K27me2K37ac	0.0993441	0.0768587	0.0943853	0.0864596	1	0.773662	0.950084	0.870304	H31_K27me2S28K36K37ac	0.100542	0.785644	0.369742	0.25712	0.281811	0.635737
H31_K27S28K36K37_H31_K27me2S28K36me2K37					K27me2K36me2	18.5638	19.2067	18.6966	16.8106	1	1.03463	1.00715	0.905561	H31_K27me2S28K36me2K37	0.537952	0.922726	0.0729669	0.705149	0.0427482	0.15966
H31_K27S28K36K37_H31_K27me3S28K36K37					K27me3	25.3743	25.7431	28.0482	28.7416	1	1.01453	1.10538	1.1327	H31_K27me3S28K36K37	0.683942	0.0146288	0.00282605	0.0375462	0.0112352	0.340652
H31_K27S28K36K37_H31_K27me3S28phK36K37					K27me3S28ph	0.0177753	0.0133331	0.0181768	0.0219012	1	0.75009	1.02259	1.23211	H31_K27me3S28phK36K37	0.151803	0.933355	0.460563	0.271564	0.127131	0.572956
H31_K56_H31_K56	P68433	H31_MOUSE Histone H3.1 OS=Mus musculus GN=Hist1h3a PE=1 SV=2		H3_Y54-R63	no PTM	99.2849	99.3831	99.2944	99.3094	1	1.00099	1.00009	1.00025	H31_K56	0.489744	0.948351	0.862626	0.465168	0.525844	0.898958
H31_K56_H31_K56ac					K56ac	0.71506	0.616867	0.705643	0.69064	1	0.862679	0.986832	0.96585	H31_K56ac	0.489744	0.948351	0.862626	0.465168	0.525844	0.898958
H31_K79_H31_K79	P68433	H31_MOUSE Histone H3.1 OS=Mus musculus GN=Hist1h3a PE=1 SV=2		H3_E73-R83	no PTM	86.8714	87.4852	88.9722	86.9372	1	1.00707	1.02418	1.00076	H31_K79	0.821796	0.279533	0.974379	0.4932	0.824248	0.169871
H31_K79_H31_K79ac					K79ac	0.31214	0.28605	0.278505	0.288618	1	0.916415	0.892243	0.924643	H31_K79ac	0.13331	0.371792	0.405597	0.856188	0.884906	0.798106
H31_K79_H31_K79me1					K79me1	11.3988	11.0765	9.5105	11.5976	1	0.971725	0.83434	1.01744	H31_K79me1	0.89471	0.28117	0.918652	0.427552	0.813317	0.130179
H31_K79_H31_K79me2					K79me2	1.4176	1.15221	1.2388	1.17657	1	0.812785	0.873866	0.829969	H31_K79me2	0.325484	0.370625	0.253264	0.675475	0.89767	0.664136
H31_K9S10K14_H31_K9S10K14	P68433	H31_MOUSE Histone H3.1 OS=Mus musculus GN=Hist1h3a PE=1 SV=2		H3_K9-R17	no PTM	7.36547	5.59859	6.49816	6.8713	1	0.760114	0.882247	0.932907	H31_K9S10K14	0.0790976	0.442823	0.598394	0.392735	0.171964	0.724289
H31_K9S10K14_H31_K9S10K14ac					K14ac	4.66305	5.61254	4.3505	5.37857	1	1.20362	0.932973	1.15344	H31_K9S10K14ac	0.244505	0.585833	0.19576	0.133328	0.747628	0.0942968
H31_K9S10K14_H31_K9S10phK14					S10ph	0.072547	0.0487146	0.0611943	0.0614007	1	0.67149	0.843512	0.846357	H31_K9S10phK14	0.186503	0.489522	0.561702	0.364756	0.418614	0.980282
H31_K9S10K14_H31_K9acS10K14					K9ac	0.465444	0.325256	0.2005	0.440056	1	0.698808	0.430771	0.945455	H31_K9acS10K14	0.412023	0.0863078	0.869205	0.339332	0.481099	0.102173
H31_K9S10K14_H31_K9acS10K14ac					K9acK14ac	0.389154	1.42263	0.476862	0.427055	1	3.65569	1.22538	1.09739	H31_K9acS10K14ac	0.000138147	0.160219	0.486371	2.00756e-05	1.66622e-05	0.314876
H31_K9S10K14_H31_K9acS10phK14ac					K9acS10phK14ac	0.000703515	0.003326	0.00169372	0.000910213	1	4.72769	2.40752	1.29381	H31_K9acS10phK14ac	0.00199824	0.0553001	0.446173	0.103206	0.00465407	0.14288
H31_K9S10K14_H31_K9me1S10K14					K9me1	13.3969	9.4073	12.4612	12.963	1	0.7022	0.930156	0.967615	H31_K9me1S10K14	0.000123791	0.0790166	0.490549	9.09475e-05	0.00039863	0.30012
H31_K9S10K14_H31_K9me1S10K14ac					K9me1K14ac	12.2594	16.3972	13.3386	13.7376	1	1.33753	1.08803	1.12058	H31_K9me1S10K14ac	0.00166111	0.329043	0.0587517	0.0434838	0.00265551	0.682208
H31_K9S10K14_H31_K9me1S10phK14					K9me1S10ph	0.0735588	0.0500849	0.0494402	0.0661965	1	0.680882	0.672118	0.899912	H31_K9me1S10phK14	0.085636	0.0753827	0.618878	0.918409	0.139143	0.118228
H31_K9S10K14_H31_K9me1S10phK14ac					K9me1S10phK14ac	0.0624848	0.0544588	0.0602011	0.0629707	1	0.871553	0.963453	1.00778	H31_K9me1S10phK14ac	0.746839	0.920423	0.983501	0.65714	0.562947	0.785834
H31_K9S10K14_H31_K9me2S10K14					K9me2	35.9558	27.2072	32.7996	32.5437	1	0.756685	0.912222	0.905105	H31_K9me2S10K14	2.28025e-05	0.0560051	0.00303329	0.00650225	0.000276707	0.87898
H31_K9S10K14_H31_K9me2S10K14ac					K9me2K14ac	24.6869	33.4573	29.294	26.8717	1	1.35527	1.18662	1.0885	H31_K9me2S10K14ac	0.000111895	0.0210266	0.0322498	0.0385646	0.000795739	0.141116
H31_K9S10K14_H31_K9me2S10phK14					K9me2S10ph	0.23069	0.140094	0.142198	0.211731	1	0.607284	0.616405	0.917817	H31_K9me2S10phK14	0.0511261	0.0577754	0.747223	0.916582	0.124709	0.127265
H31_K9S10K14_H31_K9me2S10phK14ac					K9me2S10phK14ac	0.150076	0.13539	0.143683	0.156079	1	0.902144	0.957401	1.04	H31_K9me2S10phK14ac	0.601749	0.818302	0.864929	0.613674	0.436076	0.639512
H31_K9S10K14_H31_K9me3S10phK14					K9me3S10ph	0.227951	0.139903	0.122116	0.207683	1	0.613741	0.535712	0.911084	H31_K9me3S10phK14	0.0244909	0.0151308	0.631397	0.193082	0.046868	0.0225317
H33_K27K36K37_H33_K27K36K37	P84244	H32_MOUSE Histone H3.2 OS=Mus musculus GN=Hist1h3b PE=1 SV=2	F8WI35, P02301	H31_K27-R40	no PTM	16.8211	16.8813	20.6305	16.1643	1	1.00358	1.22647	0.960956	H33_K27K36K37	0.965916	0.367492	0.662521	0.380944	0.673197	0.299634
H33_K27K36K37_H33_K27K36me2K37					K36me2	1.34986	0.921924	1.27368	1.37189	1	0.682976	0.943565	1.01632	H33_K27K36me2K37	0.034099	0.775336	0.947375	0.355308	0.143402	0.773369
H33_K27K36K37_H33_K27acK36K37					K27ac	2.01537	4.96004	2.46322	2.18058	1	2.46111	1.22222	1.08197	H33_K27acK36K37	0.000276576	0.134267	0.49408	0.000786021	0.000542611	0.464591
H33_K27K36K37_H33_K27acK36me1K37					K27acK36me1	0.888151	3.20331	0.875061	0.945373	1	3.60671	0.985261	1.06443	H33_K27acK36me1K37	0.000344326	0.878553	0.745695	0.00609313	0.000321665	0.708379
H33_K27K36K37_H33_K27me1K36K37					K27me1	10.4965	9.87304	10.4223	9.87137	1	0.940604	0.992935	0.940445	H33_K27me1K36K37	0.0731177	0.65123	0.0199431	0.7121	0.966709	0.693638
H33_K27K36K37_H33_K27me1K36me2K37					K27me1K36me2	0.4892	0.397674	0.368592	0.513879	1	0.812907	0.753459	1.05045	H33_K27me1K36me2K37	0.0747083	0.0178418	0.418037	0.388162	0.0422837	0.0129174
H33_K27K36K37_H33_K27me2K36K37					K27me2	51.9595	48.4109	43.438	50.5304	1	0.931705	0.835998	0.972497	H33_K27me2K36K37	0.0442565	0.272561	0.451515	0.489351	0.277961	0.350274
H33_K27K36K37_H33_K27me3K36K37					K27me3	15.9803	15.3518	20.5285	18.4221	1	0.960669	1.28461	1.1528	H33_K27me3K36K37	0.450101	0.0437055	0.0279366	0.0264719	0.00638389	0.3197
H4__H4_	P62806	H4_MOUSE Histone H4 OS=Mus musculus OX=10090 GN=H4c1 PE=1 SV=2		H4_I46-I55	no PTM	100	100	100	100	1	1	1	1		Only one form	Only one form	Only one form	Only one form	Only one form	Only one form
H4_K20K31_H4_K20K31	P62806	H4_MOUSE Histone H4 OS=Mus musculus OX=10090 GN=H4c1 PE=1 SV=2		H4_K20-R35	no PTM	80.7085	78.1825	67.7553	80.1474	1	0.968703	0.839507	0.993047	H4_K20K31	0.642404	0.205707	0.902675	0.287231	0.57961	0.200382
H4_K20K31_H4_K20me1K31					K20me1	19.2915	21.8175	32.2447	19.8526	1	1.13094	1.67144	1.02909	H4_K20me1K31	0.642404	0.205707	0.902675	0.287231	0.57961	0.200382
H4_K31_H4_K31	P62806	H4_MOUSE Histone H4 OS=Mus musculus OX=10090 GN=H4c1 PE=1 SV=2		H4_D24-R35	no PTM	99.7528	99.7553	99.7598	99.7288	1	1.00002	1.00007	0.999759	H4_K31	0.924315	0.897202	0.324053	0.93427	0.342061	0.591397
H4_K31_H4_K31ac					K31ac	0.247192	0.24473	0.240201	0.271204	1	0.990043	0.971718	1.09714	H4_K31ac	0.924315	0.897202	0.324053	0.93427	0.342061	0.591397
H4_K77_H4_K77	P62806	H4_MOUSE Histone H4 OS=Mus musculus OX=10090 GN=H4c1 PE=1 SV=2		H4_D68-R78	no PTM	99.8113	99.824	99.7886	99.7864	1	1.00013	0.999772	0.999751	H4_K77	0.406878	0.188357	0.467025	0.0240447	0.270251	0.948539
H4_K77_H4_K77ac					K77ac	0.188663	0.176023	0.211389	0.213559	1	0.932998	1.12046	1.13196	H4_K77ac	0.406878	0.188357	0.467025	0.0240447	0.270251	0.948539
H4_K79K91_H4_K79K91	P62806	H4_MOUSE Histone H4 OS=Mus musculus OX=10090 GN=H4c1 PE=1 SV=2		H4_K79-R92	no PTM	96.087	96.8697	96.2076	96.3414	1	1.00815	1.00126	1.00265	H4_K79K91	0.311742	0.911514	0.733879	0.249707	0.282758	0.776271
H4_K79K91_H4_K79K91ac					K91ac	2.09403	1.64287	2.10519	1.89551	1	0.78455	1.00533	0.905196	H4_K79K91ac	0.272674	0.979542	0.615583	0.308373	0.41578	0.635374
H4_K79K91_H4_K79acK91					K79ac	1.819	1.48746	1.68718	1.76306	1	0.817731	0.927529	0.969246	H4_K79acK91	0.398611	0.729567	0.888145	0.357313	0.234276	0.684201
H4_S1R3K5K8K12K16_H4_S1R3K5K8K12K16	P62806	H4_MOUSE Histone H4 OS=Mus musculus OX=10090 GN=H4c1 PE=1 SV=2		H4_S1-R17	no PTM	55.6568	32.514	49.3554	55.6257	1	0.584187	0.886781	0.999441	H4_S1R3K5K8K12K16	2.00262e-06	0.00149878	0.967746	1.58934e-05	5.96849e-08	0.00134774
H4_S1R3K5K8K12K16_H4_S1R3K5K8K12K16ac					K16ac	30.9888	33.207	36.462	30.427	1	1.07158	1.17662	0.981872	H4_S1R3K5K8K12K16ac	0.0118712	0.000113073	0.417938	0.00304462	0.00739974	0.000150489
H4_S1R3K5K8K12K16_H4_S1R3K5K8K12acK16					K12ac	2.67953	3.06142	2.12956	2.56691	1	1.14252	0.794748	0.95797	H4_S1R3K5K8K12acK16	0.027043	0.0344331	0.487068	0.00795988	0.0210126	0.0689218
H4_S1R3K5K8K12K16_H4_S1R3K5K8K12acK16ac					K12acK16ac	2.33983	5.32108	2.39068	2.39199	1	2.27413	1.02173	1.02229	H4_S1R3K5K8K12acK16ac	0.000535675	0.80704	0.788922	0.000230317	9.45538e-05	0.990859
H4_S1R3K5K8K12K16_H4_S1R3K5acK8K12K16					K5ac	1.77705	2.88135	1.90621	1.88447	1	1.62143	1.07269	1.06045	H4_S1R3K5acK8K12K16	0.000425286	0.271231	0.368776	4.32865e-05	9.16129e-05	0.808253
H4_S1R3K5K8K12K16_H4_S1R3K5K8acK12K16ac					K8acK16ac	1.76107	6.06537	2.56881	1.82783	1	3.44413	1.45866	1.0379	H4_S1R3K5K8acK12K16ac	0.000224	0.00506785	0.706587	0.0002805	0.000235085	0.00773214
H4_S1R3K5K8K12K16_H4_S1R3K5K8acK12K16					K8ac	1.63385	3.14962	1.92228	1.71525	1	1.92773	1.17654	1.04982	H4_S1R3K5K8acK12K16	1.35511e-05	0.0386922	0.247624	0.000278258	9.48562e-05	0.0999784
H4_S1R3K5K8K12K16_H4_S1R3K5acK8K12acK16/H4_S1R3K5acK8acK12K16					K5acK12ac/K5acK8ac	0.953724	2.2033	0.858908	1.05862	1	2.3102	0.900583	1.10999	H4_S1R3K5acK8K12acK16/H4_S1R3K5acK8acK12K16	0.000673255	0.397054	0.395064	0.000155033	0.000408706	0.0927896
H4_S1R3K5K8K12K16_H4_S1R3K5acK8K12K16ac					K5acK16ac	0.638641	2.21155	0.798203	0.78025	1	3.4629	1.24985	1.22173	H4_S1R3K5acK8K12K16ac	8.48988e-08	0.0137164	0.00341855	1.76649e-05	2.95542e-07	0.721446
H4_S1R3K5K8K12K16_H4_S1R3K5acK8acK12K16ac/H4_S1R3K5acK8K12acK16ac					K5acK8acK16ac/K5acK12acK16ac	0.511698	3.79111	0.639814	0.604458	1	7.40889	1.25038	1.18128	H4_S1R3K5acK8acK12K16ac/H4_S1R3K5acK8K12acK16ac	2.6728e-05	0.180064	0.259371	0.00029468	0.000131791	0.730966
H4_S1R3K5K8K12K16_H4_S1R3K5K8acK12acK16ac					K8acK12acK16ac	0.448511	2.95519	0.488878	0.500253	1	6.58888	1.09	1.11536	H4_S1R3K5K8acK12acK16ac	5.11197e-08	0.493666	0.171189	0.000212586	3.25445e-06	0.855862
H4_S1R3K5K8K12K16_H4_S1R3K5K8acK12acK16					K8acK12ac	0.380813	0.810949	0.281133	0.35776	1	2.12952	0.738245	0.939464	H4_S1R3K5K8acK12acK16	1.13356e-06	0.00046643	0.404913	1.01634e-06	0.000353171	0.0207425
H4_S1R3K5K8K12K16_H4_S1R3K5acK8acK12acK16					K5acK8acK12ac	0.10006	0.347488	0.0771896	0.110266	1	3.4728	0.771435	1.10201	H4_S1R3K5acK8acK12acK16	0.000176317	0.0308309	0.29932	0.000208933	0.000330916	0.00992765
H4_S1R3K5K8K12K16_H4_S1R3K5acK8acK12acK16ac					K5acK8acK12acK16ac	0.129698	1.48057	0.120933	0.149277	1	11.4156	0.932419	1.15097	H4_S1R3K5acK8acK12acK16ac	2.24602e-06	0.560985	0.38071	7.38229e-06	0.00012996	0.221698

## Sheet: Data_H2A variants
Quantitative data for histone H2A peptide forms obtained from EIC in Skyline software
Protein Name	Sequence identifier	Protein segment	Total Area CTRL1	Total Area CTRL2	Total Area CTRL3	Total Area CTRL4	Total Area MS-2751	Total Area MS-2752	Total Area MS-2753	Total Area MS-2754	Total Area saha1	Total Area saha2	Total Area saha3	Total Area saha4	Total Area Hdac1 KO1	Total Area Hdac1 KO2	Total Area Hdac1 KO3	Total Area Hdac1 KO4
sp|P0C0S6|H2AZ_MOUSE	H2AZ_K4K7K11K13K15	H2AZ_K4-K15	1991216807	2184256370	1564274916	1640934059	1986943843	2006766251	1436476212	1544538923	2330690804	2189836196	1547727299	1896970031	2662185079	3070570664	1909036385	1553781508
sp|P0C0S6|H2AZ_MOUSE	H2AZ_K4K7K11acK13K15	H2AZ_K4-K15	14992179	11379408	10843699	11524337	31228900	24573560	18085800	29536984	43138864	27705092	26782668	31894064	12609115	10240734	11030891	19483562
sp|P0C0S6|H2AZ_MOUSE	H2AZ_K4K7acK11K13K15	H2AZ_K4-K15	130098838	107015747	109661831	106505952	482978832	463777432	366291820	374714816	362144900	366107256	335534976	377423620	119025396	176261364	109573110	120348157
sp|P0C0S6|H2AZ_MOUSE	H2AZ_K4K7acK11acK13K15	H2AZ_K4-K15	7408670	6434646	9095411	12962166	37930560	41789872	36711376	27391542	27264350	28500882	35596192	34858476	9337750	11377582	11698651	13523050
sp|P0C0S6|H2AZ_MOUSE	H2AZ_K4acK7K11K13K15	H2AZ_K4-K15	71573112	70302224	65262424	76404480	435434112	399323296	269284288	368681664	128351664	129821472	97369192	117954976	93311424	110942512	84019864	74785056
sp|P0C0S6|H2AZ_MOUSE	H2AZ_K4acK7acK11K13K15	H2AZ_K4-K15	24659708	25905520	25860286	26996644	230625696	302875040	212852288	215409856	54293732	66666132	66728540	81778832	35843944	33038460	30208380	32254840
sp|P0C0S6|H2AZ_MOUSE	H2AZ_K4acK7acK11acK13K15	H2AZ_K4-K15	1232402	3590395	4073552	5365988	31658336	36149216	31071016	29381536	1926943	3148559	9929694	9642389	3846926	1854848	5863505	10183362
sp|P27661|H2AX_MOUSE	H2AX_K5K9	H2AX_K5-K9	4406772424	4554693312	4872796864	3804767404	4285833284	3937585452	3666333192	3616526008	4879935336	4394388284	4273216212	3937964284	5193731552	5353675896	3975724672	4072030628
sp|P27661|H2AX_MOUSE	H2AX_K5acK9	H2AX_K5-K9	6723870	4502460	6006266	3573179	23922490	20971432	20383810	20575234	13008829	11014942	10203885	11448819	4600644	5462586	2794206	5497666
sp|P27661|H2AX_MOUSE	H2AX_K5acK9ac	H2AX_K5-K9	18842450	19019410	14989167	9612811	103529000	123503136	110605608	108047240	43823260	33406880	38261544	44285176	6829144	19535226	18296556	10114831
sp|Q3THW5|H2AV_MOUSE	H2AV_K4K7K11K13K15	H2AV_K4-K15	174041728	186651936	154717392	155524384	232315712	191395968	143099664	167880544	260180896	250761664	201671216	254335664	247615168	308148544	202355104	151779728
sp|Q3THW5|H2AV_MOUSE	H2AV_K4acK7K11K13K15	H2AV_K4-K15	10357882	5988951	8109654	11444558	58866784	60076564	38638560	46676064	17844312	22045402	18250142	23480502	10432175	18730438	6648132	9636841
sp|Q3THW5|H2AV_MOUSE	H2AV_K4acK7acK11K13K15	H2AV_K4-K15	3810497	1970746	647492	941810	51465384	54640272	36348908	37313740	12655243	9884522	10298678	9474196	0	0	2130953	0
sp|Q64523|H2A2C_MOUSE	H2A2C_K36	H2A2C_K36	2396798808	2679228976	3984958184	2964626112	6215077088	3152775632	4584546384	3830823760	4459743008	1821056160	3310365120	3512853392	5256979296	2092019888	3218339616	3887225840
sp|Q64523|H2A2C_MOUSE	H2A2C_K36ac	H2A2C_K36	46761654	60843627	59547517	73508912	29300205	80945527	60649303	52396416	28346499	63891807	63877138	76991589	85351920	69313767	46810169	60097746
sp|Q64523|H2A2C_MOUSE	H2A2C_K5K9	H2A2C_K5-K9	52406148108	53301632568	55316166792	42832823526	43311811540	44732468704	42832055536	41622625616	51579643635	44861745224	43702519916	44591182170	55505991380	56351814888	48749188056	43968693608
sp|Q64523|H2A2C_MOUSE	H2A2C_K5K9ac	H2A2C_K5-K9	576743360	573271424	618575360	770265472	929367168	962269120	831005120	812534912	872573312	720961216	924314560	1029076672	724976640	813831040	670321664	449470016
sp|Q64523|H2A2C_MOUSE	H2A2C_K5acK9	H2A2C_K5-K9	5745746432	5098870784	5655272448	5129743360	14439071744	15511697408	15326426112	13152690176	9796832256	8025290240	8119021568	8885489664	5900083712	6062519808	5048051712	5455697920
sp|Q64523|H2A2C_MOUSE	H2A2C_K5acK9ac	H2A2C_K5-K9	242466176	271742656	248981296	238620128	1157303808	1501936896	1325585920	1034565440	505271104	406600704	582177856	621900672	229305472	242771520	201299984	258606736
sp|Q8BFU2|H2A3_MOUSE	H2A3_K36	H2A3_K36	13662243148	11809964252	16508055800	13803518776	11661076404	18744489264	15175462780	14923622704	8498390176	12095106588	15954714608	13410336912	13213545424	15769383408	16481336560	12063194096
sp|Q8BFU2|H2A3_MOUSE	H2A3_K36ac	H2A3_K36	275324767	301311566	324285408	341647072	230597954	349794046	303292935	291355000	207676012	232877417	376609817	324763508	367564260	367546426	327048937	259037845
sp|Q8BFU2|H2A3_MOUSE	H2A3_K95	H2A3_K95	22444686394	38170962624	40612917200	27339251558	39380234828	32957012824	36606555216	33514817764	28641048262	24641659318	31683418140	31275600536	32351859288	27643376196	31706783704	29974325452
sp|Q8BFU2|H2A3_MOUSE	H2A3_K95ac	H2A3_K95	78978572	112192440	97297996	79845640	117848000	108674844	90090200	96476508	72796054	93262952	75859394	88451182	122745556	100641318	107677720	81205944
sp|Q8CA90|Q8CA90_MOUSE	Q8CA90_K6K7K8K11	Q8CA90_K6-K11	103132608	127571984	98599952	79266224	189471552	151732352	77826464	95888960	142043696	102658512	109789528	88238752	128161192	140379152	115571304	68102424
sp|Q8CA90|Q8CA90_MOUSE	Q8CA90_K6acK7K8K11	Q8CA90_K6-K11	3361669	3057733	1517530	677370	14406706	14051314	6136817	7016390	5012746	5166478	4235795	3531574	3577954	1501004	2334725	1519242

## Sheet: H2A_Global ac
	Relative abundance of acetylated and non-acetylated peptide forms of histone H2A variants
	P-values expressing the statistical significance of differences in quantity of acetylated and non-acetylated peptide forms
						Relative abundance of peptide forms (%)				Global acetylation comparison between sample groups (p-value)
V1	Master protein accession	Protein description	Protein variants with shared peptide	Peptide		CTRL	MS-275	SAHA	Hdac1 KO	row ID	CTRL.MS-275	CTRL.SAHA	CTRL.Hdac1 KO	MS-275.SAHA	MS-275.Hdac1 KO	SAHA.Hdac1 KO		p-value significance
H2A2C_K36_other	Q64523	Histone H2A type 2-C OS=Mus musculus GN=Hist2h2ac PE=1 SV=3	Q64522; Q8R1M2; A0A0N4SV66; F8WIX8; Q6GSS7	H2A2C_K36-R42	non-acetylated	98.0268	98.7981	98.2777	98.1692	H2A2C_K36_globaltest	0.220195	0.726738	0.743249	0.496096	0.326982	0.884319		<0.01
H2A2C_K36_acetylation	Q64523	Histone H2A type 2-C OS=Mus musculus GN=Hist2h2ac PE=1 SV=3			acetylated	1.97316	1.20189	1.72225	1.83079									(=0.01, <0.05)
H2A2C_K5K9_other	Q64523	Histone H2A type 2-C OS=Mus musculus GN=Hist2h2ac PE=1 SV=3	Q8BFU2; Q64522; P22752; Q8CGP5; A0AUV1; Q8CGP7; Q8CGP6; Q6GSS7	H2A2C_G4-R11	non-acetylated	88.9715	72.0705	82.0343	88.6794	H2A2C_K5K9_globaltest	1.48934e-06	9.2227e-05	0.655909	8.94196e-06	2.16893e-07	1.82927e-05
H2A2C_K5K9_acetylation					acetylated	11.0285	27.9295	17.9657	11.3206
H2A3_K36_other	Q8BFU2	Histone H2A type 3 OS=Mus musculus GN=Hist3h2a PE=1 SV=3	P22752; Q8CGP5; A0AUV1; Q8CGP7; Q8CGP6	H2A3_K36-R42	non-acetylated	97.8129	98.0893	97.7734	97.7588	H2A3_K36_globaltest	0.0946006	0.842651	0.80948	0.0368276	0.0696694	0.944181
H2A3_K36_acetylation					acetylated	2.18712	1.91074	2.22661	2.24124
H2A3_K95_other	Q8BFU2	Histone H2A type 3 OS=Mus musculus GN=Hist3h2a PE=1 SV=3	P22752; Q8CGP5; A0AUV1; Q8CGP4; Q8R1M2; A0A0N4SV66; Q8CGP7; Q8CGP6	H2A3_N89-R99	non-acetylated	99.7092	99.7117	99.7167	99.6654	H2A3_K95_globaltest	0.933559	0.844488	0.242662	0.886315	0.173077	0.234233
H2A3_K95_acetylation					acetylated	0.290816	0.288322	0.283287	0.334634
H2AV_K4K7K11K13K15_other	Q3THW5	Histone H2A.V OS=Mus musculus GN=H2afv PE=1 SV=3	Q8R029	H2AV_A1-R19	non-acetylated	94.0826	65.6743	88.6028	94.491	H2AV_K4K7K11K13K15_globaltest	1.22863e-05	0.00407175	0.721523	5.44285e-07	4.55185e-06	0.00121707
H2AV_K4K7K11K13K15_acetylation					acetylated	5.91744	34.3257	11.3972	5.50897
H2AX_K5K9_other	P27661	Histone H2AX OS=Mus musculus GN=H2afx PE=1 SV=2		H2AX_G4-R11	non-acetylated	99.5422	96.6824	98.8411	99.6212	H2AX_K5K9_globaltest	3.24163e-06	0.000401334	0.428863	1.49441e-05	3.3571e-05	0.00157497
H2AX_K5K9_acetylation					acetylated	0.457805	3.31759	1.15888	0.378781
H2AZ_K4K7K11K13K15_other	P0C0S6	Histone H2A.Z OS=Mus musculus GN=H2afz PE=1 SV=2	G3UX40; Q3UA95; G3UWL7	H2AZ_A1-R19	non-acetylated	88.6279	60.7247	76.1727	88.6827	H2AZ_K4K7K11K13K15_globaltest	1.1769e-06	0.000220911	0.970554	0.000103036	8.80921e-06	0.0006861
H2AZ_K4K7K11K13K15_acetylation					acetylated	11.3721	39.2753	23.8273	11.3173
H2A_K6K7K8K11_other	Q8CA90	Histone H2A OS=Mus musculus GN=H2afy PE=2 SV=1		H2A_G4-R11	non-acetylated	98.2411	92.6066	96.0897	98.1208	H2A_K6K7K8K11_globaltest	0.00230339	0.0340211	0.856225	0.000323056	0.000523906	0.0138189
H2A_K6K7K8K11_acetylation					acetylated	1.75891	7.39344	3.91031	1.87916

## Sheet: H2A_Individual 
		Relative abundance of acetylated and non-acetylated peptide forms of histone H2A variants
		P-values expressing the statistical significance of differences in abundaces of individual peptide forms
						Relative abunance of peptide forms (%)				Ratio to control					Individual peptide forms comparison between sample groups (p-value)
V1	Master protein accession	Protein description	Protein variants with shared peptide	Peptide	Modification	CTRL	MS-275	SAHA	Hdac1 KO	CTRL	MS-275	SAHA	Hdac1 KO	row ID	CTRL.MS-275	CTRL.SAHA	CTRL.Hdac1 KO	MS-275.SAHA	MS-275.Hdac1 KO	SAHA.Hdac1 KO		p-value significance
H2A2C_K36_H2A2C_K36	Q64523	Histone H2A type 2-C OS=Mus musculus GN=Hist2h2ac PE=1 SV=3	Q64522; Q8R1M2; A0A0N4SV66; F8WIX8; Q6GSS7	H2A2C_K36-R42	no PTM	98.0268	98.7981	98.2777	98.1692	1	1.00787	1.00256	1.00145	H2A2C_K36	0.250456	0.734883	0.74609	0.49612	0.338057	0.885802		<0.01
H2A2C_K36_H2A2C_K36ac	Q64523	Histone H2A type 2-C OS=Mus musculus GN=Hist2h2ac PE=1 SV=3			K36ac	1.97316	1.20189	1.72225	1.83079	1	0.609117	0.872837	0.927847	H2A2C_K36ac	0.250456	0.734883	0.74609	0.49612	0.338057	0.885802		(=0.01, <0.05)
H2A2C_K5K9_H2A2C_K5K9	Q64523	Histone H2A type 2-C OS=Mus musculus GN=Hist2h2ac PE=1 SV=3	Q8BFU2; Q64522; P22752; Q8CGP5; A0AUV1; Q8CGP7; Q8CGP6; Q6GSS7	H2A2C_G4-R11	no PTM	88.9834	72.0773	82.0518	88.6982	1	0.810008	0.922102	0.996794	H2A2C_K5K9	1.82925e-05	0.000343482	0.659458	9.28726e-06	2.66439e-07	1.88743e-05
H2A2C_K5K9_H2A2C_K5K9ac	Q64523	Histone H2A type 2-C OS=Mus musculus GN=Hist2h2ac PE=1 SV=3			K9ac	1.10526	1.47384	1.56605	1.13184	1	1.33347	1.4169	1.02405	H2A2C_K5K9ac	0.0893673	0.0564722	0.873708	0.52572	0.0391156	0.0299112
H2A2C_K5K9_H2A2C_K5acK9	Q64523	Histone H2A type 2-C OS=Mus musculus GN=Hist2h2ac PE=1 SV=3			K5ac	9.47248	24.3714	15.4523	9.76554	1	2.57286	1.63128	1.03094	H2A2C_K5acK9	8.82856e-06	0.000333202	0.605549	3.2682e-06	3.24994e-06	0.00019125
H2A2C_K5K9_H2A2C_K5acK9ac	Q64523	Histone H2A type 2-C OS=Mus musculus GN=Hist2h2ac PE=1 SV=3			K5acK9ac	0.438826	2.07746	0.929882	0.404435	1	4.73414	2.11902	0.921631	H2A2C_K5acK9ac	2.27915e-06	0.00245353	0.426205	0.0012065	6.78017e-06	0.000913385
H2A3_K36_H2A3_K36	Q8BFU2	Histone H2A type 3 OS=Mus musculus GN=Hist3h2a PE=1 SV=3	P22752; Q8CGP5; A0AUV1; Q8CGP7; Q8CGP6	H2A3_K36-R42	no PTM	97.8129	98.0893	97.7734	97.7588	1	1.00283	0.999596	0.999447	H2A3_K36	0.133345	0.842873	0.809513	0.06545	0.107527	0.944317
H2A3_K36_H2A3_K36ac	Q8BFU2	Histone H2A type 3 OS=Mus musculus GN=Hist3h2a PE=1 SV=3			K36ac	2.18712	1.91074	2.22661	2.24124	1	0.873633	1.01806	1.02474	H2A3_K36ac	0.133345	0.842873	0.809513	0.06545	0.107527	0.944317
H2A3_K95_H2A3_K95	Q8BFU2	Histone H2A type 3 OS=Mus musculus GN=Hist3h2a PE=1 SV=3	P22752; Q8CGP5; A0AUV1; Q8CGP4; Q8R1M2; A0A0N4SV66; Q8CGP7; Q8CGP6	H2A3_N89-R99	no PTM	99.7092	99.7117	99.7167	99.6654	1	1.00003	1.00008	0.999561	H2A3_K95	0.93373	0.844906	0.242752	0.887365	0.175174	0.238176
H2A3_K95_H2A3_K95ac	Q8BFU2	Histone H2A type 3 OS=Mus musculus GN=Hist3h2a PE=1 SV=3			K95ac	0.290816	0.288322	0.283287	0.334634	1	0.991426	0.974111	1.15067	H2A3_K95ac	0.93373	0.844906	0.242752	0.887365	0.175174	0.238176
H2AV_K4K7K11K13K15_H2AV_K4K7K11K13K15	Q3THW5	Histone H2A.V OS=Mus musculus GN=H2afv PE=1 SV=3	Q8R029	H2AV_A1-R19	no PTM	94.2645	65.6847	88.6566	94.5394	1	0.696812	0.940509	1.00292	H2AV_K4K7K11K13K15	0.000351617	0.0157708	0.721803	1.02485e-06	0.000133339	0.00675358
H2AV_K4K7K11K13K15_H2AV_K4acK7K11K13K15	Q3THW5	Histone H2A.V OS=Mus musculus GN=H2afv PE=1 SV=3			K4ac	4.91076	18.2589	7.46899	4.54502	1	3.71814	1.52095	0.925523	H2AV_K4acK7K11K13K15	0.00287742	0.078527	0.746922	0.000115274	0.00156956	0.0351184
H2AV_K4K7K11K13K15_H2AV_K4acK7acK11K13K15	Q3THW5	Histone H2A.V OS=Mus musculus GN=H2afv PE=1 SV=3			K4acK7ac	0.824698	16.0564	3.87438	0.91563	1	19.4694	4.69793	1.11026	H2AV_K4acK7acK11K13K15	0.00281833	0.0195109	0.799836	1.16172e-05	7.49503e-05	0.000528787
H2AX_K5K9_H2AX_K5K9	P27661	Histone H2AX OS=Mus musculus GN=H2afx PE=1 SV=2		H2AX_G4-R11	no PTM	99.5439	96.6852	98.842	99.633	1	0.971282	0.992949	1.00089	H2AX_K5K9	7.16382e-05	0.000864463	0.436497	3.53639e-05	0.000934394	0.0065157
H2AX_K5K9_H2AX_K5acK9	P27661	Histone H2AX OS=Mus musculus GN=H2afx PE=1 SV=2			K5ac	0.114426	0.535401	0.257955	0.0958797	1	4.67901	2.25433	0.837918	H2AX_K5acK9	0.000688128	0.00275551	0.35503	0.000128621	0.000980262	0.00347389
H2AX_K5K9_H2AX_K5acK9ac	P27661	Histone H2AX OS=Mus musculus GN=H2afx PE=1 SV=2			K5acK9ac	0.341652	2.77937	0.90001	0.271139	1	8.13508	2.63429	0.793611	H2AX_K5acK9ac	7.37452e-05	0.00121569	0.482811	4.65176e-05	0.0025157	0.017595
H2AZ_K4K7K11K13K15_H2AZ_K4K7K11K13K15	P0C0S6	Histone H2A.Z OS=Mus musculus GN=H2afz PE=1 SV=2	G3UX40; Q3UA95; G3UWL7	H2AZ_A1-R19	no PTM	88.6763	60.8004	76.266	88.782	1	0.685645	0.860049	1.00119	H2AZ_K4K7K11K13K15	0.000174882	0.000222059	0.970695	0.0020125	0.000656364	0.00112738
H2AZ_K4K7K11K13K15_H2AZ_K4K7K11acK13K15	P0C0S6	Histone H2A.Z OS=Mus musculus GN=H2afz PE=1 SV=2			K11ac	0.5862	0.89206	1.23216	0.516396	1	1.52177	2.10194	0.880922	H2AZ_K4K7K11acK13K15	0.0173397	0.000563678	0.672559	0.0492642	0.130345	0.041751
H2AZ_K4K7K11K13K15_H2AZ_K4K7acK11K13K15	P0C0S6	Histone H2A.Z OS=Mus musculus GN=H2afz PE=1 SV=2			K7ac	5.47821	14.7623	13.9535	5.15994	1	2.69473	2.54709	0.941902	H2AZ_K4K7acK11K13K15	0.000329186	5.64026e-05	0.636675	0.405072	0.00114563	0.000287972
H2AZ_K4K7K11K13K15_H2AZ_K4K7acK11acK13K15	P0C0S6	Histone H2A.Z OS=Mus musculus GN=H2afz PE=1 SV=2			K7acK11ac	0.420042	1.25265	1.21467	0.455549	1	2.98221	2.89179	1.08453	H2AZ_K4K7acK11acK13K15	0.00938651	0.00803972	0.7961	0.848328	0.00999836	0.00911582
H2AZ_K4K7K11K13K15_H2AZ_K4acK7K11K13K15	P0C0S6	Histone H2A.Z OS=Mus musculus GN=H2afz PE=1 SV=2			K4ac	3.43342	12.7788	4.55921	3.59308	1	3.72188	1.32789	1.0465	H2AZ_K4acK7K11K13K15	9.8943e-06	0.0276086	0.667591	0.000144257	5.08113e-06	0.0297782
H2AZ_K4K7K11K13K15_H2AZ_K4acK7acK11K13K15	P0C0S6	Histone H2A.Z OS=Mus musculus GN=H2afz PE=1 SV=2			K4acK7ac	1.25367	8.38669	2.58416	1.31129	1	6.68973	2.06129	1.04596	H2AZ_K4acK7acK11K13K15	2.48876e-06	0.00564926	0.783475	0.000858297	9.46493e-05	0.00985231
H2AZ_K4K7K11K13K15_H2AZ_K4acK7acK11acK13K15	P0C0S6	Histone H2A.Z OS=Mus musculus GN=H2afz PE=1 SV=2			K4acK7acK11ac	0.152135	1.12711	0.190302	0.181772	1	7.40859	1.25087	1.1948	H2AZ_K4acK7acK11acK13K15	0.0105895	0.723332	0.785297	0.0317814	0.0339236	0.948825
H2A_K6K7K8K11_H2A_K6K7K8K11	Q8CA90	Histone H2A OS=Mus musculus GN=H2afy PE=2 SV=1		H2A_G4-R11	no PTM	98.2411	92.6066	96.0897	98.1208	1	0.942646	0.978101	0.998776	H2A_K6K7K8K11	0.0127981	0.0623757	0.856891	0.000562667	0.00455703	0.0285971
H2A_K6K7K8K11_H2A_K6acK7K8K11	Q8CA90	Histone H2A OS=Mus musculus GN=H2afy PE=2 SV=1			K6ac	1.75891	7.39344	3.91031	1.87916	1	4.20342	2.22314	1.06836	H2A_K6acK7K8K11	0.0127981	0.0623757	0.856891	0.000562667	0.00455703	0.0285971
