# Supplementary material for: Quantitative Acetylomics Uncover Acetylation-Mediated Pathway Changes Following Histone Deacetylase Inhibition in Anaplastic Large Cell Lymphoma
Source: Cells. 2022 Aug 2;11(15):2380. doi: 10.3390/cells11152380 (PMC9368142; doi:10.3390/cells11152380)
Supplement: Supplementary file 1 [file cells-11-02380-s001.zip › Supplementary table S2.xlsx]

## Sheet: description
	This document conatins a lists LIMMA test results of quantified proteins in samples before acetylated peptide enrichment.
	Each comparison is presented, i.e., MS-275 to CTRL, SAHA to CTRL and Hdac1 KO SC to CTRL.
	For comparisons only proteins quantified in at least 2 samples out of 4 replicates in sample groups were considered.
	Only proteins containing at least two observed peptides were considered.
	Proteins originating from cRAP contamination database were excluded from results.
	Histone proteins were excluded form results as their presence is not quantitatively represented due to sample fractionation.

## Sheet: MS-275
																																																DOWN	160
																																																UP	80
					details												original data										normalized data									statistical details
row ID	Checked	Master	Accession	Description		Coverage [%]	# Peptides	# PSMs	# Unique Peptides	# Protein Groups	# AAs	MW [kDa]	calc. pI	Score Mascot: Mascot	# Peptides (by Search Engine): Mascot	# Razor Peptides		Abundance: CRE 1_ID	Abundance: CRE 2_ID	Abundance: CRE 3_ID	Abundance: CRE 4_ID	Abundance: ENTI 1_ID	Abundance: ENTI 2_ID	Abundance: ENTI 3_ID	Abundance: ENTI 4_ID	Modifications		Abundance: CRE 1_ID_log2_norm_delog	Abundance: CRE 2_ID_log2_norm_delog	Abundance: CRE 3_ID_log2_norm_delog	Abundance: CRE 4_ID_log2_norm_delog	Abundance: ENTI 1_ID_log2_norm_delog	Abundance: ENTI 2_ID_log2_norm_delog	Abundance: ENTI 3_ID_log2_norm_delog	Abundance: ENTI 4_ID_log2_norm_delog		Count CRE 1-4	Count ENTI 1-4	Count SAHA 1-4	Count TAM 1-4	Count TAMSC 1-4	LIMMA_ENTI-CRE_logFC	LIMMA_ENTI-CRE_AveExpr	LIMMA_ENTI-CRE_t	LIMMA_ENTI-CRE_P.Value	LIMMA_ENTI-CRE_adj.P.Val	LIMMA_ENTI-CRE_B	FC_ID_ENTI-CRE	statistical significance
Row2	1	Master Protein	Q9JHU4	Cytoplasmic dynein 1 heavy chain 1 OS=Mus musculus (Mouse) OX=10090 GN=Dync1h1 PE=1 SV=2		61	223	3019	223	1	4644	531.7	6.42	59258	223	0		1073019503	1190097681	1285178888	1222128686	1073620318	1202176949	1235522347	1320871638	Methyl [K4110]; Acetyl [N-Term]		1.08174e+09	1.0686e+09	1.00713e+09	1.07743e+09	1.24328e+09	1.23084e+09	1.2255e+09	1.18155e+09		4	4	4	4	4	0.205235	30.0817	4.00856	0.00448377	0.0643931	-2.03875	1.15287	false
Row0	1	Master Protein	Q8VDD5	Myosin-9 OS=Mus musculus (Mouse) OX=10090 GN=Myh9 PE=1 SV=4		71	182	2720	151	1	1960	226.2	5.66	71647	182	27		3261564699	3595050365	3982721662	3625938146	3146828781	3297406803	3478415496	3754613460	Acetyl [N-Term]		3.28949e+09	3.20969e+09	3.08028e+09	3.17576e+09	3.67187e+09	3.37986e+09	3.44882e+09	3.34002e+09		4	4	4	4	4	0.117243	31.6286	2.14019	0.067135	0.254703	-4.79572	1.08466	false
Row1	1	Master Protein	P26039	Talin-1 OS=Mus musculus (Mouse) OX=10090 GN=Tln1 PE=1 SV=2		72	143	2329	131	1	2541	269.7	6.18	69967	143	10		1507563876	1664840070	1818217440	1634477673	1188666886	1355274087	1391219586	1519224978	Acetyl [K2327]		1.52002e+09	1.49229e+09	1.41911e+09	1.43843e+09	1.3775e+09	1.38777e+09	1.37987e+09	1.35798e+09		4	4	4	4	4	-0.0925711	30.4038	-1.88663	0.0984984	0.310519	-5.1636	0.93785	false
Row7	1	Master Protein	P11499	Heat shock protein HSP 90-beta OS=Mus musculus (Mouse) OX=10090 GN=Hsp90ab1 PE=1 SV=3		75	79	2126	56	1	724	83.2	5.03	46645	79	23		15235473332	16402444385	17627408973	15929485079	13440140799	14644035006	15726012236	16440534919	Methyl [K53]; Trimethyl [K411]; Acetyl [K186]		1.53752e+10	1.45302e+10	1.33995e+10	1.38279e+10	1.58441e+10	1.50354e+10	1.55831e+10	1.4511e+10		4	4	4	4	4	0.0950028	33.7791	1.48426	0.17863	0.420716	-5.70989	1.06807	false
Row4	1	Master Protein	P19096	Fatty acid synthase OS=Mus musculus (Mouse) OX=10090 GN=Fasn PE=1 SV=2		73	129	2071	129	1	2504	272.3	6.58	51540	129	0		1419126060	1596866136	1814439422	1569735623	1423840989	1798808936	1769105658	2011101638	Acetyl [N-Term]		1.43081e+09	1.43167e+09	1.41619e+09	1.38179e+09	1.65214e+09	1.84253e+09	1.75451e+09	1.79497e+09		4	4	4	4	4	0.314489	30.5554	5.77272	0.00053674	0.025519	0.174558	1.24357	false
Row8	1	Master Protein	P58252	Elongation factor 2 OS=Mus musculus (Mouse) OX=10090 GN=Eef2 PE=1 SV=2		78	68	1932	67	1	858	95.3	6.83	46516	68	1		7278271180	8508306613	9356703912	7907554799	7213503270	7606832149	8224946526	9030920418	Acetyl [N-Term]		7.34289e+09	7.56265e+09	7.16509e+09	6.89334e+09	8.46647e+09	7.80439e+09	8.15223e+09	7.99638e+09		4	4	4	4	4	0.16279	32.8341	2.93097	0.0204329	0.136816	-3.60673	1.11945	false
Row3	1	Master Protein	Q68FD5	Clathrin heavy chain 1 OS=Mus musculus (Mouse) OX=10090 GN=Cltc PE=1 SV=3		76	118	1879	118	1	1675	191.4	5.69	52585	118	0		1773035241	1967789969	2130289245	2049316437	1890258507	2077381238	2130445620	2198025855	Acetyl [N-Term]		1.78779e+09	1.76233e+09	1.65962e+09	1.80106e+09	2.19773e+09	2.12822e+09	2.11272e+09	1.96088e+09		4	4	4	4	4	0.260226	30.8363	4.40086	0.00269023	0.0487148	-1.50558	1.19767	false
Row6	1	Master Protein	P16858	Glyceraldehyde-3-phosphate dehydrogenase OS=Mus musculus (Mouse) OX=10090 GN=Gapdh PE=1 SV=2		87	29	1849	6	1	333	35.8	8.25	47808	29	21		21034676775	23410408793	25851567318	23166711662	16570457301	18829908338	19461398538	21900387550	Acetyl [K184; K249]		2.12302e+10	2.07002e+10	1.95639e+10	2.00651e+10	1.95632e+10	1.93387e+10	1.92829e+10	1.93006e+10		4	4	4	4	4	-0.0732611	34.2098	-1.46523	0.183607	0.426731	-5.73414	0.950487	false
Row12	1	Master Protein	P07901	Heat shock protein HSP 90-alpha OS=Mus musculus (Mouse) OX=10090 GN=Hsp90aa1 PE=1 SV=4		69	70	1823	49	1	733	84.7	5.01	43913	70	0		3425287170	3782731322	3914463378	3701035535	3120339539	3420491989	3638713046	3834211192	Methyl [K514]; Acetyl [K191]		3.45468e+09	3.37637e+09	3.0281e+09	3.24113e+09	3.64074e+09	3.50617e+09	3.60769e+09	3.41045e+09		4	4	4	4	4	0.114057	31.6641	1.87245	0.100622	0.315774	-5.18375	1.08227	false
Row11	1	None	A0A1D5RLD8	Glyceraldehyde-3-phosphate dehydrogenase OS=Mus musculus (Mouse) OX=10090 GN=Gm10358 PE=1 SV=1		83	25	1761	3	1	333	35.8	8.25	44510	25	0		18145634007	20344038219	22467379055	19974381614	14318359638	16209479204	16520390364	19022614956	Acetyl [K184; K249]		1.83132e+10	1.80018e+10	1.70306e+10	1.73156e+10	1.68869e+10	1.66446e+10	1.63699e+10	1.6777e+10		4	4	4	4	4	-0.0831842	33.998	-1.665	0.137121	0.370812	-5.47171	0.943972	false
Row10	1	Master Protein	S4R1W1	Glyceraldehyde-3-phosphate dehydrogenase OS=Mus musculus (Mouse) OX=10090 GN=Gm3839 PE=1 SV=1		83	24	1722	1	1	333	35.8	8.03	44862	24	0		3.14202e+06	3.87925e+06	3.75674e+06	3.0916e+06	2.36072e+06	4.32294e+06	3066589	2.97091e+06	Acetyl [K184]		3.16037e+06	3.58753e+06	3.15056e+06	2.8255e+06	2.61825e+06	4.39802e+06	3.04883e+06	2.74496e+06		4	4	4	3	4	-0.016675	21.5875	-0.0979839	0.924521	0.963164	-6.78354	0.988508	false
Row23	1	Master Protein	B2RQC6	CAD protein OS=Mus musculus (Mouse) OX=10090 GN=Cad PE=1 SV=1		75	111	1669	111	1	2225	243.1	6.43	36737	111	0		8.75005e+08	1023819314	1078496728	1020421017	7.96361e+08	9.89411e+08	9.78242e+08	1051798018			8.82046e+08	9.20011e+08	8.46885e+08	9.0058e+08	9.20266e+08	1.01278e+09	9.70397e+08	9.41998e+08		4	4	4	4	4	0.115267	29.7819	2.04331	0.0777519	0.272094	-4.9378	1.08318	false
Row5	1	Master Protein	P99024	Tubulin beta-5 chain OS=Mus musculus (Mouse) OX=10090 GN=Tubb5 PE=1 SV=1		85	33	1649	6	1	444	49.6	4.89	48718	33	0		1941645852	2175834992	2354668003	2091169644	1649497760	1965542948	2049845636	2266613760	Methyl [R46; R318]; Dimethyl [K122]; Acetyl [K216]		1.95788e+09	1.94764e+09	1.83229e+09	1.83762e+09	1.91596e+09	2.01352e+09	2.03282e+09	2.02174e+09		4	4	4	4	4	0.0760916	30.856	1.43717	0.191169	0.436186	-5.76958	1.05416	false
Row22	1	Master Protein	E9Q7G0	Nuclear mitotic apparatus protein 1 OS=Mus musculus (Mouse) OX=10090 GN=Numa1 PE=1 SV=1		67	119	1604	119	1	2094	235.5	5.87	37205	119	0		8.04999e+08	8.27576e+08	9.32357e+08	8.11266e+08	6.86364e+08	7.17998e+08	7.95856e+08	8.40371e+08			8.11451e+08	7.44482e+08	7.33369e+08	7.16979e+08	7.92323e+08	7.34688e+08	7.89537e+08	7.53539e+08		4	4	4	4	4	0.0311754	29.4993	0.510025	0.624744	0.788668	-6.64579	1.02184	false
Row26	1	Master Protein	Q61879	Myosin-10 OS=Mus musculus (Mouse) OX=10090 GN=Myh10 PE=1 SV=2		59	121	1602	92	1	1976	228.9	5.54	34570	121	6		4.33214e+08	4.82403e+08	5.12903e+08	494697598	401367084	4.58817e+08	5.13198e+08	5.22535e+08	Methyl [K106; R108; R163; R1098]		4.36581e+08	4.35175e+08	4.06249e+08	4.38507e+08	4.61579e+08	4.69246e+08	5.0921e+08	4.69727e+08		4	4	4	4	4	0.153548	28.7529	2.66691	0.0302701	0.169137	-4.00549	1.1123	false
Row9	1	Master Protein	P68372	Tubulin beta-4B chain OS=Mus musculus (Mouse) OX=10090 GN=Tubb4b PE=1 SV=1		84	33	1591	4	1	445	49.8	4.89	46016	33	29		9394901760	10627713158	11177745597	10118114252	8288528822	9409265735	9455010055	10769638177	Dimethyl [K122]; Acetyl [K216]; Methyl [R318]		9.47925e+09	9.43567e+09	8.54192e+09	8.80729e+09	9.73776e+09	9.65594e+09	9.37092e+09	9.52701e+09		4	4	4	4	4	0.0797662	33.1163	1.41567	0.197151	0.443592	-5.79648	1.05685	false
Row36	1	Master Protein	Q8CGC7	Bifunctional glutamate/proline--tRNA ligase OS=Mus musculus (Mouse) OX=10090 GN=Eprs1 PE=1 SV=4		72	100	1490	100	1	1512	170	7.66	31301	100	0		1083534479	1288546434	1333714984	1250802532	1083636180	1175119676	1288319473	1378378158	Acetyl [N-Term]		1.09234e+09	1.15653e+09	1.04471e+09	1.10255e+09	1.25496e+09	1.2031e+09	1.27785e+09	1.23271e+09		4	4	4	4	4	0.177197	30.1212	3.26184	0.0126169	0.106927	-3.11223	1.13068	false
Row16	1	Master Protein	Q01853	Transitional endoplasmic reticulum ATPase OS=Mus musculus (Mouse) OX=10090 GN=Vcp PE=1 SV=4		88	77	1462	76	1	806	89.3	5.26	39184	77	1		2751671048	3160655785	3477274347	3025292819	2690977199	2825175723	2929257701	3181858694	Acetyl [N-Term]; Trimethyl [K315]		2.77505e+09	2.82374e+09	2.69361e+09	2.65258e+09	3.1365e+09	2.89531e+09	2.90453e+09	2.833e+09		4	4	4	4	4	0.104113	31.4012	1.86698	0.101452	0.316946	-5.19151	1.07483	false
Row60	1	Master Protein	P10126	Elongation factor 1-alpha 1 OS=Mus musculus (Mouse) OX=10090 GN=Eef1a1 PE=1 SV=3		81	39	1422	25	1	462	50.1	9.01	25269	39	13		14510159793	15912816166	16866322627	14932353106	11888240317	13787646894	14499390236	15927458436	Trimethyl [K79; K84]; Methyl [K79; K84; K165; R166; K408]; Dimethyl [K55; K79; K84]; Acetyl [K55]		1.46429e+10	1.40986e+10	1.28276e+10	1.29674e+10	1.40025e+10	1.41552e+10	1.4368e+10	1.40605e+10		4	4	4	4	4	0.0554067	33.692	0.90676	0.39282	0.627242	-6.3525	1.03915	false
Row32	1	Master Protein	Q6P4T2	U5 small nuclear ribonucleoprotein 200 kDa helicase OS=Mus musculus (Mouse) OX=10090 GN=Snrnp200 PE=1 SV=1		60	101	1419	101	1	2136	244.4	6.06	33300	101	0		5.64037e+08	6.51436e+08	7.15436e+08	697018483	6.01092e+08	6.29487e+08	6.22664e+08	7.26805e+08	Acetyl [K770]		5.68479e+08	5.8675e+08	5.6448e+08	6.16573e+08	6.93238e+08	6.44025e+08	6.17779e+08	6.5221e+08		4	4	4	4	4	0.157962	29.1997	2.64297	0.0313773	0.173189	-4.04169	1.11571	false
Row17	1	None	Q9D6F9	Tubulin beta-4A chain OS=Mus musculus (Mouse) OX=10090 GN=Tubb4a PE=1 SV=3		68	24	1404	2	1	444	49.6	4.88	38985	24	0		7441914540	8599174493	8914956518	8172672691	6719895043	7592379641	7574077061	8697672588	Dimethyl [K122]; Acetyl [K216]; Methyl [R318]		7.50805e+09	7.643e+09	6.83066e+09	7.12304e+09	7.88318e+09	7.78954e+09	7.50736e+09	7.70285e+09		4	4	4	4	4	0.0867299	32.8025	1.52795	0.167661	0.409848	-5.65357	1.06196	false
Row35	1	Master Protein	P63017	Heat shock cognate 71 kDa protein OS=Mus musculus (Mouse) OX=10090 GN=Hspa8 PE=1 SV=1		76	61	1386	47	1	646	70.8	5.52	31366	61	14		9971308619	10905951631	11838254737	10291151808	8322962511	8611970782	9537956186	9748606453	Trimethyl [K561; K567]; Methyl [R469; K557; K561; K567; K569]; Dimethyl [K187; K561]; Acetyl [K3; K561]; Acetyl [N-Term]		1.00611e+10	9.68141e+09	9.04064e+09	8.95699e+09	9.7785e+09	8.83687e+09	9.45309e+09	8.62835e+09		4	4	4	4	4	-0.0405873	33.1134	-0.59491	0.569465	0.755092	-6.59538	0.972259	false
Row19	1	Master Protein	P52480	Pyruvate kinase PKM OS=Mus musculus (Mouse) OX=10090 GN=Pkm PE=1 SV=4		82	50	1367	50	1	531	57.8	7.47	38159	50	0		15197684349	16717512783	18411874106	16898367891	11179294471	11819063541	12716957224	14079364510			1.5337e+10	1.48078e+10	1.39888e+10	1.46638e+10	1.31617e+10	1.2132e+10	1.26024e+10	1.24372e+10		4	4	4	4	4	-0.224094	33.6622	-4.06729	0.00414761	0.0611333	-1.95748	0.856132	false
Row25	1	Master Protein	Q7TMM9	Tubulin beta-2A chain OS=Mus musculus (Mouse) OX=10090 GN=Tubb2a PE=1 SV=1		84	33	1352	8	1	445	49.9	4.89	34885	33	1		5.92002e+08	6.70815e+08	7.14796e+08	6.53813e+08	5.65528e+08	632252244	6.12831e+08	685982676	Acetyl [K216]		5.96675e+08	6.04114e+08	5.6398e+08	5.78577e+08	6.51941e+08	6.46856e+08	6.08027e+08	6.15766e+08		4	4	4	4	4	0.106196	29.1785	1.98652	0.0847255	0.285069	-5.02027	1.07639	false
Row77	1	Master Protein	Q99PV0	Pre-mRNA-processing-splicing factor 8 OS=Mus musculus (Mouse) OX=10090 GN=Prpf8 PE=1 SV=2		54	110	1351	110	1	2335	273.4	8.84	22336	110	0		4.22963e+08	5.21278e+08	4.7544e+08	5.23606e+08	5.292e+08	4.74953e+08	5.4023e+08	5.43009e+08	Acetyl [N-Term]; Trimethyl [K1425]		4.26245e+08	4.70056e+08	3.76908e+08	4.63973e+08	6.09776e+08	4.85768e+08	5.36022e+08	4.88032e+08		4	4	4	4	4	0.28626	28.8317	2.72786	0.0276299	0.158764	-3.91331	1.21948	false
Row20	1	Master Protein	P60710	Actin, cytoplasmic 1 OS=Mus musculus (Mouse) OX=10090 GN=Actb PE=1 SV=1		83	33	1313	1	1	375	41.7	5.48	37798	33	32		18601936308	20728756360	22240221566	20606045833	15938944038	17640494634	18851747172	19762200262	Acetyl [N-Term]		1.87739e+10	1.83405e+10	1.68604e+10	1.78598e+10	1.88124e+10	1.81158e+10	1.86791e+10	1.74258e+10		4	4	4	4	4	0.0243648	34.075	0.420884	0.685676	0.828168	-6.69091	1.01703	false
Row21	1	Master Protein	P63260	Actin, cytoplasmic 2 OS=Mus musculus (Mouse) OX=10090 GN=Actg1 PE=1 SV=1		83	33	1304	1	1	375	41.8	5.48	37579	33	0		98063184	111351584	125136752	112125080	92666632	84742328	80211288	117474216	Acetyl [N-Term]		9.87681e+07	1.01212e+08	1.00754e+08	1.00282e+08	1.05472e+08	8.65036e+07	7.96455e+07	1.06442e+08		4	4	4	4	4	-0.0962443	26.5309	-0.927281	0.38274	0.619695	-6.33358	0.935465	false
Row64	1	Master Protein	Q6PDQ2	Chromodomain-helicase-DNA-binding protein 4 OS=Mus musculus (Mouse) OX=10090 GN=Chd4 PE=1 SV=1		56	87	1303	87	1	1915	217.6	5.81	24368	87	0		1020848890	1055958390	1215673483	9.41029e+08	7.61519e+08	7.7131e+08	8.90781e+08	9.84974e+08			1.02913e+09	9.4874e+08	9.53275e+08	8.30917e+08	8.79726e+08	7.89303e+08	8.8367e+08	8.82457e+08		4	4	4	4	4	-0.128572	29.7404	-1.5908	0.152954	0.392917	-5.57111	0.914736	false
Row34	1	Master Protein	P14733	Lamin-B1 OS=Mus musculus (Mouse) OX=10090 GN=Lmnb1 PE=1 SV=3		77	68	1212	58	1	588	66.7	5.16	31519	68	9		2231720002	2360192219	2809882496	2366260697	1856709160	2110287750	2073456418	2364124435	Acetyl [N-Term]		2.2505e+09	2.11178e+09	2.18203e+09	2.07781e+09	2.15845e+09	2.16197e+09	2.05623e+09	2.10824e+09		4	4	4	4	4	-0.0227629	30.9933	-0.437515	0.6741	0.819807	-6.68311	0.984346	false
Row28	1	Master Protein	Q61316	Heat shock 70 kDa protein 4 OS=Mus musculus (Mouse) OX=10090 GN=Hspa4 PE=1 SV=1		79	69	1210	64	1	841	94.1	5.24	33930	69	5		1800185243	2005806032	2274826553	2031348835	1719436747	1749107408	1798404453	1956682210	Dimethyl [K351]; Acetyl [N-Term]		1.81518e+09	1.7962e+09	1.77087e+09	1.78536e+09	1.99778e+09	1.79156e+09	1.78356e+09	1.74665e+09		4	4	4	4	4	0.02831	30.7529	0.477093	0.646928	0.801835	-6.66341	1.01982	false
Row18	1	Master Protein	P68369	Tubulin alpha-1A chain OS=Mus musculus (Mouse) OX=10090 GN=Tuba1a PE=1 SV=1		96	41	1204	3	1	451	50.1	5.06	38425	41	38		7590789299	8588757462	9248135286	8426754963	7091407783	8161353514	8286938311	9214944437	Methyl [R79]		7.65831e+09	7.63379e+09	7.08292e+09	7.34313e+09	8.32216e+09	8.37397e+09	8.21365e+09	8.15845e+09		4	4	4	4	4	0.154757	32.8673	3.04967	0.0171624	0.125496	-3.42841	1.11323	false
Row43	1	Master Protein	O70133	ATP-dependent RNA helicase A OS=Mus musculus (Mouse) OX=10090 GN=Dhx9 PE=1 SV=2		55	69	1203	69	1	1380	149.4	6.83	27552	69	0		1122576065	1319462512	1340436747	1242447786	1128032459	1238481265	1314980333	1357167941	Methyl [R483; R1161; K1164]; Acetyl [N-Term]; Dimethyl [K1164]		1.13172e+09	1.18413e+09	1.04992e+09	1.09523e+09	1.30675e+09	1.26805e+09	1.30429e+09	1.21385e+09		4	4	4	4	4	0.191896	30.1493	3.23187	0.013173	0.109352	-3.15666	1.14226	false
Row59	1	Master Protein	F6ZDS4	Nucleoprotein TPR OS=Mus musculus (Mouse) OX=10090 GN=Tpr PE=1 SV=1		50	97	1201	97	1	2431	273.8	5.03	25355	97	0		3.9586e+08	4.63141e+08	5.39344e+08	426584163	3.69375e+08	4.04503e+08	4.16626e+08	4.76095e+08			3.98922e+08	4.17886e+08	4.26943e+08	3.78468e+08	4.24538e+08	4.13639e+08	4.13422e+08	4.28191e+08		4	4	4	4	4	0.0516757	28.6196	0.902481	0.394946	0.628902	-6.3564	1.03647	false
Row41	1	Master Protein	Q9Z1Q9	Valine--tRNA ligase OS=Mus musculus (Mouse) OX=10090 GN=Vars1 PE=1 SV=1		70	71	1197	71	1	1263	140.1	7.77	28224	71	0		1161184565	1373895438	1434800474	1253899598	1017007730	1219441647	1283865836	1303958944	Acetyl [N-Term]		1.17066e+09	1.23272e+09	1.12294e+09	1.10527e+09	1.17727e+09	1.24853e+09	1.27344e+09	1.1665e+09		4	4	4	4	4	0.0714401	30.1433	1.17092	0.277596	0.529699	-6.08494	1.05077	false
Row13	1	Master Protein	P17182	Alpha-enolase OS=Mus musculus (Mouse) OX=10090 GN=Eno1 PE=1 SV=3		81	40	1182	33	1	434	47.1	6.8	41069	40	7		9597641940	10479739276	11642788025	10359866053	6580630889	7516533142	8059713119	8386713056			9.6839e+09	9.30497e+09	8.89309e+09	9.01644e+09	7.71867e+09	7.71164e+09	7.98852e+09	7.42889e+09		4	4	4	4	4	-0.258091	32.973	-4.78099	0.00167595	0.0428583	-1.01128	0.836193	false
Row72	1	Master Protein	Q64511	DNA topoisomerase 2-beta OS=Mus musculus (Mouse) OX=10090 GN=Top2b PE=1 SV=2		62	89	1176	72	1	1612	181.8	8.29	22889	89	16		5.86895e+08	6.51846e+08	7.18658e+08	6.37086e+08	5.03752e+08	5.70111e+08	5.9309e+08	6.46592e+08	Methyl [K285; K287; K958]; Acetyl [K400; K406; K409]		5.91526e+08	5.87117e+08	5.66992e+08	5.63862e+08	5.80253e+08	5.83212e+08	5.88448e+08	5.80589e+08		4	4	4	4	4	0.0145932	29.1119	0.310374	0.764751	0.874667	-6.73533	1.01017	false
Row118	1	Master Protein	P23116	Eukaryotic translation initiation factor 3 subunit A OS=Mus musculus (Mouse) OX=10090 GN=Eif3a PE=1 SV=5		60	89	1176	89	1	1344	161.8	6.77	18811	89	0		8.60626e+08	1011334224	1012595829	9.42261e+08	7.92907e+08	7.93272e+08	8.81038e+08	9.19698e+08			8.67546e+08	9.08849e+08	7.95719e+08	8.31999e+08	9.16247e+08	8.11803e+08	8.74009e+08	8.24274e+08		4	4	4	4	4	0.00945377	29.6676	0.139473	0.89276	0.94749	-6.77803	1.00657	false
Row47	1	Master Protein	Q01320	DNA topoisomerase 2-alpha OS=Mus musculus (Mouse) OX=10090 GN=Top2a PE=1 SV=2		53	81	1175	64	1	1528	172.7	8.6	27000	81	0		4.90357e+08	5.07221e+08	540497651	4.96589e+08	4.04629e+08	4.33481e+08	4.67244e+08	4.86751e+08	Methyl [K320]; Acetyl [K1070]; Acetyl [N-Term]		4.94191e+08	4.57445e+08	4.27845e+08	4.40174e+08	4.65357e+08	4.43305e+08	4.6363e+08	4.37724e+08		4	4	4	4	4	-0.00604898	28.7559	-0.0958258	0.926177	0.963802	-6.78377	0.995816	false
Row39	1	Master Protein	Q9JKF1	Ras GTPase-activating-like protein IQGAP1 OS=Mus musculus (Mouse) OX=10090 GN=Iqgap1 PE=1 SV=2		55	84	1170	79	1	1657	188.6	6.48	28403	84	5		6.64681e+08	7.43813e+08	8.00519e+08	7.40277e+08	7.35843e+08	7.26609e+08	8.84469e+08	8.86444e+08	Methyl [R1397]; Acetyl [N-Term]		6.69958e+08	6.69497e+08	6.30786e+08	6.54602e+08	8.49859e+08	7.43509e+08	8.7741e+08	7.94626e+08		4	4	4	4	4	0.312546	29.4454	4.63503	0.00200488	0.0443812	-1.19844	1.2419	false
Row54	1	Master Protein	Q99NB9	Splicing factor 3B subunit 1 OS=Mus musculus (Mouse) OX=10090 GN=Sf3b1 PE=1 SV=1		68	75	1168	75	1	1304	145.7	7.09	26243	75	0		6.22633e+08	7.78889e+08	7.62104e+08	7.38519e+08	6.887e+08	6.98165e+08	7.61459e+08	7.92594e+08	Trimethyl [K333]		6.2756e+08	7.00902e+08	6.00859e+08	6.53056e+08	7.95039e+08	7.14372e+08	7.55427e+08	7.10919e+08		4	4	4	4	4	0.20537	29.3664	2.93451	0.0203265	0.136555	-3.6014	1.15298	false
Row71	1	Master Protein	P26040	Ezrin OS=Mus musculus (Mouse) OX=10090 GN=Ezr PE=1 SV=3		82	61	1162	46	1	586	69.4	6.1	23131	61	14		2966463389	3302888504	3575556276	3095446557	2717789523	3124784191	3348847867	3533483433			2.99176e+09	2.95014e+09	2.76885e+09	2.71371e+09	3.16797e+09	3.20272e+09	3.3204e+09	3.14433e+09		4	4	4	4	4	0.16891	31.4946	3.01648	0.0180173	0.129411	-3.47818	1.12421	false
Row40	1	Master Protein	Q9D0E1	Heterogeneous nuclear ribonucleoprotein M OS=Mus musculus (Mouse) OX=10090 GN=Hnrnpm PE=1 SV=3		74	56	1156	56	1	729	77.6	8.63	28285	56	0		2311555828	2713707387	2920833938	2575976512	2368460597	2400762335	2519268381	2747901367	Acetyl [N-Term]		2.33104e+09	2.42634e+09	2.26716e+09	2.2608e+09	2.7581e+09	2.45991e+09	2.49815e+09	2.44853e+09		4	4	4	4	4	0.129394	31.1764	2.12405	0.0687988	0.257502	-4.81951	1.09383	false
Row30	1	Master Protein	P05064	Fructose-bisphosphate aldolase A OS=Mus musculus (Mouse) OX=10090 GN=Aldoa PE=1 SV=2		92	39	1140	13	1	364	39.3	8.09	33400	39	25		8843724415	9666148375	10593825511	9571500958	5698319399	6611261747	7231477068	7459136971			8.92292e+09	8.58615e+09	8.10074e+09	8.33428e+09	6.67698e+09	6.78189e+09	7.16791e+09	6.61136e+09		4	4	4	4	4	-0.317314	32.8229	-5.60252	0.000646474	0.0278603	-0.0185357	0.802563	false
Row24	1	Master Protein	P68373	Tubulin alpha-1C chain OS=Mus musculus (Mouse) OX=10090 GN=Tuba1c PE=1 SV=1		96	39	1132	2	1	449	49.9	5.1	36437	39	1		5.60457e+08	7.3644e+08	7.81129e+08	6.85113e+08	4.97963e+08	6.19814e+08	582981112	8.09327e+08	Methyl [R79]		5.64868e+08	6.62894e+08	6.15683e+08	6.06104e+08	5.73538e+08	6.34117e+08	5.78422e+08	7.25847e+08		4	4	4	4	4	0.0319951	29.2035	0.341944	0.741805	0.862034	-6.72396	1.02243	false
Row29	1	Master Protein	Q02053	Ubiquitin-like modifier-activating enzyme 1 OS=Mus musculus (Mouse) OX=10090 GN=Uba1 PE=1 SV=1		73	58	1102	58	1	1058	117.7	5.66	33434	58	0		1507954517	1673052966	1814690447	1591230035	1401072957	1596577512	1675572694	1790124900			1.52041e+09	1.49962e+09	1.41638e+09	1.4006e+09	1.62553e+09	1.63516e+09	1.66179e+09	1.59873e+09		4	4	4	4	4	0.160674	30.522	3.06318	0.0168269	0.124864	-3.40818	1.11781	false
Row42	1	Master Protein	P25206	DNA replication licensing factor MCM3 OS=Mus musculus (Mouse) OX=10090 GN=Mcm3 PE=1 SV=2		83	67	1083	67	1	812	91.5	5.55	27746	67	0		1172474929	1341737293	1409588289	1256778792	1126031675	1205806711	1250540006	1405488632	Acetyl [N-Term]; Trimethyl [K693; K697]; Methyl [R691; R692; K693; K697]; Dimethyl [K693; K697]		1.18204e+09	1.20402e+09	1.10343e+09	1.10779e+09	1.30441e+09	1.23456e+09	1.24039e+09	1.25683e+09		4	4	4	4	4	0.132291	30.1632	2.40007	0.0452646	0.210283	-4.40825	1.09603	false
Row83	1	Master Protein	Q8BMJ2	Leucine--tRNA ligase, cytoplasmic OS=Mus musculus (Mouse) OX=10090 GN=Lars1 PE=1 SV=2		68	74	1073	74	1	1178	134.1	7.05	21943	74	0		4.07884e+08	4.52237e+08	500497739	4.45387e+08	4.16996e+08	4.93528e+08	4.89956e+08	5.33636e+08	Acetyl [K488]		4.11044e+08	4.08097e+08	3.96537e+08	3.95048e+08	4.79681e+08	5.04787e+08	4.86158e+08	4.79652e+08		4	4	4	4	4	0.275869	28.7228	5.67942	0.000594086	0.0264466	0.0692284	1.21072	false
Row84	1	Master Protein	P26041	Moesin OS=Mus musculus (Mouse) OX=10090 GN=Msn PE=1 SV=3		77	57	1065	44	1	577	67.7	6.6	21747	57	1		7.33969e+08	8.01158e+08	8.71658e+08	787266583	6.14518e+08	6.50903e+08	7.37104e+08	8.06394e+08	Acetyl [K209]		7.39824e+08	7.20837e+08	6.86161e+08	6.95895e+08	7.08833e+08	6.6596e+08	7.31274e+08	7.23232e+08		4	4	4	4	4	-0.00713032	29.4004	-0.12677	0.902465	0.951063	-6.77992	0.99507	false
Row45	1	Master Protein	P40142	Transketolase OS=Mus musculus (Mouse) OX=10090 GN=Tkt PE=1 SV=1		87	46	1055	46	1	623	67.6	7.5	27405	46	0		3124781079	3501350362	3843714574	3351598265	2816425942	3029572542	3195952263	3397036052	Acetyl [N-Term]		3.15149e+09	3.12646e+09	2.974e+09	2.93687e+09	3.28377e+09	3.10503e+09	3.16886e+09	3.02354e+09		4	4	4	4	4	0.0457285	31.527	0.838285	0.427855	0.65486	-6.41313	1.0322	false
Row27	1	Master Protein	P63038	60 kDa heat shock protein, mitochondrial OS=Mus musculus (Mouse) OX=10090 GN=Hspd1 PE=1 SV=1		86	54	1048	54	1	573	60.9	6.18	34364	54	0		2291925105	2241066486	2873354704	2479274391	1942348924	1931727317	1830113115	2197174115	Acetyl [K133]		2.31123e+09	2.00572e+09	2.23074e+09	2.17644e+09	2.25872e+09	1.97884e+09	1.81499e+09	1.96013e+09		4	4	4	4	4	-0.1253	30.9578	-1.50772	0.172662	0.414451	-5.67976	0.916813	false
Row50	1	Master Protein	P57780	Alpha-actinin-4 OS=Mus musculus (Mouse) OX=10090 GN=Actn4 PE=1 SV=1		79	65	1044	46	1	912	104.9	5.41	26610	65	18		1100662816	1278655796	1359326322	1277360655	1015002484	1181865596	1252576079	1423199760	Dimethyl [K141]; Acetyl [N-Term]		1.10962e+09	1.14769e+09	1.06454e+09	1.12582e+09	1.17494e+09	1.21002e+09	1.24241e+09	1.27258e+09		4	4	4	4	4	0.139627	30.1197	2.60748	0.0330959	0.177367	-4.09535	1.10162	false
Row75	1	Master Protein	P14824	Annexin A6 OS=Mus musculus (Mouse) OX=10090 GN=Anxa6 PE=1 SV=3		82	65	1044	65	1	673	75.8	5.5	22693	65	0		1286683928	1396295919	1662099338	1499478516	1349806744	1407163519	1454689983	1574788759			1.29723e+09	1.25272e+09	1.29861e+09	1.32031e+09	1.56564e+09	1.44097e+09	1.4428e+09	1.40737e+09		4	4	4	4	4	0.179331	30.3566	3.24142	0.0129929	0.108301	-3.14249	1.13236	false
Row31	1	Master Protein	P68368	Tubulin alpha-4A chain OS=Mus musculus (Mouse) OX=10090 GN=Tuba4a PE=1 SV=1		73	31	1042	6	1	448	49.9	5.06	33390	31	0		3.50062e+08	4.01579e+08	4.26875e+08	4.05395e+08	3.4138e+08	3.54546e+08	3.60404e+08	413390104	Methyl [R339]		3.52753e+08	3.62606e+08	3.38832e+08	3.59779e+08	3.92144e+08	3.62499e+08	3.57653e+08	3.72075e+08		4	4	4	4	4	0.0696925	28.4315	1.26759	0.242994	0.497621	-5.97515	1.04949	false
Row97	1	Master Protein	O88569	Heterogeneous nuclear ribonucleoproteins A2/B1 OS=Mus musculus (Mouse) OX=10090 GN=Hnrnpa2b1 PE=1 SV=2		88	40	1024	35	1	353	37.4	8.95	20556	40	3		4326409117	4935480203	5204192770	4677544309	4037545744	4367609127	4473964423	4945263286	Methyl [R203; R213; R228; R238]		4.36394e+09	4.39925e+09	4.01249e+09	4.09052e+09	4.71949e+09	4.47824e+09	4.43546e+09	4.39278e+09		4	4	4	4	4	0.0965275	32.0205	1.69004	0.132129	0.366112	-5.43769	1.0692	false
Row134	1	Master Protein	P13864	DNA (cytosine-5)-methyltransferase 1 OS=Mus musculus (Mouse) OX=10090 GN=Dnmt1 PE=1 SV=5		55	70	1023	70	1	1620	183.1	7.74	17844	70	0		4.07753e+08	3.98279e+08	4.86637e+08	4.17101e+08	3.13047e+08	3.73526e+08	3.65692e+08	4.14833e+08			4.10912e+08	3.59641e+08	3.85681e+08	3.70104e+08	3.59378e+08	3.81928e+08	3.62898e+08	3.73366e+08		4	4	4	4	4	-0.0454423	28.4829	-0.750636	0.475829	0.690642	-6.48493	0.968993	false
Row122	1	Master Protein	Q80X90	Filamin-B OS=Mus musculus (Mouse) OX=10090 GN=Flnb PE=1 SV=3		58	91	1022	87	1	2602	277.7	5.71	18780	91	3		2.42578e+08	2.88983e+08	3.36333e+08	253352422	2.72988e+08	3.26791e+08	3.38689e+08	3.62927e+08			2.44408e+08	2.6138e+08	2.67706e+08	2.25482e+08	3.13088e+08	3.34091e+08	3.36112e+08	3.2688e+08		4	4	4	4	4	0.393852	28.0896	5.65177	0.000612365	0.026964	0.0377641	1.3139	false
Row65	1	Master Protein	P16546	Spectrin alpha chain, non-erythrocytic 1 OS=Mus musculus (Mouse) OX=10090 GN=Sptan1 PE=1 SV=4		50	90	1015	90	1	2472	284.4	5.33	24201	90	0		3.64048e+08	3.77565e+08	4.39724e+08	3.87049e+08	3.57866e+08	3.71891e+08	3.99499e+08	429699680			3.66852e+08	3.41031e+08	3.48911e+08	3.43593e+08	4.11219e+08	3.80254e+08	3.96433e+08	3.86675e+08		4	4	4	4	4	0.169102	28.4671	3.14954	0.0148383	0.116718	-3.27912	1.12436	false
Row46	1	Master Protein	P09405	Nucleolin OS=Mus musculus (Mouse) OX=10090 GN=Ncl PE=1 SV=2		52	56	1010	56	1	707	76.7	4.75	27031	56	0		3415560441	3662861703	4098068762	3687590916	3222214977	3336497838	3550423651	3750789744	Acetyl [K87; K88; K102]		3.44487e+09	3.26992e+09	3.16844e+09	3.22943e+09	3.76046e+09	3.41997e+09	3.52019e+09	3.33664e+09		4	4	4	4	4	0.0975462	31.6583	1.62639	0.145158	0.383034	-5.52369	1.06995	false
Row66	1	Master Protein	Q922D8	C-1-tetrahydrofolate synthase, cytoplasmic OS=Mus musculus (Mouse) OX=10090 GN=Mthfd1 PE=1 SV=4		80	61	1007	60	1	935	101.1	7.14	24172	61	0		1062291227	1146009567	1248627113	1117251552	897392308	1016408334	1112713625	1183930359			1.07092e+09	1.02921e+09	9.78811e+08	9.85501e+08	1.03789e+09	1.04044e+09	1.10374e+09	1.05967e+09		4	4	4	4	4	0.0621095	29.9505	1.13056	0.293202	0.547607	-6.12902	1.04399	false
Row90	1	Master Protein	Q60864	Stress-induced-phosphoprotein 1 OS=Mus musculus (Mouse) OX=10090 GN=Stip1 PE=1 SV=1		76	64	1007	64	1	543	62.5	6.8	20890	64	0		1952129539	2155214006	2395805918	2141889021	1855936293	2026456314	2152576618	2211108715	Acetyl [N-Term]		1.96845e+09	1.92928e+09	1.86392e+09	1.88192e+09	2.15754e+09	2.07599e+09	2.13466e+09	1.97249e+09		4	4	4	4	4	0.125386	30.894	2.33909	0.0496474	0.219087	-4.4998	1.0908	false
Row69	1	Master Protein	Q78PY7	Staphylococcal nuclease domain-containing protein 1 OS=Mus musculus (Mouse) OX=10090 GN=Snd1 PE=1 SV=1		74	60	995	60	1	910	102	7.43	23401	60	0		7.65166e+08	8.32217e+08	8.89463e+08	8.01927e+08	6.68355e+08	851020010	8.19705e+08	8.82647e+08	Acetyl [N-Term]		7.71282e+08	7.48635e+08	7.00013e+08	7.08775e+08	7.7139e+08	8.70969e+08	8.13188e+08	7.91241e+08		4	4	4	4	4	0.148389	29.5207	2.3566	0.0483465	0.216931	-4.47354	1.10833	false
Row51	1	Master Protein	P09411	Phosphoglycerate kinase 1 OS=Mus musculus (Mouse) OX=10090 GN=Pgk1 PE=1 SV=4		92	42	991	36	1	417	44.5	7.9	26428	42	6		6571083060	7401232045	8036848124	7332445871	4687836334	5026438283	5244119122	5628595165	Acetyl [N-Term]; Acetyl [K6]		6.62916e+09	6.58335e+09	6.16527e+09	6.3949e+09	5.48539e+09	5.15457e+09	5.19867e+09	4.99633e+09		4	4	4	4	4	-0.307069	32.431	-5.57489	0.000666533	0.0284224	-0.0502862	0.808282	false
Row124	1	Master Protein	Q6ZQ38	Cullin-associated NEDD8-dissociated protein 1 OS=Mus musculus (Mouse) OX=10090 GN=Cand1 PE=1 SV=2		61	67	990	65	1	1230	136.2	5.78	18690	67	2		5.77541e+08	624137012	6.55182e+08	6.59408e+08	5.36411e+08	5.88628e+08	6.27091e+08	6.62315e+08	Acetyl [N-Term]		5.82094e+08	5.62286e+08	5.17468e+08	5.83498e+08	6.18145e+08	6.02176e+08	6.22169e+08	5.94632e+08		4	4	4	4	4	0.11967	29.1224	2.03625	0.078587	0.274017	-4.94809	1.08649	false
Row53	1	Master Protein	Q91V92	ATP-citrate synthase OS=Mus musculus (Mouse) OX=10090 GN=Acly PE=1 SV=1		70	60	971	60	1	1091	119.7	7.44	26309	60	0		8.19965e+08	9.53331e+08	1045218830	9.38302e+08	7.54977e+08	911923285	9.3677e+08	1016083497			8.26542e+08	8.56985e+08	8.21053e+08	8.28525e+08	8.72114e+08	9.33373e+08	9.29273e+08	9.10178e+08		4	4	4	4	4	0.128711	29.6984	2.57207	0.0349074	0.184128	-4.14888	1.09332	false
Row38	1	Master Protein	Q8BKC5	Importin-5 OS=Mus musculus (Mouse) OX=10090 GN=Ipo5 PE=1 SV=3		74	60	962	59	1	1097	123.5	4.93	28510	60	1		5.5888e+08	6.93942e+08	6.7669e+08	6.35697e+08	5.04347e+08	5.71729e+08	5.37642e+08	6.6742e+08	Acetyl [N-Term]		5.63279e+08	6.24832e+08	5.34255e+08	5.6264e+08	5.80943e+08	5.84869e+08	5.33455e+08	5.99191e+08		4	4	4	4	4	0.00945889	29.0919	0.136208	0.895252	0.948892	-6.77854	1.00658	false
Row100	1	Master Protein	P97311	DNA replication licensing factor MCM6 OS=Mus musculus (Mouse) OX=10090 GN=Mcm6 PE=1 SV=1		76	55	957	55	1	821	92.8	5.45	20247	55	0		1202294405	1399667266	1455971605	1310126646	1103676328	1194032202	1370455070	1386324617	Acetyl [N-Term]		1.21212e+09	1.25573e+09	1.13931e+09	1.15452e+09	1.27834e+09	1.22249e+09	1.35929e+09	1.23978e+09		4	4	4	4	4	0.098878	30.1972	1.62211	0.146077	0.384161	-5.52943	1.07094	false
Row117	1	Master Protein	Q62261	Spectrin beta chain, non-erythrocytic 1 OS=Mus musculus (Mouse) OX=10090 GN=Sptbn1 PE=1 SV=2		46	87	950	83	1	2363	274.1	5.58	18868	87	4		3.25454e+08	3.51717e+08	3.93549e+08	3.58983e+08	3.11499e+08	3.45091e+08	3.35786e+08	3.66027e+08	Methyl [R1797; R2157]		3.27947e+08	3.178e+08	3.12675e+08	3.18823e+08	3.57589e+08	3.52821e+08	3.33232e+08	3.29658e+08		4	4	4	4	4	0.103933	28.3021	1.96404	0.0876522	0.290579	-5.05273	1.0747	false
Row96	1	Master Protein	Q61656	Probable ATP-dependent RNA helicase DDX5 OS=Mus musculus (Mouse) OX=10090 GN=Ddx5 PE=1 SV=2		69	52	949	41	1	614	69.2	8.92	20587	52	10		1794665659	2006461362	2112069538	1972324191	1687190538	1762624405	1829250202	1908938705	Methyl [R502]; Acetyl [N-Term]		1.80961e+09	1.79678e+09	1.64559e+09	1.7338e+09	1.96005e+09	1.80542e+09	1.81414e+09	1.70426e+09		4	4	4	4	4	0.0595078	30.7305	0.927933	0.382422	0.61943	-6.33298	1.04211	false
Row140	1	Master Protein	Q9DBG3	AP-2 complex subunit beta OS=Mus musculus (Mouse) OX=10090 GN=Ap2b1 PE=1 SV=1		62	56	933	33	1	937	104.5	5.38	17524	56	21		4.48599e+08	5.07909e+08	5.54723e+08	4.96685e+08	402262775	4.80405e+08	483352939	530800982	Methyl [K93; K495]		4.52091e+08	4.58062e+08	4.38973e+08	4.40259e+08	4.62616e+08	4.9135e+08	4.79608e+08	4.77118e+08		4	4	4	4	4	0.0945317	28.7839	1.93626	0.0914038	0.297921	-5.09268	1.06772	false
Row67	1	Master Protein	Q5SUR0	Phosphoribosylformylglycinamidine synthase OS=Mus musculus (Mouse) OX=10090 GN=Pfas PE=1 SV=1		67	55	927	55	1	1337	144.5	5.67	23873	55	0		4.54587e+08	5.13219e+08	5.90507e+08	5.20066e+08	409277079	4.70856e+08	4.74851e+08	5.65561e+08			4.58128e+08	4.62826e+08	4.66951e+08	4.60855e+08	4.7074e+08	4.81572e+08	4.71175e+08	5.08191e+08		4	4	4	4	4	0.0626286	28.8152	1.2491	0.249317	0.501729	-5.99659	1.04437	false
Row156	1	Master Protein	Q9CU62	Structural maintenance of chromosomes protein 1A OS=Mus musculus (Mouse) OX=10090 GN=Smc1a PE=1 SV=4		62	68	919	68	1	1233	143.1	7.64	16528	68	0		4.11738e+08	4.10386e+08	478222656	4.63117e+08	3.60226e+08	4.11926e+08	4.44258e+08	4.67929e+08			4.14929e+08	3.70517e+08	3.79089e+08	4.10677e+08	4.1395e+08	4.21238e+08	4.4083e+08	4.20886e+08		4	4	4	4	4	0.1087	28.6055	1.81255	0.110082	0.331064	-5.26825	1.07826	false
Row48	1	Master Protein	Q921M3	Splicing factor 3B subunit 3 OS=Mus musculus (Mouse) OX=10090 GN=Sf3b3 PE=1 SV=1		61	56	918	56	1	1217	135.5	5.26	26971	56	0		7.18281e+08	8.20184e+08	8.87267e+08	8.17643e+08	7.29148e+08	7.29849e+08	7.31421e+08	7.60319e+08			7.24005e+08	7.37865e+08	6.98305e+08	7.22581e+08	8.42072e+08	7.46828e+08	7.25638e+08	6.82121e+08		4	4	4	4	4	0.051906	29.4505	0.704242	0.502623	0.708464	-6.52019	1.03663	false
Row171	1	Master Protein	Q8CIE6	Coatomer subunit alpha OS=Mus musculus (Mouse) OX=10090 GN=Copa PE=1 SV=2		67	63	917	63	1	1224	138.3	7.65	15849	63	0		3.28551e+08	404058188	3.61086e+08	359092873	3.33867e+08	3.6764e+08	4.04179e+08	422743574			3.31068e+08	3.64833e+08	2.8717e+08	3.1892e+08	3.83454e+08	3.75902e+08	4.01075e+08	3.80448e+08		4	4	4	4	4	0.247879	28.3967	3.10574	0.0158138	0.12088	-3.3445	1.18746	false
Row62	1	Master Protein	Q8BGQ7	Alanine--tRNA ligase, cytoplasmic OS=Mus musculus (Mouse) OX=10090 GN=Aars1 PE=1 SV=1		72	59	915	59	1	968	106.8	5.67	24704	59	0		7.71368e+08	8.63726e+08	8.9953e+08	8.82366e+08	7.93588e+08	8.25859e+08	9.02787e+08	9.58612e+08	Acetyl [N-Term]		7.77537e+08	7.76831e+08	7.07843e+08	7.79421e+08	9.17039e+08	8.45189e+08	8.95575e+08	8.58962e+08		4	4	4	4	4	0.209831	29.6059	3.56382	0.00822478	0.0862613	-2.66978	1.15655	false
Row152	1	Master Protein	Q8CG48	Structural maintenance of chromosomes protein 2 OS=Mus musculus (Mouse) OX=10090 GN=Smc2 PE=1 SV=2		66	70	913	70	1	1191	134.2	8.41	16691	70	0		4.1498e+08	4.88974e+08	4.522e+08	4.32344e+08	3.38912e+08	4.62365e+08	4.47981e+08	4.55679e+08			4.18198e+08	4.41072e+08	3.58694e+08	3.83547e+08	3.8929e+08	4.72878e+08	4.44524e+08	4.09925e+08		4	4	4	4	4	0.100645	28.6226	1.0888	0.310089	0.559561	-6.17347	1.07225	false
Row113	1	Master Protein	Q9ERU9	E3 SUMO-protein ligase RanBP2 OS=Mus musculus (Mouse) OX=10090 GN=Ranbp2 PE=1 SV=2		40	91	912	91	1	3053	340.9	6.18	19416	91	0		2.34963e+08	2.26947e+08	2.91497e+08	2.47804e+08	2.05654e+08	2.40087e+08	2.47494e+08	269011022			2.36733e+08	2.05525e+08	2.32404e+08	2.20574e+08	2.35392e+08	2.45365e+08	2.45641e+08	2.42678e+08		4	4	4	4	4	0.116277	27.7937	1.88896	0.0981545	0.310159	-5.16029	1.08393	false
Row87	1	Master Protein	Q8VEK3	Heterogeneous nuclear ribonucleoprotein U OS=Mus musculus (Mouse) OX=10090 GN=Hnrnpu PE=1 SV=1		61	53	903	53	1	800	87.9	6.24	21193	53	0		2711876153	3039428972	3279944230	2894896253	2449940009	2743530390	2738736750	3137352192	Acetyl [N-Term]		2.7349e+09	2.71598e+09	2.54248e+09	2.53892e+09	2.85366e+09	2.81155e+09	2.71569e+09	2.79358e+09		4	4	4	4	4	0.0860507	31.3362	1.62102	0.14631	0.384161	-5.53088	1.06146	false
Row222	1	Master Protein	Q8CG47	Structural maintenance of chromosomes protein 4 OS=Mus musculus (Mouse) OX=10090 GN=Smc4 PE=1 SV=1		60	69	902	68	1	1286	146.8	7.3	13939	69	0		6.74363e+08	8.01594e+08	8.0567e+08	7.41999e+08	6.17372e+08	6.97697e+08	7.84005e+08	7.64107e+08	Acetyl [K476]		6.79721e+08	7.21227e+08	6.34797e+08	6.56115e+08	7.12148e+08	7.13892e+08	7.77785e+08	6.85501e+08		4	4	4	4	4	0.102194	29.3754	1.5436	0.163882	0.404315	-5.63319	1.0734	false
Row128	1	Master Protein	Q3U1J4	DNA damage-binding protein 1 OS=Mus musculus (Mouse) OX=10090 GN=Ddb1 PE=1 SV=2		60	57	894	57	1	1140	126.8	5.26	18524	57	0		5.29131e+08	5.73103e+08	5.91345e+08	5.59925e+08	4.58098e+08	4.49811e+08	5.05518e+08	5.38254e+08	Acetyl [N-Term]		5.33285e+08	5.16536e+08	4.67606e+08	4.95955e+08	5.27312e+08	4.60025e+08	5.01593e+08	4.83781e+08		4	4	4	4	4	-0.0295098	28.8905	-0.431399	0.678346	0.822995	-6.68601	0.979753	false
Row73	1	Master Protein	Q64737	Trifunctional purine biosynthetic protein adenosine-3 OS=Mus musculus (Mouse) OX=10090 GN=Gart PE=1 SV=3		69	56	893	56	1	1010	107.4	6.68	22866	56	0		5.17767e+08	5.40687e+08	6.24298e+08	5.46623e+08	4.4752e+08	4.94409e+08	5.01524e+08	5.7893e+08			5.21827e+08	4.87466e+08	4.93353e+08	4.84243e+08	5.1505e+08	5.05689e+08	4.97631e+08	5.20139e+08		4	4	4	4	4	0.0374287	28.9059	0.734919	0.484799	0.697541	-6.49709	1.02628	false
Row121	1	Master Protein	O08810	116 kDa U5 small nuclear ribonucleoprotein component OS=Mus musculus (Mouse) OX=10090 GN=Eftud2 PE=1 SV=1		75	58	892	57	1	971	109.3	5	18788	58	0		644104545	7.34092e+08	7.50784e+08	6.56803e+08	6.12477e+08	6.27468e+08	6.33919e+08	7.26134e+08			6.4921e+08	6.60791e+08	5.92038e+08	5.81206e+08	7.06462e+08	6.41956e+08	6.28941e+08	6.51611e+08		4	4	4	4	4	0.0831006	29.2489	1.20336	0.265552	0.518648	-6.04874	1.05929	false
Row105	1	Master Protein	Q8VDM4	26S proteasome non-ATPase regulatory subunit 2 OS=Mus musculus (Mouse) OX=10090 GN=Psmd2 PE=1 SV=1		73	56	887	56	1	908	100.1	5.17	20000	56	0		5.90532e+08	6.50355e+08	7.14923e+08	6.78053e+08	5.9134e+08	5.9126e+08	6.27791e+08	6.70478e+08	Acetyl [N-Term]; Acetyl [K8]		5.95193e+08	5.85782e+08	5.6408e+08	5.99896e+08	6.81913e+08	6.04872e+08	6.22864e+08	6.01921e+08		4	4	4	4	4	0.097594	29.1753	1.61316	0.148011	0.386835	-5.54137	1.06999	false
Row102	1	Master Protein	P49718	DNA replication licensing factor MCM5 OS=Mus musculus (Mouse) OX=10090 GN=Mcm5 PE=1 SV=2		79	53	876	53	1	734	82.4	8.29	20190	53	0		1059725053	1197085330	1267867233	1162657532	9.83141e+08	1056884434	1131569386	1209997872	Acetyl [N-Term]		1.06833e+09	1.07484e+09	9.93717e+08	1.02531e+09	1.1378e+09	1.08192e+09	1.12243e+09	1.08288e+09		4	4	4	4	4	0.0887228	29.9983	1.68008	0.134093	0.36878	-5.45124	1.06343	false
Row95	1	Master Protein	Q7TPR4	Alpha-actinin-1 OS=Mus musculus (Mouse) OX=10090 GN=Actn1 PE=1 SV=1		70	56	872	37	1	892	103	5.38	20690	56	0		3.26659e+08	3.78172e+08	4.01302e+08	4.0445e+08	2.90907e+08	3.13605e+08	3.391e+08	3.82135e+08	Acetyl [N-Term]		3.29161e+08	3.41577e+08	3.18763e+08	3.58946e+08	3.33789e+08	3.20595e+08	3.3652e+08	3.44087e+08		4	4	4	4	4	-0.0135256	28.3205	-0.231969	0.822784	0.907389	-6.75889	0.990669	false
Row56	1	Master Protein	Q03265	ATP synthase subunit alpha, mitochondrial OS=Mus musculus (Mouse) OX=10090 GN=Atp5f1a PE=1 SV=1		68	39	865	39	1	553	59.7	9.19	26143	39	0		3586080735	3549211291	4539963952	3858226920	3069457244	3003215471	3095100515	3445758859			3.61692e+09	3.16898e+09	3.50592e+09	3.37794e+09	3.58096e+09	3.07799e+09	3.0689e+09	3.06667e+09		4	4	4	4	4	-0.096997	31.62	-1.27785	0.239547	0.4946	-5.96317	0.934977	false
Row199	1	Master Protein	Q6P5D8	Structural maintenance of chromosomes flexible hinge domain-containing protein 1 OS=Mus musculus (Mouse) OX=10090 GN=Smchd1 PE=1 SV=2		50	73	857	73	1	2007	225.5	7.24	14773	73	0		2.06886e+08	207860759	2.38546e+08	2.14981e+08	1.95998e+08	2.27059e+08	2.17526e+08	2.64005e+08	Acetyl [N-Term]; Acetyl [K1049]; Trimethyl [K1049]		2.08434e+08	1.88326e+08	1.90631e+08	1.91521e+08	2.24264e+08	2.32036e+08	2.15908e+08	2.38185e+08		4	4	4	4	4	0.225233	27.6483	3.75077	0.00635099	0.0770821	-2.40128	1.16897	false
Row61	1	Master Protein	Q61881	DNA replication licensing factor MCM7 OS=Mus musculus (Mouse) OX=10090 GN=Mcm7 PE=1 SV=1		81	49	856	49	1	719	81.2	6.37	24710	49	0		9.01894e+08	1031400949	1125421192	9.71862e+08	831023799	9.16897e+08	9.46508e+08	1131693218	Acetyl [N-Term]; Acetyl [K4]		9.09162e+08	9.26789e+08	8.83295e+08	8.57976e+08	9.60611e+08	9.38469e+08	9.38929e+08	1.01316e+09		4	4	4	4	4	0.106364	29.7888	1.95315	0.0891051	0.293448	-5.06842	1.07651	false
Row74	1	Master Protein	P61979	Heterogeneous nuclear ribonucleoprotein K OS=Mus musculus (Mouse) OX=10090 GN=Hnrnpk PE=1 SV=1		70	36	855	36	1	463	50.9	5.54	22694	36	0		3004175116	3409545462	3641934437	3371840262	2862621238	3053640379	3131258800	3472048354	Acetyl [N-Term]		3.0298e+09	3.04491e+09	2.81964e+09	2.9545e+09	3.33801e+09	3.12972e+09	3.10474e+09	3.08994e+09		4	4	4	4	4	0.0957578	31.5112	1.74599	0.121589	0.34785	-5.36091	1.06863	false
Row52	1	Master Protein	P42932	T-complex protein 1 subunit theta OS=Mus musculus (Mouse) OX=10090 GN=Cct8 PE=1 SV=3		79	51	854	51	1	548	59.5	5.62	26330	51	0		1367384181	1535628221	1608529821	1488300828	1292657103	1356719328	1429868755	1514603858			1.37863e+09	1.37705e+09	1.25724e+09	1.31053e+09	1.49889e+09	1.38925e+09	1.41819e+09	1.35387e+09		4	4	4	4	4	0.0885338	30.3529	1.48634	0.178094	0.419787	-5.70723	1.06329	false
Row70	1	Master Protein	P80314	T-complex protein 1 subunit beta OS=Mus musculus (Mouse) OX=10090 GN=Cct2 PE=1 SV=4		89	48	850	48	1	535	57.4	6.4	23386	48	0		1281680110	1466938616	1621867565	1368140453	1203836623	1271843676	1312755908	1402858057	Acetyl [N-Term]		1.29219e+09	1.31576e+09	1.26754e+09	1.20533e+09	1.3952e+09	1.30225e+09	1.30208e+09	1.25449e+09		4	4	4	4	4	0.0480566	30.2657	0.828182	0.433206	0.659347	-6.42174	1.03387	false
Row37	1	Master Protein	P97310	DNA replication licensing factor MCM2 OS=Mus musculus (Mouse) OX=10090 GN=Mcm2 PE=1 SV=3		76	54	849	54	1	904	102	5.72	28658	54	0		9.17472e+08	1068794267	1165069506	1034826231	9.32644e+08	9.26591e+08	9.48246e+08	1197129192	Acetyl [N-Term]		9.24872e+08	9.60213e+08	9.14045e+08	9.13217e+08	1.07896e+09	9.48402e+08	9.40653e+08	1.07142e+09		4	4	4	4	4	0.119087	29.8489	1.77031	0.117258	0.341797	-5.32722	1.08605	false
Row137	1	Master Protein	P08113	Endoplasmin OS=Mus musculus (Mouse) OX=10090 GN=Hsp90b1 PE=1 SV=2		71	60	847	58	1	802	92.4	4.82	17662	60	0		964966151	8.60062e+08	1216936952	1074759644	6.67558e+08	6.10135e+08	5.44641e+08	7.48406e+08	Methyl [K114]; Acetyl [K340; K348]		9.72768e+08	7.73552e+08	9.54254e+08	9.48241e+08	7.70463e+08	6.24203e+08	5.40397e+08	6.71489e+08		4	4	4	4	4	-0.491024	29.5132	-3.89191	0.00524249	0.0689524	-2.20165	0.71152	false
Row126	1	Master Protein	Q9D2V7	Coronin-7 OS=Mus musculus (Mouse) OX=10090 GN=Coro7 PE=1 SV=2		87	51	844	51	1	922	100.7	5.77	18603	51	0		5.60946e+08	6.38154e+08	745866291	6.78343e+08	5.77814e+08	6.4356e+08	6.85311e+08	7.14832e+08			5.65362e+08	5.74848e+08	5.88204e+08	6.00151e+08	6.66206e+08	6.58438e+08	6.79909e+08	6.41522e+08		4	4	4	4	4	0.184465	29.2087	3.70431	0.00676925	0.0802263	-2.46758	1.1364	false
Row187	1	Master Protein	P26043	Radixin OS=Mus musculus (Mouse) OX=10090 GN=Rdx PE=1 SV=3		77	47	844	32	1	583	68.5	6.2	15257	47	0		2.84659e+08	3.1616e+08	3.41512e+08	3.16908e+08	2.28743e+08	2.57124e+08	3.00816e+08	3.14912e+08			2.86824e+08	2.85829e+08	2.7178e+08	2.81666e+08	2.62017e+08	2.62797e+08	2.98541e+08	2.83848e+08		4	4	4	4	4	-0.0262701	28.0552	-0.421803	0.685034	0.827639	-6.69049	0.981956	false
Row243	1	Master Protein	E9PVA8	eIF-2-alpha kinase activator GCN1 OS=Mus musculus (Mouse) OX=10090 GN=Gcn1 PE=1 SV=1		48	92	840	92	1	2671	292.8	7.36	13281	92	0		2.2596e+08	3.13165e+08	2.79882e+08	260063989	2.28013e+08	2.2387e+08	2.28483e+08	2.60662e+08	Acetyl [N-Term]		2.27658e+08	2.83135e+08	2.23249e+08	2.31419e+08	2.61175e+08	2.28774e+08	2.26779e+08	2.35185e+08		4	4	4	4	4	-0.0158753	27.8319	-0.169094	0.870207	0.935813	-6.77293	0.989056	false
Row141	1	Master Protein	Q99KI0	Aconitate hydratase, mitochondrial OS=Mus musculus (Mouse) OX=10090 GN=Aco2 PE=1 SV=1		73	49	836	49	1	780	85.4	7.93	17506	49	0		1066039369	1077589807	1512865697	1133311914	9.09961e+08	9.14831e+08	9.54682e+08	1044920523			1.0747e+09	9.68074e+08	1.18331e+09	9.99581e+08	1.05253e+09	9.36352e+08	9.47035e+08	9.35871e+08		4	4	4	4	4	-0.123622	29.9104	-1.51976	0.16967	0.411772	-5.66419	0.91788	false
Row158	1	Master Protein	Q91WQ3	Tyrosine--tRNA ligase, cytoplasmic OS=Mus musculus (Mouse) OX=10090 GN=Yars1 PE=1 SV=3		84	50	836	50	1	528	59.1	7.01	16461	50	0		7.67162e+08	8.48709e+08	8.82575e+08	867973622	7.80488e+08	8.32367e+08	8.8444e+08	9.81442e+08	Acetyl [N-Term]		7.73295e+08	7.63394e+08	6.94655e+08	7.66784e+08	9.01796e+08	8.51858e+08	8.77382e+08	8.7931e+08		4	4	4	4	4	0.228607	29.5944	4.01982	0.00441713	0.063679	-2.02314	1.1717	false
Row203	1	Master Protein	Q8K2Z4	Condensin complex subunit 1 OS=Mus musculus (Mouse) OX=10090 GN=Ncapd2 PE=1 SV=2		60	63	834	63	1	1392	155.6	6.38	14540	63	0		2.16213e+08	2.57972e+08	2.55417e+08	2.44518e+08	2.08353e+08	2.6142e+08	2.60875e+08	2.74346e+08			2.17834e+08	2.33468e+08	2.03951e+08	2.17666e+08	2.38504e+08	2.67193e+08	2.58916e+08	2.47465e+08		4	4	4	4	4	0.213701	27.8065	3.27331	0.0124107	0.106243	-3.09524	1.15966	false
Row135	1	Master Protein	Q9CW03	Structural maintenance of chromosomes protein 3 OS=Mus musculus (Mouse) OX=10090 GN=Smc3 PE=1 SV=2		57	68	833	68	1	1217	141.5	7.18	17762	68	0		3.11852e+08	3.57485e+08	4.02087e+08	359736334	3.09573e+08	330522085	3.67302e+08	3.93226e+08			3.14235e+08	3.22985e+08	3.19379e+08	3.19488e+08	3.55362e+08	3.3791e+08	3.64495e+08	3.5402e+08		4	4	4	4	4	0.145329	28.3217	2.95543	0.0197089	0.13377	-3.56991	1.10598	false
Row144	1	Master Protein	P49312	Heterogeneous nuclear ribonucleoprotein A1 OS=Mus musculus (Mouse) OX=10090 GN=Hnrnpa1 PE=1 SV=2		92	37	833	32	1	320	34.2	9.23	17100	37	0		2367681607	2637570710	2866167701	2421518456	1899669651	2052695218	2221503408	2473309082	Methyl [R31; K161; R194; R196; R206; R218; R225; R232]; Acetyl [N-Term]; Acetyl [K3]		2.38766e+09	2.35861e+09	2.22522e+09	2.12604e+09	2.20875e+09	2.1029e+09	2.20299e+09	2.20508e+09		4	4	4	4	4	-0.0599368	31.0513	-1.02813	0.335999	0.582427	-6.23588	0.959306	false
Row89	1	Master Protein	P49717	DNA replication licensing factor MCM4 OS=Mus musculus (Mouse) OX=10090 GN=Mcm4 PE=1 SV=1		68	52	830	52	1	862	96.7	7.2	21022	52	0		8.72338e+08	1040198566	1097436733	9.8466e+08	7.77132e+08	9.15252e+08	9.49766e+08	1042646527	Acetyl [N-Term]		8.79356e+08	9.34653e+08	8.61583e+08	8.69206e+08	8.9789e+08	9.36783e+08	9.4216e+08	9.33845e+08		4	4	4	4	4	0.0664605	29.7555	1.27548	0.240339	0.495731	-5.96594	1.04714	false
Row166	1	Master Protein	Q8BG05	Heterogeneous nuclear ribonucleoprotein A3 OS=Mus musculus (Mouse) OX=10090 GN=Hnrnpa3 PE=1 SV=1		58	42	824	40	1	379	39.6	9.01	16064	42	2		3407492691	3708944886	4113951531	3688703123	3020137340	3231223519	3335473460	3867466887	Trimethyl [K29; K36]; Methyl [K29; R35; K36; R52; R355]; Dimethyl [K29; K36]; Acetyl [N-Term]		3.43673e+09	3.31085e+09	3.18058e+09	3.23039e+09	3.52302e+09	3.31194e+09	3.30715e+09	3.43988e+09		4	4	4	4	4	0.0457991	31.6376	0.862348	0.415298	0.643355	-6.39226	1.03225	false
Row63	1	Master Protein	P80313	T-complex protein 1 subunit eta OS=Mus musculus (Mouse) OX=10090 GN=Cct7 PE=1 SV=1		83	42	821	42	1	544	59.6	7.84	24484	42	0		1124931215	1170421658	1272856879	1197013309	1030036133	1110355886	1151607536	1267455076	Acetyl [N-Term]		1.13409e+09	1.05102e+09	9.97582e+08	1.05542e+09	1.19246e+09	1.13672e+09	1.1423e+09	1.13402e+09		4	4	4	4	4	0.121138	30.0398	2.09513	0.0718818	0.262894	-4.862	1.08759	false
Row99	1	Master Protein	P29341	Polyadenylate-binding protein 1 OS=Mus musculus (Mouse) OX=10090 GN=Pabpc1 PE=1 SV=2		72	45	821	24	1	636	70.6	9.5	20336	45	21		1393623701	1558905095	1703972516	1513411301	1222914080	1349679204	1373526111	1524048473	Acetyl [K188]; Methyl [K177; R179; R493; R506]; Dimethyl [K177]; Acetyl [N-Term]		1.40509e+09	1.39781e+09	1.33094e+09	1.33251e+09	1.41747e+09	1.38204e+09	1.36233e+09	1.36226e+09		4	4	4	4	4	0.0154435	30.3552	0.311398	0.764003	0.874534	-6.73498	1.01076	false
Row127	1	Master Protein	Q920B9	FACT complex subunit SPT16 OS=Mus musculus (Mouse) OX=10090 GN=Supt16h PE=1 SV=2		58	59	821	59	1	1047	119.7	5.66	18573	59	0		4.27765e+08	4.84096e+08	4.99247e+08	4.45897e+08	3.88214e+08	3.91062e+08	4.35723e+08	4.90176e+08	Acetyl [N-Term]		4.31087e+08	4.36694e+08	3.95557e+08	3.95497e+08	4.46348e+08	3.99878e+08	4.32365e+08	4.40788e+08		4	4	4	4	4	0.0519766	28.652	0.804951	0.445688	0.667678	-6.44122	1.03668	false
Row136	1	Master Protein	P80318	T-complex protein 1 subunit gamma OS=Mus musculus (Mouse) OX=10090 GN=Cct3 PE=1 SV=1		79	43	818	43	1	545	60.6	6.7	17699	43	0		1594919696	1771034947	1867805561	1666724049	1369608499	1533269687	1605749291	1762543877	Acetyl [N-Term]		1.60813e+09	1.58698e+09	1.45735e+09	1.46664e+09	1.58877e+09	1.57025e+09	1.59257e+09	1.57423e+09		4	4	4	4	4	0.0493442	30.5339	0.889488	0.401454	0.63206	-6.36815	1.03479	false
Row207	1	Master Protein	Q8BTM8	Filamin-A OS=Mus musculus (Mouse) OX=10090 GN=Flna PE=1 SV=5		43	73	812	69	1	2647	281	6.04	14374	73	0		2.10709e+08	263594543	2.42522e+08	2.15478e+08	1.55818e+08	1.93474e+08	2.1781e+08	2.35284e+08			2.12287e+08	2.3853e+08	1.93772e+08	1.91961e+08	1.78001e+08	1.97679e+08	2.16189e+08	2.12404e+08		4	4	4	4	4	-0.0553006	27.6066	-0.568439	0.586399	0.764324	-6.61186	0.962394	false
Row111	1	Master Protein	Q9CZN7	Serine hydroxymethyltransferase, mitochondrial OS=Mus musculus (Mouse) OX=10090 GN=Shmt2 PE=1 SV=1		85	45	811	44	1	504	55.7	8.47	19507	45	1		1870738446	1879446992	2348960704	2030821291	1606560947	1560592260	1563851922	1824894217	Dimethyl [K302; K305]; Methyl [R297; K302; K305]		1.88635e+09	1.68361e+09	1.8279e+09	1.7849e+09	1.86574e+09	1.59827e+09	1.55103e+09	1.62962e+09		4	4	4	4	4	-0.114792	30.6833	-1.52036	0.16952	0.411707	-5.66341	0.923515	false
Row162	1	Master Protein	Q60875	Rho guanine nucleotide exchange factor 2 OS=Mus musculus (Mouse) OX=10090 GN=Arhgef2 PE=1 SV=4		64	56	809	56	1	985	111.9	7.25	16303	56	0		4.4061e+08	4.49675e+08	5.16711e+08	4.64103e+08	369129665	4.31235e+08	4.28545e+08	4.74105e+08			4.44036e+08	4.05798e+08	4.09231e+08	4.11546e+08	4.24254e+08	4.41006e+08	4.25245e+08	4.26411e+08		4	4	4	4	4	0.0402157	28.6569	0.758218	0.471542	0.687128	-6.47899	1.02827	false
Row247	1	Master Protein	P63158	High mobility group protein B1 OS=Mus musculus (Mouse) OX=10090 GN=Hmgb1 PE=1 SV=2		79	32	800	25	1	215	24.9	5.74	13155	32	5		4139003218	4576030263	5048439665	4210076255	3537777738	3617591437	4322121690	4369805447	Acetyl [K7; K8; K12]		4.17483e+09	4.08045e+09	3.89378e+09	3.68405e+09	4.13146e+09	3.70844e+09	4.28498e+09	3.88416e+09		4	4	4	4	4	0.0153611	31.8883	0.218367	0.832985	0.912214	-6.7623	1.0107	false
Row44	1	Master Protein	Q62318	Transcription intermediary factor 1-beta OS=Mus musculus (Mouse) OX=10090 GN=Trim28 PE=1 SV=3		67	38	794	38	1	834	88.8	5.77	27547	38	0		1234687569	1425498736	1541150356	1339874409	1144147293	1313187327	1365198329	1407354095	Acetyl [N-Term]		1.24479e+09	1.27878e+09	1.20517e+09	1.18058e+09	1.32555e+09	1.34463e+09	1.35407e+09	1.25849e+09		4	4	4	4	4	0.105849	30.2451	1.95727	0.0885527	0.292123	-5.06249	1.07613	false
Row205	1	Master Protein	Q8BU30	Isoleucine--tRNA ligase, cytoplasmic OS=Mus musculus (Mouse) OX=10090 GN=Iars1 PE=1 SV=2		54	59	794	59	1	1262	144.2	6.55	14438	59	0		4.13852e+08	4.60517e+08	4.62621e+08	4.53105e+08	4.14359e+08	4.58318e+08	4.54636e+08	5.31758e+08			4.1706e+08	4.15531e+08	3.66863e+08	4.01851e+08	4.76627e+08	4.68735e+08	4.51124e+08	4.77974e+08		4	4	4	4	4	0.228743	28.6891	3.74381	0.00641183	0.0775353	-2.41119	1.17181	false
Row132	1	Master Protein	Q9EPU0	Regulator of nonsense transcripts 1 OS=Mus musculus (Mouse) OX=10090 GN=Upf1 PE=1 SV=2		61	53	793	53	1	1124	123.9	6.61	17941	53	0		3.73741e+08	3.82633e+08	4.07905e+08	3.79346e+08	322471481	3.62167e+08	3.67285e+08	4.03195e+08			3.76623e+08	3.45585e+08	3.23946e+08	3.36796e+08	3.70275e+08	3.703e+08	3.64478e+08	3.62946e+08		4	4	4	4	4	0.0882723	28.407	1.45158	0.187252	0.431243	-5.75143	1.0631	false
Row109	1	Master Protein	Q62167	ATP-dependent RNA helicase DDX3X OS=Mus musculus (Mouse) OX=10090 GN=Ddx3x PE=1 SV=3		78	46	788	16	1	662	73.1	7.18	19588	46	27		8.1429e+08	9.25143e+08	1011472576	9.00602e+08	8.04034e+08	8.63442e+08	9.10568e+08	9.6054e+08	Methyl [R617; R622]; Acetyl [N-Term]		8.2082e+08	8.31774e+08	7.94847e+08	7.95432e+08	9.29197e+08	8.83697e+08	9.03291e+08	8.60681e+08		4	4	4	4	4	0.141133	29.6649	2.76343	0.0262004	0.156394	-3.85953	1.10277	false
Row191	1	Master Protein	Q64514	Tripeptidyl-peptidase 2 OS=Mus musculus (Mouse) OX=10090 GN=Tpp2 PE=1 SV=3		63	58	781	58	1	1262	139.8	6.58	15036	58	0		306579632	3.28494e+08	3.40982e+08	302362260	2.96258e+08	3.13594e+08	311193226	3.22602e+08	Acetyl [N-Term]		3.0892e+08	2.96921e+08	2.71363e+08	2.68814e+08	3.39973e+08	3.20585e+08	3.08835e+08	2.90742e+08		4	4	4	4	4	0.137138	28.16	1.81798	0.109191	0.329709	-5.26063	1.09972	false
Row58	1	Master Protein	P38647	Stress-70 protein, mitochondrial OS=Mus musculus (Mouse) OX=10090 GN=Hspa9 PE=1 SV=3		69	48	779	47	1	679	73.4	6.07	25508	48	0		8.68733e+08	8.80611e+08	1102237415	9.16498e+08	7.03518e+08	7.35218e+08	7.08807e+08	8.25177e+08			8.75721e+08	7.91938e+08	8.65308e+08	8.09386e+08	8.12267e+08	7.52329e+08	7.03211e+08	7.39987e+08		4	4	4	4	4	-0.152781	29.5605	-2.28895	0.0535701	0.229246	-4.57483	0.899515	false
Row88	1	Master Protein	Q3TXS7	26S proteasome non-ATPase regulatory subunit 1 OS=Mus musculus (Mouse) OX=10090 GN=Psmd1 PE=1 SV=1		65	44	779	44	1	953	105.7	5.39	21033	44	0		4.72745e+08	5.40076e+08	5.83791e+08	5.57301e+08	4.67341e+08	4.64769e+08	4.79588e+08	5.59831e+08	Acetyl [N-Term]		4.76434e+08	4.86918e+08	4.61702e+08	4.93646e+08	5.38028e+08	4.7534e+08	4.75874e+08	5.03069e+08		4	4	4	4	4	0.0528949	28.8635	0.865048	0.413906	0.64218	-6.38989	1.03734	false
Row91	1	Master Protein	Q61768	Kinesin-1 heavy chain OS=Mus musculus (Mouse) OX=10090 GN=Kif5b PE=1 SV=3		71	62	772	51	1	963	109.5	6.44	20873	62	11		2.95549e+08	3.5972e+08	4.10034e+08	3.46025e+08	3.02463e+08	3.3257e+08	3.62399e+08	3.99999e+08	Acetyl [N-Term]		2.97801e+08	3.24994e+08	3.25617e+08	3.07383e+08	3.47144e+08	3.40006e+08	3.59632e+08	3.60085e+08		4	4	4	4	4	0.164493	28.3072	2.96405	0.0194604	0.132941	-3.55695	1.12077	false
Row49	1	Master Protein	P17225	Polypyrimidine tract-binding protein 1 OS=Mus musculus (Mouse) OX=10090 GN=Ptbp1 PE=1 SV=2		75	26	768	23	1	527	56.4	8.34	26679	26	3		1348258817	1757156328	1721879255	1573594749	1400654821	1492691654	1546789228	1686349376	Acetyl [N-Term]		1.35934e+09	1.5746e+09	1.34477e+09	1.38517e+09	1.62504e+09	1.52865e+09	1.53411e+09	1.50653e+09		4	4	4	4	4	0.131514	30.4619	1.9286	0.0924657	0.300143	-5.10366	1.09544	false
Row82	1	Master Protein	Q61233	Plastin-2 OS=Mus musculus (Mouse) OX=10090 GN=Lcp1 PE=1 SV=4		89	53	765	47	1	627	70.1	5.33	22082	53	6		6.35949e+08	7.22465e+08	7.92501e+08	7.27434e+08	5.40259e+08	6.60079e+08	6.81068e+08	718640689			6.40986e+08	6.50379e+08	6.24541e+08	6.43313e+08	6.22611e+08	6.75359e+08	6.75701e+08	6.44922e+08		4	4	4	4	4	0.0324017	29.2691	0.62038	0.553442	0.743861	-6.57887	1.02271	false
Row179	1	Master Protein	Q8VIJ6	Splicing factor, proline- and glutamine-rich OS=Mus musculus (Mouse) OX=10090 GN=Sfpq PE=1 SV=1		54	38	757	37	1	699	75.4	9.44	15608	38	1		1424421519	1567738371	1689011624	1510459460	1252668854	1442510506	1532204485	1619332038	Methyl [R685; R687]		1.43616e+09	1.40569e+09	1.31939e+09	1.32992e+09	1.4522e+09	1.4772e+09	1.51965e+09	1.44697e+09		4	4	4	4	4	0.103295	30.4052	1.92549	0.0929004	0.301214	-5.10812	1.07422	false
Row57	1	Master Protein	Q9JJZ2	Tubulin alpha-8 chain OS=Mus musculus (Mouse) OX=10090 GN=Tuba8 PE=1 SV=1		71	27	756	10	1	449	50	5.1	25762	27	0		54983884	63874432	63579673	5.25575e+07	3.73452e+07	3.56514e+07	3.75692e+07	40065284	Dimethyl [K124]		5.53667e+07	5.82245e+07	5.15959e+07	4.72211e+07	4.22339e+07	3.63569e+07	3.73152e+07	3.65105e+07		4	4	4	4	4	-0.477156	25.4193	-5.51224	0.000714609	0.0291737	-0.122681	0.718392	false
Row78	1	Master Protein	P80316	T-complex protein 1 subunit epsilon OS=Mus musculus (Mouse) OX=10090 GN=Cct5 PE=1 SV=1		74	38	756	37	1	541	59.6	6.02	22280	38	1		1138476683	1281516412	1398504503	1271653696	1053783497	1110834881	1198803208	1330814431	Acetyl [N-Term]		1.14776e+09	1.15025e+09	1.09486e+09	1.12082e+09	1.22015e+09	1.13722e+09	1.1891e+09	1.1904e+09		4	4	4	4	4	0.0694539	30.1061	1.38028	0.20736	0.45273	-5.84026	1.04932	false
Row175	1	Master Protein	Q6PB66	Leucine-rich PPR motif-containing protein, mitochondrial OS=Mus musculus (Mouse) OX=10090 GN=Lrpprc PE=1 SV=2		53	59	756	59	1	1392	156.5	6.83	15736	59	0		3.30593e+08	3.12254e+08	3.92029e+08	3.62658e+08	2.56344e+08	2.40859e+08	2.52626e+08	2.80987e+08			3.33127e+08	2.82316e+08	3.11481e+08	3.22067e+08	2.93869e+08	2.46155e+08	2.50732e+08	2.53423e+08		4	4	4	4	4	-0.259365	28.0857	-3.13255	0.0152089	0.118712	-3.30446	0.835456	false
Row142	1	Master Protein	P06745	Glucose-6-phosphate isomerase OS=Mus musculus (Mouse) OX=10090 GN=Gpi PE=1 SV=4		63	34	755	34	1	558	62.7	8.13	17347	34	0		2336151993	2876087446	3100814399	2891015887	1957042307	2068903560	2279385661	2487134652			2.35585e+09	2.57075e+09	2.40519e+09	2.53554e+09	2.27593e+09	2.11952e+09	2.26036e+09	2.21734e+09		4	4	4	4	4	-0.152825	31.1227	-2.74303	0.0270106	0.157439	-3.89037	0.899487	false
Row98	1	Master Protein	Q7TPV4	Myb-binding protein 1A OS=Mus musculus (Mouse) OX=10090 GN=Mybbp1a PE=1 SV=2		55	57	752	57	1	1344	151.9	8.95	20425	57	0		2.5408e+08	3.12744e+08	2.80804e+08	2.86111e+08	2.95813e+08	2.96929e+08	3.31023e+08	3.44296e+08			2.56002e+08	2.82757e+08	2.23976e+08	2.54451e+08	3.39458e+08	3.03529e+08	3.28506e+08	3.10187e+08		4	4	4	4	4	0.336919	28.0855	4.06685	0.00415	0.0611333	-1.95808	1.26306	false
Row159	1	Master Protein	Q6P5F9	Exportin-1 OS=Mus musculus (Mouse) OX=10090 GN=Xpo1 PE=1 SV=1		55	51	752	51	1	1071	123	6.07	16401	51	0		3.63982e+08	4.3996e+08	4.12885e+08	4.46424e+08	3.84989e+08	4.31513e+08	4.11765e+08	4.67279e+08			3.66786e+08	3.97075e+08	3.27855e+08	3.95961e+08	4.42614e+08	4.4129e+08	4.086e+08	4.20304e+08		4	4	4	4	4	0.206783	28.5695	2.67871	0.0297392	0.166534	-3.98763	1.15411	false
Row278	1	Master Protein	Q91ZW3	SWI/SNF-related matrix-associated actin-dependent regulator of chromatin subfamily A member 5 OS=Mus musculus (Mouse) OX=10090 GN=Smarca5 PE=1 SV=1		50	52	751	52	1	1051	121.6	8.15	12374	52	0		3.60242e+08	3.8225e+08	4.38323e+08	3.62542e+08	3.24335e+08	3.53878e+08	3.63314e+08	3.7934e+08	Acetyl [N-Term]		3.63015e+08	3.45241e+08	3.47812e+08	3.21965e+08	3.7243e+08	3.61815e+08	3.60539e+08	3.41584e+08		4	4	4	4	4	0.0604436	28.3889	1.01831	0.340345	0.587175	-6.24573	1.04279	false
Row130	1	Master Protein	Q61598	Rab GDP dissociation inhibitor beta OS=Mus musculus (Mouse) OX=10090 GN=Gdi2 PE=1 SV=1		82	43	750	35	1	445	50.5	6.25	18254	43	8		1272124276	1353152797	1504576970	1377125118	1138488239	1209014045	1280240728	1496436778			1.28255e+09	1.21421e+09	1.1769e+09	1.2132e+09	1.31895e+09	1.23784e+09	1.26984e+09	1.33771e+09		4	4	4	4	4	0.0797002	30.2254	1.45331	0.186786	0.430663	-5.74924	1.0568	false
Row112	1	Master Protein	Q76MZ3	Serine/threonine-protein phosphatase 2A 65 kDa regulatory subunit A alpha isoform OS=Mus musculus (Mouse) OX=10090 GN=Ppp2r1a PE=1 SV=3		74	45	749	34	1	589	65.3	5.11	19504	45	11		9.72923e+08	1079244397	1139120334	1046596050	9.03375e+08	9.96789e+08	1062430604	1145027629	Acetyl [N-Term]		9.80792e+08	9.69553e+08	8.93921e+08	9.23541e+08	1.04486e+09	1.02034e+09	1.05388e+09	1.02503e+09		4	4	4	4	4	0.138213	29.8792	2.59983	0.0334786	0.178685	-4.10691	1.10054	false
Row209	1	Master Protein	P17710	Hexokinase-1 OS=Mus musculus (Mouse) OX=10090 GN=Hk1 PE=1 SV=3		54	49	748	45	1	974	108.2	6.8	14317	49	4		4.72082e+08	501926342	5.98811e+08	548258888	3.92107e+08	4.70564e+08	4.16389e+08	4.84875e+08	Methyl [R497]		4.75767e+08	4.52694e+08	4.7344e+08	4.85684e+08	4.50856e+08	4.81273e+08	4.13187e+08	4.36046e+08		4	4	4	4	4	-0.0852989	28.7708	-1.3459	0.217716	0.465173	-5.88215	0.942589	false
Row110	1	Master Protein	P20029	Endoplasmic reticulum chaperone BiP OS=Mus musculus (Mouse) OX=10090 GN=Hspa5 PE=1 SV=3		65	42	747	40	1	655	72.4	5.16	19546	42	0		8.7204e+08	7.50316e+08	1061024228	8.79024e+08	5.49268e+08	5.61875e+08	5.43898e+08	5.84428e+08	Acetyl [K586]; Trimethyl [K586]; Dimethyl [K155; K214]		8.79056e+08	6.75319e+08	8.33323e+08	7.76487e+08	6.33067e+08	5.74778e+08	5.39659e+08	5.25052e+08		4	4	4	4	4	-0.474373	29.3151	-4.68061	0.00189514	0.043374	-1.13964	0.71978	false
Row169	1	Master Protein	Q8VDJ3	Vigilin OS=Mus musculus (Mouse) OX=10090 GN=Hdlbp PE=1 SV=1		54	52	746	52	1	1268	141.7	6.87	15947	52	0		3.80214e+08	3.46138e+08	4.12232e+08	3.79689e+08	3.07445e+08	3.66233e+08	3.62948e+08	3.98629e+08	Acetyl [N-Term]		3.83149e+08	3.12785e+08	3.27342e+08	3.37098e+08	3.52902e+08	3.74462e+08	3.60176e+08	3.58858e+08		4	4	4	4	4	0.0922892	28.3833	1.25892	0.245943	0.498907	-5.98523	1.06606	false
Row282	1	Master Protein	Q6A4J8	Ubiquitin carboxyl-terminal hydrolase 7 OS=Mus musculus (Mouse) OX=10090 GN=Usp7 PE=1 SV=1		66	55	746	55	1	1103	128.4	5.5	12318	55	0		3.97935e+08	4.3916e+08	4.68015e+08	4.48768e+08	4.13654e+08	4.41696e+08	4.57561e+08	5.1659e+08	Acetyl [N-Term]		4.01014e+08	3.96358e+08	3.71091e+08	3.98028e+08	4.75811e+08	4.51716e+08	4.54026e+08	4.64411e+08		4	4	4	4	4	0.23722	28.6628	4.54558	0.00224106	0.0458511	-1.31477	1.17872	false
Row92	1	Master Protein	Q3U0V1	Far upstream element-binding protein 2 OS=Mus musculus (Mouse) OX=10090 GN=Khsrp PE=1 SV=2		56	40	743	37	1	748	76.7	7.33	20821	40	3		8.62002e+08	9.19542e+08	1006684180	8.99683e+08	7.63646e+08	7.99036e+08	8.9734e+08	9.22553e+08	Methyl [R443]		8.68934e+08	8.26764e+08	7.91128e+08	7.94625e+08	8.82201e+08	8.17708e+08	8.90174e+08	8.2682e+08		4	4	4	4	4	0.0583619	29.6398	0.981381	0.35709	0.600976	-6.28214	1.04128	false
Row185	1	Master Protein	O35286	Pre-mRNA-splicing factor ATP-dependent RNA helicase DHX15 OS=Mus musculus (Mouse) OX=10090 GN=Dhx15 PE=1 SV=2		63	40	740	39	1	795	90.9	7.46	15372	40	1		7.91574e+08	8.68154e+08	9.17909e+08	7.81806e+08	7.2647e+08	670153553	7.07175e+08	8.91699e+08			7.97912e+08	7.80792e+08	7.22136e+08	6.91096e+08	8.38957e+08	6.85678e+08	7.01593e+08	7.99312e+08		4	4	4	4	4	0.0132988	29.4827	0.149939	0.884778	0.943931	-6.77634	1.00926	false
Row55	1	Master Protein	P56480	ATP synthase subunit beta, mitochondrial OS=Mus musculus (Mouse) OX=10090 GN=Atp5f1b PE=1 SV=2		75	29	738	29	1	529	56.3	5.34	26223	29	0		3051929353	3113831592	4038476134	3396571925	2922104956	2799897987	2541615939	3212903640			3.07798e+09	2.78212e+09	3.1229e+09	2.97604e+09	3.40787e+09	2.86938e+09	2.5203e+09	2.8605e+09		4	4	4	4	4	-0.043745	31.4541	-0.449715	0.665666	0.815165	-6.67721	0.970133	false
Row172	1	Master Protein	Q9WU78	Programmed cell death 6-interacting protein OS=Mus musculus (Mouse) OX=10090 GN=Pdcd6ip PE=1 SV=3		68	54	736	54	1	869	96	6.52	15837	54	0		3.97476e+08	4.20344e+08	443962648	4.38678e+08	3.71503e+08	3.88782e+08	4.28239e+08	4.56144e+08	Acetyl [N-Term]		4.00551e+08	3.79461e+08	3.52235e+08	3.89132e+08	4.27001e+08	3.97544e+08	4.24942e+08	4.10341e+08		4	4	4	4	4	0.126677	28.5644	2.08801	0.0726623	0.264081	-4.87245	1.09178	false
Row211	1	Master Protein	Q9CZD3	Glycine--tRNA ligase OS=Mus musculus (Mouse) OX=10090 GN=Gars1 PE=1 SV=1		59	43	733	43	1	729	81.8	6.65	14291	43	0		7.07943e+08	7.95795e+08	864613055	7.66465e+08	6.49899e+08	701583202	7.41581e+08	8.23361e+08	Methyl [K226]		7.13581e+08	7.16035e+08	6.8068e+08	6.77617e+08	7.4994e+08	7.17873e+08	7.35713e+08	7.38367e+08		4	4	4	4	4	0.0778575	29.415	1.57228	0.157159	0.398905	-5.59558	1.05545	false
Row106	1	Master Protein	P80315	T-complex protein 1 subunit delta OS=Mus musculus (Mouse) OX=10090 GN=Cct4 PE=1 SV=3		77	36	732	35	1	539	58	8.02	19852	36	0		1159522784	1364467592	1486878831	1354339481	1120236578	1200232102	1278385755	1405747270			1.16898e+09	1.22431e+09	1.16322e+09	1.19325e+09	1.29765e+09	1.22884e+09	1.268e+09	1.25706e+09		4	4	4	4	4	0.0888978	30.1894	1.81945	0.10895	0.329709	-5.25857	1.06356	false
Row153	1	Master Protein	Q8JZQ9	Eukaryotic translation initiation factor 3 subunit B OS=Mus musculus (Mouse) OX=10090 GN=Eif3b PE=1 SV=1		72	46	728	46	1	803	91.3	5.02	16689	46	0		5.28907e+08	580687767	6.84247e+08	6.17029e+08	5.14436e+08	5.45382e+08	5.7018e+08	6.24261e+08	Acetyl [N-Term]		5.33058e+08	5.23337e+08	5.40151e+08	5.46216e+08	5.92647e+08	5.57886e+08	5.65726e+08	5.60643e+08		4	4	4	4	4	0.0873654	29.0403	1.77957	0.115648	0.340076	-5.31434	1.06243	false
Row212	1	Master Protein	Q3V3R1	Monofunctional C1-tetrahydrofolate synthase, mitochondrial OS=Mus musculus (Mouse) OX=10090 GN=Mthfd1l PE=1 SV=2		68	50	727	49	1	977	105.7	7.02	14286	50	0		3.41869e+08	3.19142e+08	4.20641e+08	3.68255e+08	2.30185e+08	2.34161e+08	2.31473e+08	2.8843e+08	Acetyl [K695]; Trimethyl [K695]		3.44494e+08	2.88511e+08	3.33942e+08	3.27007e+08	2.63681e+08	2.39302e+08	2.29746e+08	2.601e+08		4	4	4	4	4	-0.381324	28.0753	-4.80176	0.00163417	0.0428583	-0.984913	0.767733	false
Row257	1	Master Protein	Q6PDI5	Proteasome adapter and scaffold protein ECM29 OS=Mus musculus (Mouse) OX=10090 GN=Ecpas PE=1 SV=3		51	66	725	66	1	1840	203.6	7.06	12925	66	0		1.72635e+08	2.35966e+08	2.35849e+08	2.17967e+08	176772341	2.0156e+08	2.11715e+08	2.39742e+08			1.73915e+08	2.13651e+08	1.88501e+08	1.94165e+08	2.02118e+08	2.05951e+08	2.10142e+08	2.16407e+08		4	4	4	4	4	0.119281	27.5764	1.63511	0.143305	0.379871	-5.51199	1.08619	false
Row147	1	Master Protein	P09103	Protein disulfide-isomerase OS=Mus musculus (Mouse) OX=10090 GN=P4hb PE=1 SV=2		78	43	723	43	1	509	57	4.88	17015	43	0		8.70384e+08	880048281	1111787496	1032206219	5.97162e+08	6.68676e+08	6.29846e+08	7.11027e+08			8.77386e+08	7.91434e+08	8.72718e+08	9.10919e+08	6.88674e+08	6.84164e+08	6.24902e+08	6.38126e+08		4	4	4	4	4	-0.388721	29.4887	-5.8238	0.000507966	0.025267	0.231688	0.763807	false
Row239	1	Master Protein	P52431	DNA polymerase delta catalytic subunit OS=Mus musculus (Mouse) OX=10090 GN=Pold1 PE=1 SV=2		58	52	721	52	1	1105	123.7	7.61	13364	52	0		2.41219e+08	2.87991e+08	3.04241e+08	2.6939e+08	1.84427e+08	238597217	2.46563e+08	2.4469e+08			2.43038e+08	2.60487e+08	2.42444e+08	2.39667e+08	2.10933e+08	2.43841e+08	2.44717e+08	2.20849e+08		4	4	4	4	4	-0.101046	27.8252	-1.454	0.186599	0.430663	-5.74836	0.932357	false
Row131	1	Master Protein	Q501J6	Probable ATP-dependent RNA helicase DDX17 OS=Mus musculus (Mouse) OX=10090 GN=Ddx17 PE=1 SV=1		58	45	717	34	1	650	72.4	8.59	18027	45	0		5.89254e+08	6.51541e+08	7.08972e+08	6.38316e+08	5.57721e+08	6.00081e+08	6.28481e+08	6.82132e+08			5.93904e+08	5.86844e+08	5.59439e+08	5.64944e+08	6.42879e+08	6.13906e+08	6.23549e+08	6.12328e+08		4	4	4	4	4	0.113019	29.1583	2.25705	0.0562265	0.232974	-4.62242	1.08149	false
Row150	1	Master Protein	Q9ERK4	Exportin-2 OS=Mus musculus (Mouse) OX=10090 GN=Cse1l PE=1 SV=1		60	48	715	48	1	971	110.4	5.77	16852	48	0		4.21928e+08	4.24763e+08	4.94593e+08	4.07529e+08	3.96065e+08	4.45815e+08	4.18173e+08	4.99511e+08	Acetyl [N-Term]		4.25203e+08	3.8343e+08	3.91912e+08	3.61662e+08	4.55438e+08	4.55933e+08	4.14956e+08	4.49137e+08		4	4	4	4	4	0.185977	28.6315	2.72242	0.0278554	0.159119	-3.92153	1.13759	false
Row320	1	Master Protein	Q6NZJ6	Eukaryotic translation initiation factor 4 gamma 1 OS=Mus musculus (Mouse) OX=10090 GN=Eif4g1 PE=1 SV=1		44	56	710	50	1	1600	176	5.4	11305	56	6		3.35234e+08	3.87648e+08	4.05735e+08	3.87718e+08	3.10828e+08	3.37965e+08	3.83364e+08	3.62771e+08			3.37806e+08	3.50091e+08	3.22243e+08	3.44184e+08	3.56813e+08	3.45528e+08	3.80428e+08	3.26741e+08		4	4	4	4	4	0.0561222	28.3623	0.869321	0.411709	0.640488	-6.38613	1.03967	false
Row108	1	Master Protein	P70168	Importin subunit beta-1 OS=Mus musculus (Mouse) OX=10090 GN=Kpnb1 PE=1 SV=2		68	42	708	42	1	876	97.1	4.78	19668	42	0		7.50837e+08	8.33997e+08	875990633	833572871	6.63019e+08	7.84037e+08	7.95267e+08	8.05868e+08	Acetyl [N-Term]		7.56834e+08	7.50228e+08	6.89533e+08	7.36573e+08	7.65188e+08	8.02342e+08	7.88953e+08	7.22762e+08		4	4	4	4	4	0.0699345	29.4838	1.17037	0.277801	0.529699	-6.08554	1.04967	false
Row266	1	Master Protein	Q8K310	Matrin-3 OS=Mus musculus (Mouse) OX=10090 GN=Matr3 PE=1 SV=1		60	47	708	47	1	846	94.6	6.25	12721	47	0		7.13287e+08	8.19363e+08	8.86144e+08	7.96252e+08	6.46665e+08	7.29486e+08	7.45989e+08	8.34826e+08	Methyl [K483]; Trimethyl [K487]		7.1897e+08	7.3713e+08	6.97431e+08	7.03789e+08	7.46182e+08	7.46456e+08	7.40084e+08	7.48593e+08		4	4	4	4	4	0.0616033	29.4425	1.30965	0.229123	0.480846	-5.92564	1.04362	false
Row208	1	Master Protein	P17427	AP-2 complex subunit alpha-2 OS=Mus musculus (Mouse) OX=10090 GN=Ap2a2 PE=1 SV=2		61	48	705	36	1	938	104	6.93	14372	48	11		3.21763e+08	3.04261e+08	2.97711e+08	2.901e+08	3.02226e+08	3.45196e+08	2.98118e+08	3.84111e+08			3.24226e+08	2.75126e+08	2.373e+08	2.57977e+08	3.4687e+08	3.52929e+08	2.95864e+08	3.45856e+08		4	4	4	4	4	0.299458	28.1679	2.72467	0.0277618	0.159071	-3.91813	1.23068	false
Row322	1	Master Protein	Q3UJB0	SAP domain-containing protein OS=Mus musculus (Mouse) OX=10090 GN=Sf3b2 PE=1 SV=1		63	45	705	45	1	878	98.1	5.62	11262	45	0		5.51483e+08	6.01534e+08	6.64915e+08	5.90638e+08	5.01899e+08	5.364e+08	5.89666e+08	6.31042e+08	Acetyl [N-Term]; Dimethyl [K490]; Methyl [R485; K490]		5.55821e+08	5.42026e+08	5.25065e+08	5.22992e+08	5.78103e+08	5.48689e+08	5.85052e+08	5.667e+08		4	4	4	4	4	0.0865498	29.0418	1.69049	0.132041	0.366112	-5.43708	1.06183	false
Row200	1	Master Protein	Q3THK7	GMP synthase [glutamine-hydrolyzing] OS=Mus musculus (Mouse) OX=10090 GN=Gmps PE=1 SV=2		74	44	699	44	1	693	76.7	6.73	14681	44	0		3.88822e+08	4.24323e+08	4.6336e+08	3.90087e+08	3.04381e+08	3.50436e+08	3.4222e+08	4.21406e+08	Acetyl [N-Term]; Acetyl [K9; K18]		3.91827e+08	3.83034e+08	3.67442e+08	3.46274e+08	3.4936e+08	3.58293e+08	3.39615e+08	3.79251e+08		4	4	4	4	4	-0.0610527	28.4392	-0.953541	0.370122	0.610739	-6.30889	0.958564	false
Row114	1	Master Protein	P50580	Proliferation-associated protein 2G4 OS=Mus musculus (Mouse) OX=10090 GN=Pa2g4 PE=1 SV=3		83	36	696	36	1	394	43.7	6.86	19199	36	0		1357962798	1550486948	1629374201	1470961529	1273447976	1398126781	1455504591	1546381310	Acetyl [N-Term]		1.36912e+09	1.3903e+09	1.27334e+09	1.29535e+09	1.47647e+09	1.4317e+09	1.44361e+09	1.38212e+09		4	4	4	4	4	0.106458	30.3632	1.93922	0.0909979	0.297524	-5.08844	1.07658	false
Row116	1	Master Protein	Q9ERD7	Tubulin beta-3 chain OS=Mus musculus (Mouse) OX=10090 GN=Tubb3 PE=1 SV=1		36	18	693	3	1	450	50.4	4.93	18981	18	0		5.38375e+06	5683006	7026244	6851358	6.97241e+06	7688362	7126614	8162958	Methyl [R156]		5.41633e+06	5.24531e+06	5.84978e+06	6.23171e+06	7.79234e+06	7.82696e+06	7.08301e+06	7.50177e+06		4	4	4	4	4	0.411438	22.6414	5.62292	0.000632096	0.0275336	0.0048289	1.33001	false
Row236	1	Master Protein	P30416	Peptidyl-prolyl cis-trans isomerase FKBP4 OS=Mus musculus (Mouse) OX=10090 GN=Fkbp4 PE=1 SV=5		75	43	693	43	1	458	51.5	5.72	13407	43	0		883942725	1043688923	1089891921	1004208191	7.19552e+08	8.48513e+08	9.04669e+08	9.3958e+08	Acetyl [N-Term]		8.91059e+08	9.37773e+08	8.55728e+08	8.86357e+08	8.30912e+08	8.684e+08	8.97441e+08	8.41999e+08		4	4	4	4	4	-0.0542775	29.7057	-0.985146	0.355354	0.600058	-6.27847	0.963077	false
Row119	1	Master Protein	P80317	T-complex protein 1 subunit zeta OS=Mus musculus (Mouse) OX=10090 GN=Cct6a PE=1 SV=3		74	43	690	37	1	531	58	7.08	18810	43	6		9.79958e+08	1134965831	1273334296	1068528380	950004606	9.84576e+08	9.8346e+08	1075137984			9.87887e+08	1.01935e+09	9.97952e+08	9.42776e+08	1.09918e+09	1.00782e+09	9.75572e+08	9.62789e+08		4	4	4	4	4	0.0337974	29.8948	0.542123	0.603511	0.775348	-6.62757	1.0237	false
Row145	1	Master Protein	P06151	L-lactate dehydrogenase A chain OS=Mus musculus (Mouse) OX=10090 GN=Ldha PE=1 SV=3		86	32	688	31	1	332	36.5	7.74	17071	32	1		5700856834	6240164696	6830808596	6109819310	4226435505	4527018735	4823626889	5215722152	Acetyl [N-Term]; Acetyl [K81]		5.75092e+09	5.55547e+09	5.25e+09	5.33446e+09	4.94188e+09	4.64187e+09	4.78198e+09	4.63171e+09		4	4	4	4	4	-0.204111	32.2466	-3.70179	0.0067928	0.0802263	-2.47119	0.868074	false
Row155	1	Master Protein	Q922B2	Aspartate--tRNA ligase, cytoplasmic OS=Mus musculus (Mouse) OX=10090 GN=Dars1 PE=1 SV=2		75	40	685	40	1	501	57.1	6.49	16531	40	0		1193844531	1406146843	1484679238	1341063841	1156811398	1172549332	1353541811	1393545131			1.2036e+09	1.26151e+09	1.16151e+09	1.18162e+09	1.34033e+09	1.20047e+09	1.34252e+09	1.24621e+09		4	4	4	4	4	0.0923476	30.2083	1.50565	0.173181	0.414451	-5.68242	1.0661	false
Row76	1	Master Protein	Q8BMS1	Trifunctional enzyme subunit alpha, mitochondrial OS=Mus musculus (Mouse) OX=10090 GN=Hadha PE=1 SV=1		69	43	683	43	1	763	82.6	9.14	22554	43	0		4.02932e+08	3.91648e+08	514514276	4.40397e+08	3.3338e+08	3.3585e+08	3.53513e+08	3.93463e+08			4.06051e+08	3.53684e+08	4.07511e+08	3.90648e+08	3.82891e+08	3.43363e+08	3.50817e+08	3.54232e+08		4	4	4	4	4	-0.121187	28.474	-1.7654	0.118121	0.342525	-5.33404	0.919431	false
Row170	1	Master Protein	Q61699	Heat shock protein 105 kDa OS=Mus musculus (Mouse) OX=10090 GN=Hsph1 PE=1 SV=2		67	47	683	43	1	858	96.3	5.53	15913	47	0		2.83533e+08	3.35945e+08	3.43223e+08	3.15578e+08	2.66995e+08	2.57894e+08	2.64031e+08	2.97194e+08	Acetyl [N-Term]		2.85689e+08	3.03621e+08	2.73125e+08	2.80491e+08	3.06167e+08	2.63585e+08	2.62047e+08	2.67961e+08		4	4	4	4	4	-0.0574508	28.0603	-0.807484	0.444315	0.666638	-6.43912	0.960961	false
Row396	1	Master Protein	A2AGT5	Cytoskeleton-associated protein 5 OS=Mus musculus (Mouse) OX=10090 GN=Ckap5 PE=1 SV=1		44	68	683	68	1	2032	225.5	7.96	10061	68	0		1.92151e+08	2.3197e+08	2.50278e+08	2.19689e+08	1.85535e+08	1.75349e+08	1.94767e+08	1.88257e+08	Acetyl [N-Term]		1.93582e+08	2.10051e+08	1.99895e+08	1.9569e+08	2.1221e+08	1.79141e+08	1.93326e+08	1.70151e+08		4	4	4	4	4	-0.0867658	27.5299	-1.08824	0.31032	0.559561	-6.17406	0.941631	false
Row125	1	Master Protein	Q8R081	Heterogeneous nuclear ribonucleoprotein L OS=Mus musculus (Mouse) OX=10090 GN=Hnrnpl PE=1 SV=2		73	34	681	34	1	586	63.9	8.1	18677	34	0		1413751341	1663658322	1791103350	1573732665	1240454233	1425376773	1501388775	1681225155			1.42539e+09	1.49124e+09	1.39819e+09	1.38529e+09	1.43795e+09	1.45964e+09	1.4891e+09	1.50197e+09		4	4	4	4	4	0.0473252	30.4314	0.935585	0.378715	0.61668	-6.32584	1.03335	false
Row178	1	Master Protein	P43247	DNA mismatch repair protein Msh2 OS=Mus musculus (Mouse) OX=10090 GN=Msh2 PE=1 SV=1		64	48	678	48	1	935	104.1	5.96	15672	48	0		217609147	226172415	2.33177e+08	2.18916e+08	1.86601e+08	231343768	2.23646e+08	2.55777e+08			2.19241e+08	2.04828e+08	1.8639e+08	1.95006e+08	2.13437e+08	2.3642e+08	2.2198e+08	2.30801e+08		4	4	4	4	4	0.165868	27.6656	2.39149	0.045857	0.211099	-4.42115	1.12184	false
Row270	1	Master Protein	O08784	Treacle protein OS=Mus musculus (Mouse) OX=10090 GN=Tcof1 PE=1 SV=1		37	42	678	42	1	1320	134.9	9.35	12539	42	0		4.51541e+08	4.77744e+08	5.35193e+08	4.70892e+08	4.10312e+08	4.31006e+08	455844276	4.76253e+08			4.55057e+08	4.30994e+08	4.23695e+08	4.1753e+08	4.71939e+08	4.40771e+08	4.52323e+08	4.28333e+08		4	4	4	4	4	0.0540245	28.7121	0.94813	0.372696	0.611995	-6.31403	1.03816	false
Row226	1	Master Protein	P21619	Lamin-B2 OS=Mus musculus (Mouse) OX=10090 GN=Lmnb2 PE=1 SV=2		71	49	677	39	1	596	67.3	5.5	13711	49	0		1.92373e+08	1.98027e+08	2.17668e+08	189934413	1.663e+08	1.84453e+08	1.81872e+08	1.94668e+08			1.93806e+08	1.79462e+08	1.74132e+08	1.69334e+08	1.90062e+08	1.88451e+08	1.80532e+08	1.75914e+08		4	4	4	4	4	0.0373583	27.4337	0.596775	0.568283	0.755092	-6.59419	1.02623	false
Row68	1	Master Protein	P11983	T-complex protein 1 subunit alpha OS=Mus musculus (Mouse) OX=10090 GN=Tcp1 PE=1 SV=3		82	39	676	39	1	556	60.4	6.16	23602	39	0		1210961147	1380233179	1436614999	1323621023	1097894195	1190385774	1240690746	1349674616	Acetyl [N-Term]		1.22086e+09	1.23838e+09	1.12434e+09	1.16634e+09	1.27159e+09	1.21875e+09	1.23063e+09	1.20718e+09		4	4	4	4	4	0.0539125	30.1712	0.988539	0.353796	0.598675	-6.27516	1.03808	false
Row267	1	Master Protein	O35643	AP-1 complex subunit beta-1 OS=Mus musculus (Mouse) OX=10090 GN=Ap1b1 PE=1 SV=2		62	52	674	29	1	943	103.9	5.17	12715	52	0		1.60462e+08	1.79186e+08	1.88826e+08	1.75838e+08	1.46767e+08	1.60007e+08	1.55395e+08	1.83173e+08			1.61647e+08	1.62471e+08	1.51309e+08	1.5684e+08	1.67591e+08	1.6345e+08	1.54259e+08	1.6558e+08		4	4	4	4	4	0.0417183	27.2562	0.766713	0.466768	0.683363	-6.47226	1.02934	false
Row143	1	Master Protein	P62259	14-3-3 protein epsilon OS=Mus musculus (Mouse) OX=10090 GN=Ywhae PE=1 SV=1		78	29	673	26	1	255	29.2	4.74	17198	29	3		3087880863	3590100671	3736542697	3553410861	2995210491	3388040933	3453346448	3867393592	Acetyl [N-Term]		3.11426e+09	3.2053e+09	2.89203e+09	3.11261e+09	3.49374e+09	3.47286e+09	3.42397e+09	3.43981e+09		4	4	4	4	4	0.167336	31.6034	3.1685	0.014436	0.114893	-3.25087	1.12298	false
Row424	1	Master Protein	Q91VR5	ATP-dependent RNA helicase DDX1 OS=Mus musculus (Mouse) OX=10090 GN=Ddx1 PE=1 SV=1		67	46	671	46	1	740	82.4	7.21	9711	46	0		3.28184e+08	4.19916e+08	4.28089e+08	418136203	3.18245e+08	3.8724e+08	3.99078e+08	4.2193e+08			3.30699e+08	3.79076e+08	3.39785e+08	3.71018e+08	3.65388e+08	3.95966e+08	3.96016e+08	3.7972e+08		4	4	4	4	4	0.115297	28.4591	1.73628	0.12336	0.350443	-5.37432	1.0832	false
Row307	1	Master Protein	Q9D8E6	60S ribosomal protein L4 OS=Mus musculus (Mouse) OX=10090 GN=Rpl4 PE=1 SV=3		65	39	670	39	1	419	47.1	11	11652	39	0		1712203476	1896849299	2055048100	1782777550	1352343342	1505129588	1716042343	1741365463	Acetyl [N-Term]		1.72643e+09	1.69911e+09	1.60167e+09	1.56813e+09	1.5686e+09	1.5414e+09	1.70191e+09	1.55541e+09		4	4	4	4	4	-0.0507549	30.5923	-0.833608	0.430327	0.657087	-6.41712	0.965431	false
Row198	1	Master Protein	Q9Z1N5	Spliceosome RNA helicase Ddx39b OS=Mus musculus (Mouse) OX=10090 GN=Ddx39b PE=1 SV=1		82	38	669	23	1	428	49	5.67	14780	38	15		1221016722	1375914079	1531150630	1351623841	1193624028	1298468035	1312887136	1514917483	Acetyl [N-Term]; Acetyl [K138; K144]; Methyl [R123]		1.231e+09	1.23452e+09	1.19744e+09	1.19087e+09	1.38328e+09	1.32954e+09	1.30221e+09	1.35415e+09		4	4	4	4	4	0.145403	30.249	2.98697	0.0188151	0.130697	-3.52249	1.10604	false
Row93	1	Master Protein	Q9QUR6	Prolyl endopeptidase OS=Mus musculus (Mouse) OX=10090 GN=Prep PE=1 SV=1		72	41	668	41	1	710	80.7	5.73	20739	41	0		4.11738e+08	4.4053e+08	4.66093e+08	4.32096e+08	3.72304e+08	4.32631e+08	4.11303e+08	4.80095e+08	Acetyl [N-Term]		4.14929e+08	3.97588e+08	3.69584e+08	3.83329e+08	4.27929e+08	4.42435e+08	4.08142e+08	4.3177e+08		4	4	4	4	4	0.128387	28.6068	2.1852	0.0627033	0.246949	-4.72919	1.09307	false
Row149	1	Master Protein	Q68FL6	Methionine--tRNA ligase, cytoplasmic OS=Mus musculus (Mouse) OX=10090 GN=Mars1 PE=1 SV=1		58	43	668	43	1	902	101.4	7.14	16894	43	0		3.87579e+08	4.35023e+08	448155798	399632631	342781020	3.81193e+08	3.94768e+08	4.03241e+08			3.90574e+08	3.92643e+08	3.55523e+08	3.54696e+08	3.93765e+08	3.89775e+08	3.9174e+08	3.62988e+08		4	4	4	4	4	0.0436145	28.4961	0.698582	0.505957	0.710691	-6.52435	1.03069	false
Row86	1	Master Protein	Q99MD9	Nuclear autoantigenic sperm protein OS=Mus musculus (Mouse) OX=10090 GN=Nasp PE=1 SV=2		61	36	665	36	1	773	83.9	4.37	21267	36	0		4.385e+08	5.76718e+08	522355563	4.93029e+08	4.00452e+08	469581099	5.28183e+08	5.42754e+08	Acetyl [N-Term]		4.4191e+08	5.19778e+08	4.13649e+08	4.37037e+08	4.60519e+08	4.80267e+08	5.24073e+08	4.87804e+08		4	4	4	4	4	0.111339	28.8055	1.31225	0.228287	0.480543	-5.92254	1.08023	false
Row146	1	Master Protein	P50247	Adenosylhomocysteinase OS=Mus musculus (Mouse) OX=10090 GN=Ahcy PE=1 SV=3		78	36	665	34	1	432	47.7	6.54	17066	36	2		1141020706	1254547189	1313703812	1249690647	1061314589	1222478432	1321839216	1402327187	Acetyl [N-Term]		1.15032e+09	1.12616e+09	1.02922e+09	1.10158e+09	1.22893e+09	1.25165e+09	1.31109e+09	1.25402e+09		4	4	4	4	4	0.195994	30.134	3.44571	0.00970871	0.0952194	-2.84162	1.14551	false
Row284	1	Master Protein	P08003	Protein disulfide-isomerase A4 OS=Mus musculus (Mouse) OX=10090 GN=Pdia4 PE=1 SV=3		62	44	665	44	1	638	71.9	5.31	12303	44	0		3.3424e+08	3.00626e+08	4.16566e+08	3.56771e+08	2.08707e+08	2.43191e+08	2.06489e+08	2.37013e+08			3.36803e+08	2.71856e+08	3.30743e+08	3.1687e+08	2.38912e+08	2.4854e+08	2.04957e+08	2.13956e+08		4	4	4	4	4	-0.470439	27.9863	-4.86774	0.00150883	0.0425339	-0.901588	0.721745	false
Row115	1	Master Protein	Q8VDN2	Sodium/potassium-transporting ATPase subunit alpha-1 OS=Mus musculus (Mouse) OX=10090 GN=Atp1a1 PE=1 SV=1		46	43	663	27	1	1023	112.9	5.45	19070	43	16		458786348	4.316e+08	587576526	5.26029e+08	3.61376e+08	3.49824e+08	4.12501e+08	4.65719e+08			4.62362e+08	3.89569e+08	4.6466e+08	4.66107e+08	4.15281e+08	3.57666e+08	4.0933e+08	4.18908e+08		4	4	4	4	4	-0.153786	28.6505	-1.77792	0.115933	0.340076	-5.31663	0.898889	false
Row138	1	Master Protein	P60843	Eukaryotic initiation factor 4A-I OS=Mus musculus (Mouse) OX=10090 GN=Eif4a1 PE=1 SV=1		87	35	663	19	1	406	46.1	5.48	17588	35	12		1980130366	2249400263	2407849573	2144880906	1706721858	1831079237	1930677867	2136853125			1.9967e+09	2.01314e+09	1.87318e+09	1.88453e+09	1.98291e+09	1.87562e+09	1.91469e+09	1.90659e+09		4	4	4	4	4	-0.0159181	30.8461	-0.302363	0.770615	0.87744	-6.73804	0.989027	false
Row261	1	Master Protein	Q61191	Host cell factor 1 OS=Mus musculus (Mouse) OX=10090 GN=Hcfc1 PE=1 SV=2		36	52	660	51	1	2045	210.3	7.18	12899	52	1		3.1062e+08	3.61728e+08	5.48496e+08	3.43987e+08	2.90831e+08	3.10339e+08	312563364	3.36801e+08	Acetyl [N-Term]; Methyl [R504; K511]		3.12994e+08	3.26798e+08	4.34102e+08	3.05583e+08	3.33701e+08	3.17253e+08	3.10194e+08	3.0347e+08		4	4	4	4	4	-0.111305	28.2908	-0.950974	0.371341	0.610986	-6.31133	0.92575	false
Row373	1	Master Protein	Q8BML9	Glutamine--tRNA ligase OS=Mus musculus (Mouse) OX=10090 GN=Qars1 PE=1 SV=1		67	42	656	42	1	775	87.6	7.31	10424	42	0		2.53468e+08	3.02635e+08	2.90703e+08	2.92255e+08	2.66465e+08	2.6478e+08	2.48244e+08	3.05277e+08	Acetyl [N-Term]		2.55385e+08	2.73663e+08	2.31778e+08	2.59882e+08	3.05554e+08	2.70631e+08	2.46384e+08	2.75209e+08		4	4	4	4	4	0.10338	27.976	1.21753	0.26043	0.514635	-6.03272	1.07429	false
Row184	1	Master Protein	Q61024	Asparagine synthetase [glutamine-hydrolyzing] OS=Mus musculus (Mouse) OX=10090 GN=Asns PE=1 SV=3		75	37	655	37	1	561	64.2	6.58	15404	37	0		4.7408e+08	5.46104e+08	5.24088e+08	5.31413e+08	4.09172e+08	4.79968e+08	5.22967e+08	5.38271e+08			4.77781e+08	4.92325e+08	4.15005e+08	4.70849e+08	4.70618e+08	4.90902e+08	5.189e+08	4.83796e+08		4	4	4	4	4	0.083874	28.8284	1.18342	0.272903	0.525347	-6.07107	1.05986	false
Row286	1	Master Protein	Q9JIK5	Nucleolar RNA helicase 2 OS=Mus musculus (Mouse) OX=10090 GN=Ddx21 PE=1 SV=3		62	45	655	44	1	851	93.5	9.11	12205	45	1		3.94486e+08	3.56183e+08	4.61413e+08	438597981	3.01567e+08	2.84626e+08	3.7753e+08	3.79398e+08			3.97537e+08	3.21814e+08	3.65916e+08	3.89062e+08	3.46108e+08	2.90939e+08	3.74641e+08	3.41635e+08		4	4	4	4	4	-0.124731	28.3903	-1.22262	0.258612	0.512793	-6.02694	0.917175	false
Row294	1	Master Protein	Q9Z1X4	Interleukin enhancer-binding factor 3 OS=Mus musculus (Mouse) OX=10090 GN=Ilf3 PE=1 SV=2		65	46	655	40	1	898	96	8.76	11863	46	6		4.48599e+08	4.83345e+08	5.73574e+08	5.04386e+08	4.05331e+08	4.37287e+08	4.91694e+08	4.96235e+08			4.52091e+08	4.3602e+08	4.53714e+08	4.47043e+08	4.6617e+08	4.47202e+08	4.87881e+08	4.46207e+08		4	4	4	4	4	0.0457048	28.7591	0.860106	0.416457	0.64441	-6.39423	1.03219	false
Row182	1	Master Protein	P27773	Protein disulfide-isomerase A3 OS=Mus musculus (Mouse) OX=10090 GN=Pdia3 PE=1 SV=2		71	41	654	41	1	505	56.6	6.21	15444	41	0		9.04834e+08	802469986	1188422333	1018112423	7.63648e+08	6.83196e+08	622954465	7.29975e+08			9.12127e+08	7.22011e+08	9.32151e+08	8.98555e+08	8.82203e+08	6.99038e+08	6.18067e+08	6.55039e+08		4	4	4	4	4	-0.2859	29.5398	-2.12955	0.0682271	0.257345	-4.8114	0.82023	false
Row186	1	Master Protein	Q9JIF7	Coatomer subunit beta OS=Mus musculus (Mouse) OX=10090 GN=Copb1 PE=1 SV=1		61	46	653	46	1	953	107	6	15285	46	0		2.75434e+08	2.98093e+08	3.15064e+08	3.10852e+08	2.55196e+08	2.97028e+08	3.05333e+08	3.15819e+08	Acetyl [N-Term]		2.77525e+08	2.69577e+08	2.50967e+08	2.76316e+08	2.92543e+08	3.0363e+08	3.03021e+08	2.84662e+08		4	4	4	4	4	0.140625	28.07	2.46654	0.0409334	0.198697	-4.30818	1.10238	false
Row359	1	Master Protein	P08775	DNA-directed RNA polymerase II subunit RPB1 OS=Mus musculus (Mouse) OX=10090 GN=Polr2a PE=1 SV=3		43	57	652	57	1	1970	217	7.37	10670	57	0		1.95805e+08	2.28031e+08	2.54395e+08	2.17887e+08	1.82833e+08	2.03147e+08	2.3225e+08	2.66841e+08	Acetyl [N-Term]; Methyl [K3844; K3844]		1.97265e+08	2.06502e+08	2.03145e+08	1.94095e+08	2.09098e+08	2.07574e+08	2.30516e+08	2.40731e+08		4	4	4	4	4	0.146133	27.6499	2.17565	0.063619	0.248518	-4.74334	1.1066	false
Row241	1	Master Protein	Q6A026	Sister chromatid cohesion protein PDS5 homolog A OS=Mus musculus (Mouse) OX=10090 GN=Pds5a PE=1 SV=3		55	58	650	50	1	1332	150.2	7.85	13305	58	7		1.78028e+08	2.05703e+08	2.19133e+08	2.09206e+08	2.11376e+08	2.2548e+08	2.36465e+08	2.32496e+08	Acetyl [N-Term]; Methyl [K611]		1.7935e+08	1.86381e+08	1.75291e+08	1.86407e+08	2.41988e+08	2.3042e+08	2.34698e+08	2.099e+08		4	4	4	4	4	0.33262	27.604	5.32512	0.00088258	0.0328012	-0.342366	1.2593	false
Row188	1	Master Protein	Q8BK67	Protein RCC2 OS=Mus musculus (Mouse) OX=10090 GN=Rcc2 PE=1 SV=1		69	34	647	34	1	520	55.9	8.72	15186	34	0		1121538847	1262562715	1330675792	1173080317	1076692363	1110712395	1161890562	1319556527			1.13067e+09	1.13332e+09	1.04236e+09	1.03444e+09	1.24686e+09	1.13709e+09	1.1525e+09	1.18038e+09		4	4	4	4	4	0.120306	30.0741	1.98307	0.0851684	0.286078	-5.02526	1.08697	false
Row303	1	Master Protein	P37913	DNA ligase 1 OS=Mus musculus (Mouse) OX=10090 GN=Lig1 PE=1 SV=2		62	50	644	50	1	916	102.2	6.81	11728	50	0		3.14258e+08	3.45644e+08	3.73849e+08	3.36603e+08	2.73862e+08	2.87568e+08	3.11104e+08	3.71668e+08			3.1666e+08	3.12341e+08	2.97201e+08	2.99063e+08	3.14097e+08	2.9395e+08	3.08747e+08	3.34712e+08		4	4	4	4	4	0.0295456	28.2047	0.494946	0.634852	0.794402	-6.65399	1.02069	false
Row151	1	Master Protein	Q61033	Lamina-associated polypeptide 2, isoforms alpha/zeta OS=Mus musculus (Mouse) OX=10090 GN=Tmpo PE=1 SV=4		78	41	643	41	1	693	75.1	8.05	16743	41	0		349708571	3.74615e+08	4.10436e+08	366917941	3.02817e+08	3.55394e+08	3.71085e+08	4.15038e+08			3.52397e+08	3.3838e+08	3.25933e+08	3.25827e+08	3.47553e+08	3.63367e+08	3.68248e+08	3.7355e+08		4	4	4	4	4	0.114028	28.3786	2.10413	0.0709074	0.26137	-4.84879	1.08225	false
Row165	1	Master Protein	Q9CWJ9	Bifunctional purine biosynthesis protein ATIC OS=Mus musculus (Mouse) OX=10090 GN=Atic PE=1 SV=2		84	36	643	36	1	592	64.2	6.76	16074	36	0		4.8638e+08	366861615	4.14422e+08	4.98606e+08	4.14499e+08	2.95255e+08	4.80201e+08	5.3021e+08			4.90182e+08	3.31412e+08	3.29061e+08	4.41951e+08	4.76789e+08	3.01816e+08	4.76482e+08	4.76589e+08		4	4	4	4	4	0.117	28.605	0.578625	0.579849	0.762609	-6.6056	1.08448	false
Row276	1	Master Protein	P62702	40S ribosomal protein S4, X isoform OS=Mus musculus (Mouse) OX=10090 GN=Rps4x PE=1 SV=2		78	30	636	30	1	263	29.6	10.15	12449	30	0		1317332533	1438937574	1566658384	1342269583	1134167285	1160692567	1232568540	1345561948			1.32814e+09	1.29077e+09	1.22488e+09	1.18268e+09	1.31391e+09	1.18832e+09	1.22257e+09	1.20352e+09		4	4	4	4	4	-0.028096	30.2114	-0.448748	0.666333	0.815165	-6.67768	0.980714	false
Row189	1	Master Protein	Q99KK7	Dipeptidyl peptidase 3 OS=Mus musculus (Mouse) OX=10090 GN=Dpp3 PE=1 SV=2		68	40	635	40	1	738	82.8	5.38	15095	40	0		2.65621e+08	294604984	2.93915e+08	3.25832e+08	2.68564e+08	2.933e+08	2.991e+08	3.13315e+08	Acetyl [N-Term]		2.67634e+08	2.66439e+08	2.34309e+08	2.8955e+08	3.07979e+08	2.99816e+08	2.96838e+08	2.82416e+08		4	4	4	4	4	0.169529	28.0593	2.2449	0.0572723	0.23561	-4.64051	1.12469	false
Row248	1	Master Protein	Q99K48	Non-POU domain-containing octamer-binding protein OS=Mus musculus (Mouse) OX=10090 GN=Nono PE=1 SV=3		60	32	634	30	1	473	54.5	8.95	13153	32	0		1014672292	1155871261	1198235899	1098649581	9.49914e+08	9.75893e+08	1022107407	1198655363	Methyl [K200]; Acetyl [N-Term]; Dimethyl [K5]		1.0229e+09	1.03802e+09	9.39759e+08	9.6919e+08	1.09908e+09	9.98923e+08	1.01389e+09	1.07278e+09		4	4	4	4	4	0.0760709	29.9233	1.24911	0.249314	0.501729	-5.99658	1.05414	false
Row340	1	Master Protein	P17426	AP-2 complex subunit alpha-1 OS=Mus musculus (Mouse) OX=10090 GN=Ap2a1 PE=1 SV=1		56	43	633	31	1	977	107.6	7.03	10967	43	0		9.43551e+07	1.43332e+08	1.28646e+08	1.4363e+08	131699571	1.16024e+08	1.3594e+08	1.32638e+08	Methyl [K165]		9.5032e+07	1.30111e+08	1.03546e+08	1.28268e+08	1.5027e+08	1.18477e+08	1.34953e+08	1.20104e+08		4	4	4	4	4	0.203314	26.856	1.54256	0.164131	0.404683	-5.63455	1.15134	false
Row213	1	Master Protein	Q8VDF2	E3 ubiquitin-protein ligase UHRF1 OS=Mus musculus (Mouse) OX=10090 GN=Uhrf1 PE=1 SV=2		62	41	630	39	1	782	88.2	8.31	14245	41	2		3.48467e+08	3.37662e+08	3.80972e+08	3.21577e+08	2.25478e+08	238886959	2.82828e+08	2.81757e+08			3.51145e+08	3.05165e+08	3.02797e+08	2.85791e+08	2.58251e+08	2.44137e+08	2.80695e+08	2.54113e+08		4	4	4	4	4	-0.261007	28.0787	-3.21759	0.013447	0.110271	-3.17786	0.834505	false
Row333	1	Master Protein	P62908	40S ribosomal protein S3 OS=Mus musculus (Mouse) OX=10090 GN=Rps3 PE=1 SV=1		89	31	630	31	1	243	26.7	9.66	11151	31	0		2255479645	2692049910	2836224776	2587220161	2191484555	2352760191	2509999112	2540328647	Acetyl [N-Term]		2.27447e+09	2.40707e+09	2.20224e+09	2.27061e+09	2.55061e+09	2.41067e+09	2.48896e+09	2.26451e+09		4	4	4	4	4	0.0850395	31.1336	1.41151	0.19833	0.443926	-5.80167	1.06072	false
Row309	1	Master Protein	Q569Z5	Probable ATP-dependent RNA helicase DDX46 OS=Mus musculus (Mouse) OX=10090 GN=Ddx46 PE=1 SV=2		51	49	628	49	1	1032	117.4	9.26	11536	49	0		2.47121e+08	2.92918e+08	3.27749e+08	2.66981e+08	2.76592e+08	2.81242e+08	2.92388e+08	3.35849e+08			2.48987e+08	2.64921e+08	2.60951e+08	2.37536e+08	3.17251e+08	2.87476e+08	2.9018e+08	3.02616e+08		4	4	4	4	4	0.242485	28.0351	3.92607	0.00500687	0.0678122	-2.15375	1.18303	false
Row227	1	Master Protein	P11103	Poly [ADP-ribose] polymerase 1 OS=Mus musculus (Mouse) OX=10090 GN=Parp1 PE=1 SV=3		46	41	626	41	1	1013	113	8.95	13703	41	0		5.83928e+08	606986608	6.85955e+08	6.15974e+08	4.60176e+08	5.0031e+08	5.92682e+08	6.24596e+08	Methyl [K682; K683]; Acetyl [K409]; Trimethyl [K119; K405]		5.88534e+08	5.46914e+08	5.41484e+08	5.45288e+08	5.29721e+08	5.11732e+08	5.88044e+08	5.60942e+08		4	4	4	4	4	-0.0219939	29.0375	-0.340829	0.742611	0.862229	-6.72438	0.984871	false
Row361	1	Master Protein	Q8BJ71	Nuclear pore complex protein Nup93 OS=Mus musculus (Mouse) OX=10090 GN=Nup93 PE=1 SV=1		70	49	626	49	1	819	93.2	5.72	10629	49	0		228403989	264557025	2.70513e+08	2.32024e+08	2.23754e+08	238908714	2.24283e+08	263965936	Acetyl [N-Term]		2.30122e+08	2.39396e+08	2.15862e+08	2.06609e+08	2.56262e+08	2.44159e+08	2.22612e+08	2.38151e+08		4	4	4	4	4	0.10826	27.7843	1.50432	0.173515	0.414451	-5.68413	1.07793	false
Row104	1	Master Protein	O08553	Dihydropyrimidinase-related protein 2 OS=Mus musculus (Mouse) OX=10090 GN=Dpysl2 PE=1 SV=2		82	33	624	33	1	572	62.2	6.38	20106	33	0		4.24198e+08	4.86318e+08	5.33065e+08	4.63854e+08	4.19525e+08	4.96843e+08	5.13447e+08	5.73402e+08			4.27491e+08	4.38689e+08	4.2203e+08	4.11326e+08	4.82611e+08	5.08181e+08	5.09458e+08	5.15199e+08		4	4	4	4	4	0.245894	28.7851	4.81927	0.00159983	0.0428583	-0.962734	1.18583	false
Row400	1	Master Protein	Q8K4Z5	Splicing factor 3A subunit 1 OS=Mus musculus (Mouse) OX=10090 GN=Sf3a1 PE=1 SV=1		56	41	623	41	1	791	88.5	5.22	10003	41	0		4.59791e+08	5.09625e+08	5.33239e+08	4.85303e+08	3.98619e+08	4.56016e+08	4.9032e+08	5.1856e+08	Acetyl [N-Term]		4.63375e+08	4.59602e+08	4.22166e+08	4.30229e+08	4.58396e+08	4.66378e+08	4.86519e+08	4.66173e+08		4	4	4	4	4	0.0814938	28.765	1.45679	0.185852	0.430663	-5.74483	1.05811	false
Row280	1	Master Protein	P27659	60S ribosomal protein L3 OS=Mus musculus (Mouse) OX=10090 GN=Rpl3 PE=1 SV=3		62	34	622	34	1	403	46.1	10.21	12321	34	0		1304539868	1492900897	1561028066	1364787371	1135278918	1185250921	1327344924	1398660787			1.31524e+09	1.33893e+09	1.22053e+09	1.2024e+09	1.3152e+09	1.21349e+09	1.31654e+09	1.25076e+09		4	4	4	4	4	0.00604368	30.2428	0.0979051	0.924581	0.963164	-6.78355	1.0042	false
Row214	1	Master Protein	Q8K1M6	Dynamin-1-like protein OS=Mus musculus (Mouse) OX=10090 GN=Dnm1l PE=1 SV=2		67	42	620	42	1	742	82.6	7.05	14237	42	0		2.11516e+08	2.51548e+08	2.90052e+08	2.60179e+08	2.31789e+08	233720386	2.3834e+08	2.80674e+08	Acetyl [N-Term]		2.131e+08	2.27684e+08	2.31265e+08	2.3152e+08	2.6553e+08	2.38851e+08	2.36559e+08	2.53143e+08		4	4	4	4	4	0.136971	27.8187	2.22018	0.0594621	0.24064	-4.67729	1.09959	false
Row272	1	Master Protein	P39054	Dynamin-2 OS=Mus musculus (Mouse) OX=10090 GN=Dnm2 PE=1 SV=2		57	40	618	25	1	870	98.1	7.43	12529	40	15		2.43101e+08	2.5205e+08	2.722e+08	2.90054e+08	2.75764e+08	266442937	2.81057e+08	3.29185e+08	Methyl [K342]		2.44935e+08	2.28135e+08	2.17192e+08	2.57936e+08	3.16294e+08	2.72332e+08	2.78938e+08	2.96644e+08		4	4	4	4	4	0.296759	27.9659	3.75794	0.00628902	0.0769692	-2.39108	1.22838	false
Row249	1	Master Protein	Q9Z110	Delta-1-pyrroline-5-carboxylate synthase OS=Mus musculus (Mouse) OX=10090 GN=Aldh18a1 PE=1 SV=2		61	38	617	38	1	795	87.2	7.55	13118	38	0		3.38935e+08	353078538	4.3727e+08	3.84504e+08	2.77609e+08	3.09422e+08	3.05761e+08	3.58789e+08			3.41537e+08	3.19024e+08	3.46986e+08	3.41348e+08	3.18426e+08	3.16314e+08	3.03446e+08	3.23174e+08		4	4	4	4	4	-0.0964398	28.2802	-1.81046	0.110427	0.331854	-5.27118	0.935338	false
Row216	1	Master Protein	P47738	Aldehyde dehydrogenase, mitochondrial OS=Mus musculus (Mouse) OX=10090 GN=Aldh2 PE=1 SV=1		73	35	616	33	1	519	56.5	7.62	14174	35	1		6.65944e+08	6.44305e+08	8.1818e+08	7.19784e+08	5.47272e+08	5.7185e+08	5.57481e+08	6.0572e+08			6.71231e+08	5.8036e+08	6.44538e+08	6.36587e+08	6.3075e+08	5.84992e+08	5.53132e+08	5.44079e+08		4	4	4	4	4	-0.131365	29.1703	-1.79011	0.113841	0.337713	-5.29964	0.912968	false
Row154	1	Master Protein	P12382	ATP-dependent 6-phosphofructokinase, liver type OS=Mus musculus (Mouse) OX=10090 GN=Pfkl PE=1 SV=4		58	39	614	34	1	780	85.3	7.17	16680	39	5		8.86053e+08	9.1355e+08	9.97858e+08	926917254	5.70947e+08	6.44388e+08	6.50816e+08	7.20894e+08	Acetyl [N-Term]		8.93187e+08	8.21404e+08	7.84272e+08	8.18532e+08	6.58233e+08	6.59287e+08	6.45699e+08	6.46933e+08		4	4	4	4	4	-0.344366	29.4536	-6.05352	0.000398064	0.0230365	0.484069	0.787654	false
Row129	1	Master Protein	P56399	Ubiquitin carboxyl-terminal hydrolase 5 OS=Mus musculus (Mouse) OX=10090 GN=Usp5 PE=1 SV=1		63	40	611	40	1	858	95.8	5.01	18425	40	0		3.02472e+08	3.81549e+08	3.88973e+08	3.50188e+08	3.15182e+08	3.25025e+08	3.25021e+08	3.85067e+08	Acetyl [N-Term]		3.0478e+08	3.44611e+08	3.09082e+08	3.11058e+08	3.61847e+08	3.32284e+08	3.22553e+08	3.46713e+08		4	4	4	4	4	0.103292	28.2915	1.57065	0.157534	0.399356	-5.59773	1.07422	false
Row183	1	Master Protein	P40124	Adenylyl cyclase-associated protein 1 OS=Mus musculus (Mouse) OX=10090 GN=Cap1 PE=1 SV=4		77	36	611	35	1	474	51.5	7.52	15422	36	1		7.29573e+08	7.75885e+08	8.2083e+08	7.32704e+08	5.76755e+08	6.6015e+08	7.47869e+08	7.82492e+08	Acetyl [N-Term]		7.35392e+08	6.98212e+08	6.46602e+08	6.47945e+08	6.64977e+08	6.75431e+08	7.41949e+08	7.01906e+08		4	4	4	4	4	0.030196	29.3583	0.446721	0.667731	0.815244	-6.67867	1.02115	false
Row225	1	Master Protein	Q62095	ATP-dependent RNA helicase DDX3Y OS=Mus musculus (Mouse) OX=10090 GN=Ddx3y PE=1 SV=2		61	37	608	7	1	658	73.4	7.53	13745	37	0		7.53239e+06	2208141	8.195e+06	6.83559e+06	6.97063e+06	6.38837e+06	8.2375e+06	5.385e+06	Acetyl [N-Term]		7.57896e+06	2.04803e+06	6.81065e+06	6.21745e+06	7.79033e+06	6.50217e+06	8.18664e+06	4.95976e+06		4	4	4	4	4	0.411451	22.4774	0.9747	0.360185	0.602611	-6.28861	1.33002	false
Row231	1	Master Protein	Q7TMK9	Heterogeneous nuclear ribonucleoprotein Q OS=Mus musculus (Mouse) OX=10090 GN=Syncrip PE=1 SV=2		55	36	607	30	1	623	69.6	8.59	13568	36	6		7.34993e+08	831497179	8.66737e+08	8.08771e+08	6.72604e+08	7.02e+08	7.91318e+08	9.02455e+08	Acetyl [N-Term]		7.40857e+08	7.4799e+08	6.82333e+08	7.14787e+08	7.76328e+08	7.183e+08	7.85037e+08	8.08902e+08		4	4	4	4	4	0.0974434	29.4742	1.59276	0.152515	0.392827	-5.56852	1.06988	false
Row331	1	Master Protein	Q9D0R2	Threonine--tRNA ligase 1, cytoplasmic OS=Mus musculus (Mouse) OX=10090 GN=Tars1 PE=1 SV=2		63	45	607	41	1	722	83.3	7.36	11175	45	3		248634214	3.23798e+08	329834200	2.92587e+08	2.50472e+08	2.99035e+08	3.15388e+08	341690980			2.50512e+08	2.92698e+08	2.62592e+08	2.60175e+08	2.8709e+08	3.05685e+08	3.12996e+08	3.07852e+08		4	4	4	4	4	0.188833	28.0815	2.84304	0.0232731	0.147773	-3.73928	1.13984	false
Row386	1	Master Protein	Q61210	Rho guanine nucleotide exchange factor 1 OS=Mus musculus (Mouse) OX=10090 GN=Arhgef1 PE=1 SV=2		61	43	604	43	1	920	102.7	5.6	10224	43	0		2.3479e+08	2.86991e+08	3.0964e+08	2.65726e+08	217444896	2.44055e+08	2.57994e+08	2.7236e+08	Acetyl [N-Term]		2.36558e+08	2.59588e+08	2.46696e+08	2.36427e+08	2.48986e+08	2.49424e+08	2.56058e+08	2.45683e+08		4	4	4	4	4	0.0313475	27.8817	0.582857	0.57714	0.759911	-6.60297	1.02197	false
Row363	1	Master Protein	Q11011	Puromycin-sensitive aminopeptidase OS=Mus musculus (Mouse) OX=10090 GN=Npepps PE=1 SV=2		58	43	602	43	1	920	103.3	5.9	10614	43	0		3.44392e+08	3.77253e+08	4.08401e+08	369150381	3.18929e+08	3.5442e+08	3.49915e+08	3.81707e+08	Trimethyl [K235]		3.47037e+08	3.4075e+08	3.24335e+08	3.27798e+08	3.66179e+08	3.6237e+08	3.47247e+08	3.43703e+08		4	4	4	4	4	0.0832616	28.3606	1.57927	0.155559	0.396419	-5.58636	1.05941	false
Row194	1	Master Protein	Q9DCL9	Multifunctional protein ADE2 OS=Mus musculus (Mouse) OX=10090 GN=Paics PE=1 SV=4		78	32	601	32	1	425	47	7.23	14892	32	0		6.15027e+08	7.06087e+08	734439923	6.75252e+08	4.68095e+08	5.39745e+08	5.88249e+08	6.33543e+08	Acetyl [N-Term]		6.19891e+08	6.3571e+08	5.79297e+08	5.97433e+08	5.38901e+08	5.52114e+08	5.83647e+08	5.68934e+08		4	4	4	4	4	-0.11628	29.1207	-2.07143	0.0745104	0.265706	-4.89673	0.922563	false
Row336	1	Master Protein	P06800	Receptor-type tyrosine-protein phosphatase C OS=Mus musculus (Mouse) OX=10090 GN=Ptprc PE=1 SV=4		38	47	600	47	1	1293	144.7	5.94	11092	47	0		5.7367e+08	5.30182e+08	7.06797e+08	6.04068e+08	3.48902e+08	3.36972e+08	426478362	4.64933e+08			5.78191e+08	4.78044e+08	5.57742e+08	5.34811e+08	4.00847e+08	3.44511e+08	4.23195e+08	4.18205e+08		4	4	4	4	4	-0.438545	28.778	-4.74566	0.00174975	0.0428583	-1.05628	0.737878	false
Row204	1	Master Protein	Q9D0I9	Arginine--tRNA ligase, cytoplasmic OS=Mus musculus (Mouse) OX=10090 GN=Rars1 PE=1 SV=2		61	42	595	42	1	660	75.6	7.55	14483	42	0		412674190	4.13778e+08	4.53003e+08	470574018	4.19097e+08	3.68713e+08	4.46494e+08	4.35647e+08	Acetyl [N-Term]		4.15873e+08	3.73563e+08	3.59323e+08	4.17249e+08	4.82115e+08	3.77e+08	4.43049e+08	3.91998e+08		4	4	4	4	4	0.109642	28.5962	1.11478	0.299494	0.551573	-6.14596	1.07896	false
Row330	1	Master Protein	P24547	Inosine-5'-monophosphate dehydrogenase 2 OS=Mus musculus (Mouse) OX=10090 GN=Impdh2 PE=1 SV=2		61	32	590	29	1	514	55.8	7.28	11186	32	3		5.62999e+08	6.55546e+08	6.94064e+08	6.33666e+08	572462343	6.09946e+08	6.44868e+08	664261638	Methyl [K422]		5.67432e+08	5.90433e+08	5.4781e+08	5.60854e+08	6.59992e+08	6.2401e+08	6.398e+08	5.9637e+08		4	4	4	4	4	0.152581	29.1536	2.73004	0.0275402	0.158473	-3.91002	1.11156	false
Row235	1	Master Protein	P54276	DNA mismatch repair protein Msh6 OS=Mus musculus (Mouse) OX=10090 GN=Msh6 PE=1 SV=3		44	45	589	45	1	1358	151	6.73	13437	45	0		1.63093e+08	182422514	2.14541e+08	1.98491e+08	1.47131e+08	1.64127e+08	2.00473e+08	2.09343e+08			1.64298e+08	1.6539e+08	1.71659e+08	1.76916e+08	1.6801e+08	1.67663e+08	1.98988e+08	1.89103e+08		4	4	4	4	4	0.0902905	27.3818	1.21263	0.262192	0.515874	-6.03828	1.06458	false
Row349	1	Master Protein	Q9QZQ1	Afadin OS=Mus musculus (Mouse) OX=10090 GN=Afdn PE=1 SV=3		46	60	587	60	1	1820	206.4	6.32	10825	60	0		2.18717e+08	2.39229e+08	2.5168e+08	2.16284e+08	2.25065e+08	2.39093e+08	2.39533e+08	2.60293e+08			2.20358e+08	2.1659e+08	2.01002e+08	1.92675e+08	2.57774e+08	2.44348e+08	2.37742e+08	2.34854e+08		4	4	4	4	4	0.232004	27.7435	3.52648	0.00866572	0.0882031	-2.72392	1.17446	false
Row302	1	Master Protein	Q91VC3	Eukaryotic initiation factor 4A-III OS=Mus musculus (Mouse) OX=10090 GN=Eif4a3 PE=1 SV=3		79	35	586	31	1	411	46.8	6.73	11730	35	4		8.43243e+08	9.1943e+08	9.73679e+08	8.5209e+08	7.6617e+08	7.532e+08	792079030	8.71497e+08	Acetyl [N-Term]		8.50016e+08	8.26664e+08	7.65486e+08	7.52835e+08	8.85136e+08	7.7075e+08	7.85792e+08	7.81299e+08		4	4	4	4	4	0.0121702	29.5774	0.170211	0.869359	0.93515	-6.77272	1.00847	false
Row403	1	Master Protein	Q9Z1F9	SUMO-activating enzyme subunit 2 OS=Mus musculus (Mouse) OX=10090 GN=Uba2 PE=1 SV=1		66	41	585	41	1	638	70.5	5.24	9972	41	0		4.2202e+08	5.07719e+08	5.69762e+08	4.91303e+08	4.14447e+08	4.65804e+08	4.87993e+08	5.32402e+08			4.25295e+08	4.57892e+08	4.50734e+08	4.35516e+08	4.76729e+08	4.764e+08	4.8421e+08	4.78549e+08		4	4	4	4	4	0.115292	28.7777	2.33579	0.0498964	0.219946	-4.50475	1.08319	false
Row448	1	Master Protein	Q80UM3	N-alpha-acetyltransferase 15, NatA auxiliary subunit OS=Mus musculus (Mouse) OX=10090 GN=Naa15 PE=1 SV=1		61	46	584	41	1	865	100.9	7.62	9379	46	4		1842668671	1922311459	2252376815	1690818548	1113474763	1289926950	1700534344	1687859688			1.85803e+09	1.7218e+09	1.75359e+09	1.48771e+09	1.28977e+09	1.32078e+09	1.68653e+09	1.50787e+09		4	4	4	4	4	-0.236508	30.5444	-2.14293	0.0668567	0.254546	-4.79168	0.848797	false
Row210	1	Master Protein	Q3UPL0	Protein transport protein Sec31A OS=Mus musculus (Mouse) OX=10090 GN=Sec31a PE=1 SV=2		42	40	581	40	1	1230	133.5	6.76	14291	40	0		1.79992e+08	2.06432e+08	2.32151e+08	2.21741e+08	1.95597e+08	2.09487e+08	2.21572e+08	2.25137e+08			1.81328e+08	1.87038e+08	1.8558e+08	1.97506e+08	2.23802e+08	2.1406e+08	2.19922e+08	2.03291e+08		4	4	4	4	4	0.196225	27.5825	3.45276	0.00961257	0.0952194	-2.83132	1.1457	false
Row238	1	Master Protein	P26638	Serine--tRNA ligase, cytoplasmic OS=Mus musculus (Mouse) OX=10090 GN=Sars1 PE=1 SV=3		69	36	581	36	1	512	58.4	6.3	13386	36	0		557309640	6.62825e+08	695106490	6.71954e+08	5.77076e+08	6.05723e+08	6.25981e+08	6.82054e+08			5.61696e+08	5.96955e+08	5.48623e+08	5.94532e+08	6.65349e+08	6.19685e+08	6.21069e+08	6.12258e+08		4	4	4	4	4	0.12989	29.1641	2.26914	0.0552044	0.231985	-4.6044	1.09421	false
Row242	1	Master Protein	Q64378	Peptidyl-prolyl cis-trans isomerase FKBP5 OS=Mus musculus (Mouse) OX=10090 GN=Fkbp5 PE=1 SV=1		75	44	581	44	1	456	50.9	7.8	13299	44	0		1280210178	1428748784	1540449996	1393626065	1288722890	1375783407	1505640447	1530080812	Methyl [K440]; Acetyl [N-Term; N-Term]		1.2907e+09	1.28168e+09	1.20463e+09	1.22765e+09	1.4943e+09	1.4088e+09	1.49332e+09	1.36763e+09		4	4	4	4	4	0.203362	30.3217	3.58051	0.00803544	0.0862613	-2.64562	1.15138	false
Row245	1	Master Protein	Q91YR7	Pre-mRNA-processing factor 6 OS=Mus musculus (Mouse) OX=10090 GN=Prpf6 PE=1 SV=1		63	48	581	48	1	941	106.7	8.09	13244	48	0		1.73299e+08	1.915e+08	2.09976e+08	1.91625e+08	1.80208e+08	1.75764e+08	2.01419e+08	2.13916e+08			1.74584e+08	1.73576e+08	1.68049e+08	1.70832e+08	2.06074e+08	1.79565e+08	1.99926e+08	1.93211e+08		4	4	4	4	4	0.179091	27.4452	3.01142	0.0181516	0.129433	-3.48578	1.13217	false
Row277	1	Master Protein	Q80UG5	Septin-9 OS=Mus musculus (Mouse) OX=10090 GN=Septin9 PE=1 SV=1		75	38	580	38	1	583	65.5	8.9	12415	38	0		4.98476e+08	624857111	6.50856e+08	5.96765e+08	4.3253e+08	5.71308e+08	5.68412e+08	620943972			5.02377e+08	5.62931e+08	5.14091e+08	5.28384e+08	4.9768e+08	5.84438e+08	5.63973e+08	5.57679e+08		4	4	4	4	4	0.062998	29.0033	0.892925	0.399725	0.630915	-6.36506	1.04463	false
Row224	1	Master Protein	P24270	Catalase OS=Mus musculus (Mouse) OX=10090 GN=Cat PE=1 SV=4		74	36	579	36	1	527	59.8	7.88	13834	36	0		6.15488e+08	7.03315e+08	755972353	6.86393e+08	6.42994e+08	7.18124e+08	691046239	7.33085e+08	Acetyl [N-Term]		6.20356e+08	6.33228e+08	5.96081e+08	6.0723e+08	7.41916e+08	7.34818e+08	6.85597e+08	6.57816e+08		4	4	4	4	4	0.197529	29.2926	3.28663	0.0121758	0.104945	-3.07554	1.14673	false
Row253	1	Master Protein	Q8VHM5	Heterogeneous nuclear ribonucleoprotein R OS=Mus musculus (Mouse) OX=10090 GN=Hnrnpr PE=1 SV=1		58	34	576	28	1	632	70.8	8.13	12983	34	0		2.23951e+08	2.63343e+08	2.77129e+08	2.50552e+08	2.01467e+08	227998746	2.21084e+08	2.54072e+08	Acetyl [N-Term]; Methyl [K259]		2.25634e+08	2.38304e+08	2.21079e+08	2.23005e+08	2.30566e+08	2.32997e+08	2.19438e+08	2.29271e+08		4	4	4	4	4	0.00698269	27.761	0.134019	0.896924	0.949925	-6.77887	1.00485	false
Row319	1	Master Protein	Q3UDE2	Tubulin--tyrosine ligase-like protein 12 OS=Mus musculus (Mouse) OX=10090 GN=Ttll12 PE=1 SV=1		76	37	576	37	1	639	74	5.63	11323	37	0		241138116	2.97529e+08	284714115	2.73193e+08	2.41987e+08	2.55403e+08	2.96594e+08	3.14465e+08			2.42957e+08	2.6907e+08	2.27059e+08	2.43029e+08	2.77297e+08	2.61036e+08	2.94352e+08	2.83447e+08		4	4	4	4	4	0.185858	27.9616	2.61524	0.032712	0.175985	-4.08363	1.13749	false
Row468	1	Master Protein	D3Z2H9	Tropomyosin 3, related sequence 7 OS=Mus musculus (Mouse) OX=10090 GN=Tpm3-rs7 PE=3 SV=1		78	37	576	15	1	248	29	4.81	9141	37	22		1429898080	1509711191	1710668081	1588743765	1256352235	1424935084	1523408988	1672077967	Acetyl [N-Term]; Methyl [K223]		1.44168e+09	1.35392e+09	1.33611e+09	1.39842e+09	1.45651e+09	1.45918e+09	1.51093e+09	1.49384e+09		4	4	4	4	4	0.0988507	30.4135	1.9501	0.0895163	0.293866	-5.07281	1.07092	false
Row173	1	Master Protein	P24527	Leukotriene A-4 hydrolase OS=Mus musculus (Mouse) OX=10090 GN=Lta4h PE=1 SV=4		64	41	574	41	1	611	69	6.42	15791	41	0		5.77171e+08	6.64792e+08	7.48436e+08	6.77858e+08	5.68934e+08	6.33924e+08	683600152	7.03246e+08			5.81722e+08	5.98718e+08	5.90207e+08	5.99724e+08	6.55896e+08	6.48569e+08	6.78213e+08	6.31179e+08		4	4	4	4	4	0.140698	29.2127	2.87019	0.0223546	0.144201	-3.69832	1.10244	false
Row201	1	Master Protein	Q8K2B3	Succinate dehydrogenase [ubiquinone] flavoprotein subunit, mitochondrial OS=Mus musculus (Mouse) OX=10090 GN=Sdha PE=1 SV=1		68	31	574	31	1	664	72.5	7.37	14627	31	0		5.79463e+08	5.65497e+08	7.1516e+08	639445488	4.31611e+08	4.63695e+08	4.56972e+08	5.21616e+08			5.84032e+08	5.09716e+08	5.64264e+08	5.65938e+08	4.96615e+08	4.7424e+08	4.53442e+08	4.68905e+08		4	4	4	4	4	-0.231199	28.933	-3.65553	0.00724053	0.082857	-2.5375	0.851927	false
Row180	1	Master Protein	P47857	ATP-dependent 6-phosphofructokinase, muscle type OS=Mus musculus (Mouse) OX=10090 GN=Pfkm PE=1 SV=3		66	37	573	33	1	780	85.2	8	15526	37	0		2.36595e+08	2.54954e+08	2.66094e+08	2.50396e+08	1.64931e+08	2.29689e+08	1.90309e+08	2.37244e+08			2.38378e+08	2.30751e+08	2.12376e+08	2.22867e+08	1.88487e+08	2.34727e+08	1.88903e+08	2.14164e+08		4	4	4	4	4	-0.135145	27.6834	-1.54065	0.164589	0.405332	-5.63705	0.910578	false
Row343	1	Master Protein	O55131	Septin-7 OS=Mus musculus (Mouse) OX=10090 GN=Septin7 PE=1 SV=1		73	35	572	33	1	436	50.5	8.57	10867	35	2		4.38224e+08	4.82927e+08	5.48782e+08	441355984	3.84147e+08	444658887	4.6647e+08	4.84458e+08			4.41631e+08	4.35645e+08	4.34326e+08	3.91493e+08	4.41639e+08	4.5475e+08	4.62862e+08	4.35673e+08		4	4	4	4	4	0.077002	28.7024	1.29088	0.235229	0.488638	-5.94786	1.05482	false
Row420	1	Master Protein	P46460	Vesicle-fusing ATPase OS=Mus musculus (Mouse) OX=10090 GN=Nsf PE=1 SV=2		64	43	572	42	1	744	82.6	6.95	9756	43	1		225702796	2.49955e+08	2.70505e+08	2.67296e+08	2.22918e+08	2.58593e+08	2.71488e+08	299322742	Acetyl [K509; K529]; Methyl [R516]; Trimethyl [K509; K529]		2.27399e+08	2.2625e+08	2.15855e+08	2.37815e+08	2.55298e+08	2.643e+08	2.69445e+08	2.6987e+08		4	4	4	4	4	0.22339	27.8679	4.1609	0.00366697	0.0578011	-1.82898	1.16747	false
Row232	1	Master Protein	P50396	Rab GDP dissociation inhibitor alpha OS=Mus musculus (Mouse) OX=10090 GN=Gdi1 PE=1 SV=3		82	36	571	28	1	447	50.5	5.08	13556	36	0		1.99104e+08	2.57236e+08	2.64341e+08	2.4994e+08	2.00441e+08	2.38166e+08	220890852	2.87246e+08			2.00591e+08	2.32805e+08	2.10993e+08	2.22463e+08	2.29384e+08	2.43399e+08	2.19246e+08	2.59038e+08		4	4	4	4	4	0.133167	27.7555	1.73674	0.123275	0.350443	-5.37368	1.0967	false
Row161	1	Master Protein	P13020	Gelsolin OS=Mus musculus (Mouse) OX=10090 GN=Gsn PE=1 SV=3		61	34	568	34	1	780	85.9	6.18	16318	34	0		6.10056e+08	651067911	755552544	7.074e+08	4.92793e+08	5.72331e+08	5.97126e+08	6.14103e+08			6.14879e+08	5.8642e+08	5.95754e+08	6.25701e+08	5.67541e+08	5.85485e+08	5.92452e+08	5.51568e+08		4	4	4	4	4	-0.0769581	29.1351	-1.46917	0.182565	0.425235	-5.72913	0.948054	false
Row334	1	Master Protein	P14685	26S proteasome non-ATPase regulatory subunit 3 OS=Mus musculus (Mouse) OX=10090 GN=Psmd3 PE=1 SV=3		66	35	568	35	1	530	60.7	8.44	11127	35	0		3.37589e+08	3.87918e+08	4.01001e+08	3.70217e+08	321430569	336327438	362288444	3.6375e+08			3.4018e+08	3.50333e+08	3.18526e+08	3.28739e+08	3.69072e+08	3.43852e+08	3.59522e+08	3.27618e+08		4	4	4	4	4	0.0650999	28.3488	1.0555	0.324108	0.572596	-6.20806	1.04616	false
Row221	1	Master Protein	Q3UJB9	Enhancer of mRNA-decapping protein 4 OS=Mus musculus (Mouse) OX=10090 GN=Edc4 PE=1 SV=2		51	42	567	42	1	1406	152.4	5.78	13953	42	0		1.79465e+08	2.13394e+08	2.19327e+08	2.03047e+08	1.73428e+08	1.92641e+08	2.00651e+08	2.32116e+08	Acetyl [N-Term]		1.80797e+08	1.93313e+08	1.75444e+08	1.80951e+08	1.98268e+08	1.96827e+08	1.99164e+08	2.09559e+08		4	4	4	4	4	0.138443	27.5126	2.53201	0.0370804	0.188716	-4.20941	1.10072	false
Row176	1	Master Protein	O88685	26S proteasome regulatory subunit 6A OS=Mus musculus (Mouse) OX=10090 GN=Psmc3 PE=1 SV=2		76	32	563	32	1	442	49.5	5.19	15705	32	0		3.60408e+08	4.08363e+08	4.43856e+08	4.13634e+08	3.62444e+08	3.7558e+08	3.2086e+08	4.29384e+08	Acetyl [N-Term]		3.63183e+08	3.687e+08	3.52151e+08	3.67047e+08	4.16517e+08	3.8403e+08	3.18425e+08	3.86393e+08		4	4	4	4	4	0.0463282	28.4574	0.531858	0.610258	0.780352	-6.63351	1.03263	false
Row456	1	Master Protein	Q99MR6	Serrate RNA effector molecule homolog OS=Mus musculus (Mouse) OX=10090 GN=Srrt PE=1 SV=1		48	41	563	41	1	875	100.4	5.97	9321	41	0		3.01645e+08	3.34096e+08	3.78772e+08	3.39344e+08	2.93384e+08	2.92798e+08	3.10263e+08	3.24845e+08			3.03947e+08	3.01958e+08	3.01068e+08	3.01483e+08	3.36652e+08	2.99302e+08	3.07912e+08	2.92754e+08		4	4	4	4	4	0.0311823	28.1861	0.525022	0.614774	0.783407	-6.6374	1.02185	false
Row366	1	Master Protein	Q8BTI8	Serine/arginine repetitive matrix protein 2 OS=Mus musculus (Mouse) OX=10090 GN=Srrm2 PE=1 SV=3		20	37	562	37	1	2703	294.7	12.03	10534	37	0		3.13541e+08	3.52262e+08	4.22211e+08	3.42596e+08	2.74268e+08	2.90913e+08	2.96462e+08	3.49786e+08	Acetyl [N-Term]		3.15938e+08	3.1829e+08	3.35173e+08	3.04355e+08	3.14566e+08	2.97373e+08	2.94221e+08	3.15106e+08		4	4	4	4	4	-0.060566	28.2153	-1.0779	0.314622	0.564202	-6.18487	0.958888	false
Row291	1	Master Protein	Q8BGW0	Protein THEMIS OS=Mus musculus (Mouse) OX=10090 GN=Themis PE=1 SV=1		66	34	561	34	1	636	72.7	6.13	11915	34	0		2.87282e+08	3.36295e+08	3.17597e+08	3.11318e+08	2.54604e+08	2.94427e+08	3.14573e+08	3.32717e+08	Acetyl [N-Term]		2.89468e+08	3.03935e+08	2.52961e+08	2.76728e+08	2.9186e+08	3.00968e+08	3.12188e+08	2.99809e+08		4	4	4	4	4	0.1042	28.1137	1.50185	0.174137	0.414958	-5.68731	1.0749	false
Row271	1	None	P16381	Putative ATP-dependent RNA helicase Pl10 OS=Mus musculus (Mouse) OX=10090 GN=D1Pas1 PE=1 SV=1		48	32	560	4	1	660	73.1	7.18	12530	32	0		6.34063e+08	7.19012e+08	7.98135e+08	7.17822e+08	636510310	6.85776e+08	7.1254e+08	7.57955e+08			6.39085e+08	6.47287e+08	6.28929e+08	6.34863e+08	7.34383e+08	7.01681e+08	7.06913e+08	6.80011e+08		4	4	4	4	4	0.146171	29.3209	2.96705	0.0193748	0.132941	-3.55245	1.10663	false
Row387	1	Master Protein	Q05920	Pyruvate carboxylase, mitochondrial OS=Mus musculus (Mouse) OX=10090 GN=Pc PE=1 SV=1		56	47	560	47	1	1178	129.6	6.71	10194	47	0		2.45738e+08	250250568	3.2415e+08	282298118	1.97361e+08	2.20467e+08	238732288	2.36189e+08			2.47593e+08	2.26515e+08	2.58119e+08	2.5108e+08	2.25834e+08	2.25292e+08	2.36948e+08	2.13216e+08		4	4	4	4	4	-0.124955	27.8089	-1.96162	0.0879733	0.29116	-5.05622	0.917032	false
Row215	1	Master Protein	Q9WTM5	RuvB-like 2 OS=Mus musculus (Mouse) OX=10090 GN=Ruvbl2 PE=1 SV=3		65	34	559	34	1	463	51.1	5.64	14236	34	0		4.88306e+08	5.20985e+08	6.06359e+08	5.26809e+08	449794844	4.63336e+08	4.85158e+08	5.19171e+08	Acetyl [N-Term]		4.92124e+08	4.69793e+08	4.79339e+08	4.66795e+08	5.17687e+08	4.73873e+08	4.81399e+08	4.66718e+08		4	4	4	4	4	0.0228715	28.8406	0.413134	0.691101	0.832734	-6.69444	1.01598	false
Row376	1	Master Protein	O08788	Dynactin subunit 1 OS=Mus musculus (Mouse) OX=10090 GN=Dctn1 PE=1 SV=3		51	47	559	47	1	1281	141.6	5.9	10363	47	0		1.93261e+08	1.94575e+08	2.01032e+08	2.1183e+08	1.70601e+08	1.97931e+08	2.04745e+08	2.14985e+08			1.94701e+08	1.76349e+08	1.60972e+08	1.88731e+08	1.95013e+08	2.02238e+08	2.03227e+08	1.94171e+08		4	4	4	4	4	0.144302	27.4933	2.01073	0.0816808	0.27994	-4.98519	1.1052	false
Row385	1	Master Protein	Q3TKT4	Transcription activator BRG1 OS=Mus musculus (Mouse) OX=10090 GN=Smarca4 PE=1 SV=1		34	47	558	47	1	1613	181.3	8	10251	47	0		2.00815e+08	2.11117e+08	2.24087e+08	2.40116e+08	1.4615e+08	175292986	2.02865e+08	2.18543e+08			2.02315e+08	1.91261e+08	1.79206e+08	2.13771e+08	1.66881e+08	1.79083e+08	2.01361e+08	1.97368e+08		4	4	4	4	4	-0.0799298	27.5079	-0.920586	0.386007	0.622498	-6.33979	0.946104	false
Row310	1	Master Protein	Q9JIX8	Apoptotic chromatin condensation inducer in the nucleus OS=Mus musculus (Mouse) OX=10090 GN=Acin1 PE=1 SV=3		43	44	557	44	1	1338	150.6	5.91	11535	44	0		3.1959e+08	3.09351e+08	3.75631e+08	3.41219e+08	290084186	3.41854e+08	3.63987e+08	3.67304e+08	Dimethyl [K555]		3.22035e+08	2.79705e+08	2.98601e+08	3.03138e+08	3.32838e+08	3.49509e+08	3.61207e+08	3.30802e+08		4	4	4	4	4	0.192405	28.259	3.01334	0.0181005	0.129433	-3.48289	1.14267	false
Row296	1	Master Protein	Q9DBJ1	Phosphoglycerate mutase 1 OS=Mus musculus (Mouse) OX=10090 GN=Pgam1 PE=1 SV=3		82	23	556	18	1	254	28.8	7.18	11821	23	5		2089078145	2355184278	2467888430	2337686101	1645225578	1852758567	1954898543	2084959943			2.1066e+09	2.10732e+09	1.91934e+09	2.05287e+09	1.91096e+09	1.89785e+09	1.9387e+09	1.86054e+09		4	4	4	4	4	-0.104776	30.8771	-1.95212	0.0892442	0.293448	-5.0699	0.92995	false
Row582	1	Master Protein	Q8CGK3	Lon protease homolog, mitochondrial OS=Mus musculus (Mouse) OX=10090 GN=Lonp1 PE=1 SV=2		59	38	555	38	1	949	105.8	6.57	7920	38	0		2.24688e+08	2.65679e+08	2.84409e+08	274034854	1.8127e+08	1.80549e+08	1.81064e+08	201563362			2.26376e+08	2.40406e+08	2.26818e+08	2.43774e+08	2.07298e+08	1.84459e+08	1.7973e+08	1.82111e+08		4	4	4	4	4	-0.316405	27.645	-4.7848	0.0016682	0.0428583	-1.00643	0.803068	false
Row724	1	Master Protein	Q6ZQ08	CCR4-NOT transcription complex subunit 1 OS=Mus musculus (Mouse) OX=10090 GN=Cnot1 PE=1 SV=2		32	62	555	62	1	2375	266.6	7.11	6762	62	0		1.66872e+08	2.11333e+08	2.29076e+08	1.92273e+08	2.04409e+08	1.69385e+08	2.12707e+08	1.98287e+08			1.68107e+08	1.91456e+08	1.83149e+08	1.71406e+08	2.33957e+08	1.73041e+08	2.11127e+08	1.79166e+08		4	4	4	4	4	0.149984	27.4846	1.37955	0.207577	0.452823	-5.84116	1.10956	false
Row288	1	Master Protein	O55029	Coatomer subunit beta' OS=Mus musculus (Mouse) OX=10090 GN=Copb2 PE=1 SV=2		66	42	554	42	1	905	102.4	5.3	12119	42	0		231473483	2.60218e+08	2.55313e+08	2.37551e+08	2.05224e+08	2.3938e+08	2.24242e+08	2.38207e+08			2.33215e+08	2.3549e+08	2.03869e+08	2.11501e+08	2.34896e+08	2.44642e+08	2.22571e+08	2.15028e+08		4	4	4	4	4	0.0539624	27.7438	0.731086	0.487003	0.697541	-6.50003	1.03811	false
Row206	1	Master Protein	P07742	Ribonucleoside-diphosphate reductase large subunit OS=Mus musculus (Mouse) OX=10090 GN=Rrm1 PE=1 SV=2		71	45	553	45	1	792	90.2	6.7	14378	45	0		2.20427e+08	2.65528e+08	2.55756e+08	2.32926e+08	1.42249e+08	1.66365e+08	152115939	195676677	Methyl [K424; K438]		2.22082e+08	2.4027e+08	2.04219e+08	2.07408e+08	1.62396e+08	1.69952e+08	1.51005e+08	1.76821e+08		4	4	4	4	4	-0.404203	27.4979	-5.14665	0.00108423	0.0349046	-0.556786	0.755654	false
Row306	1	Master Protein	Q8C1A5	Thimet oligopeptidase OS=Mus musculus (Mouse) OX=10090 GN=Thop1 PE=1 SV=1		53	34	553	34	1	687	78	6.06	11682	34	0		2.29748e+08	2.37313e+08	312785205	2.53455e+08	2.24156e+08	2.1115e+08	2.45201e+08	2.95069e+08			2.31477e+08	2.14863e+08	2.49173e+08	2.25573e+08	2.56726e+08	2.15761e+08	2.43365e+08	2.66055e+08		4	4	4	4	4	0.0898717	27.8216	1.07048	0.317742	0.566786	-6.1926	1.06428	false
Row338	1	Master Protein	O55201	Transcription elongation factor SPT5 OS=Mus musculus (Mouse) OX=10090 GN=Supt5h PE=1 SV=1		52	42	552	42	1	1082	120.6	5.05	11020	42	0		2.37069e+08	2.57891e+08	2.5893e+08	2.46422e+08	2.19903e+08	2.46458e+08	2.69478e+08	2.77632e+08			2.38855e+08	2.33395e+08	2.06724e+08	2.19351e+08	2.51821e+08	2.51883e+08	2.67451e+08	2.50413e+08		4	4	4	4	4	0.187223	27.834	2.91705	0.0208572	0.138512	-3.62769	1.13857	false
Row139	1	Master Protein	P08249	Malate dehydrogenase, mitochondrial OS=Mus musculus (Mouse) OX=10090 GN=Mdh2 PE=1 SV=3		83	24	549	24	1	338	35.6	8.68	17552	24	0		2716465514	2636116338	3330484437	2941959641	2468726703	2500232719	2415934341	2558239840			2.73953e+09	2.35732e+09	2.5812e+09	2.57994e+09	2.8757e+09	2.56195e+09	2.39572e+09	2.28039e+09		4	4	4	4	4	-0.023889	31.242	-0.271133	0.793623	0.893792	-6.74796	0.983578	false
Row298	1	Master Protein	O89053	Coronin-1A OS=Mus musculus (Mouse) OX=10090 GN=Coro1a PE=1 SV=5		59	28	549	27	1	461	51	6.48	11777	28	0		7.16006e+08	8.19402e+08	849785053	7.83496e+08	6.52029e+08	6.74815e+08	7.52494e+08	7.70633e+08	Dimethyl [K20]		7.21711e+08	7.37166e+08	6.69141e+08	6.92581e+08	7.52416e+08	6.90454e+08	7.46536e+08	6.91324e+08		4	4	4	4	4	0.030236	29.4075	0.500349	0.631221	0.792154	-6.65108	1.02118	false
Row327	1	Master Protein	P50516	V-type proton ATPase catalytic subunit A OS=Mus musculus (Mouse) OX=10090 GN=Atp6v1a PE=1 SV=2		83	39	549	39	1	617	68.3	5.58	11223	39	0		2.07885e+08	2.48544e+08	2.5272e+08	2.45579e+08	202269570	2.30542e+08	2.28465e+08	2.48057e+08	Methyl [K536]		2.09441e+08	2.24978e+08	2.01823e+08	2.18605e+08	2.31491e+08	2.35599e+08	2.26761e+08	2.23872e+08		4	4	4	4	4	0.10335	27.7215	1.85273	0.103647	0.321417	-5.21168	1.07427	false
Row237	1	Master Protein	Q8R1B4	Eukaryotic translation initiation factor 3 subunit C OS=Mus musculus (Mouse) OX=10090 GN=Eif3c PE=1 SV=1		40	34	546	34	1	911	105.5	5.78	13389	34	0		3.97155e+08	456694734	485003912	5.54917e+08	3.48287e+08	3.94397e+08	4.30077e+08	4.39453e+08	Acetyl [K515]		4.00227e+08	4.121e+08	3.84401e+08	4.91547e+08	4.00136e+08	4.03293e+08	4.26765e+08	3.95405e+08		4	4	4	4	4	-0.0486674	28.622	-0.56814	0.586592	0.764324	-6.61204	0.966829	false
Row229	1	Master Protein	P46471	26S proteasome regulatory subunit 7 OS=Mus musculus (Mouse) OX=10090 GN=Psmc2 PE=1 SV=5		78	38	544	38	1	433	48.6	5.95	13615	38	0		3.77069e+08	4.05299e+08	4.51203e+08	3.87587e+08	3.19693e+08	3.5373e+08	3.79314e+08	4.23921e+08			3.79979e+08	3.65948e+08	3.57912e+08	3.44068e+08	3.67062e+08	3.61664e+08	3.7641e+08	3.81502e+08		4	4	4	4	4	0.0387045	28.4497	0.717286	0.494993	0.702352	-6.51047	1.02719	false
Row297	1	Master Protein	Q9CZU3	Exosome RNA helicase MTR4 OS=Mus musculus (Mouse) OX=10090 GN=Mtrex PE=1 SV=1		50	40	544	40	1	1040	117.6	6.4	11819	40	0		1.62704e+08	1.98956e+08	2.0289e+08	1.9617e+08	1.50741e+08	180736863	1.79917e+08	2.12195e+08	Acetyl [N-Term]		1.63906e+08	1.80298e+08	1.62443e+08	1.74859e+08	1.72161e+08	1.84651e+08	1.78591e+08	1.91664e+08		4	4	4	4	4	0.0936067	27.3896	1.50039	0.174506	0.415105	-5.68919	1.06703	false
Row174	1	Master Protein	P42227	Signal transducer and activator of transcription 3 OS=Mus musculus (Mouse) OX=10090 GN=Stat3 PE=1 SV=2		68	40	543	40	1	770	88	6.3	15774	40	0		2.02518e+08	227499309	2.63854e+08	246043856	2.26596e+08	2.55522e+08	2.66121e+08	3.09387e+08	Acetyl [N-Term]		2.04031e+08	2.06023e+08	2.10609e+08	2.19016e+08	2.5954e+08	2.61157e+08	2.6412e+08	2.78895e+08		4	4	4	4	4	0.341149	27.8153	6.4334	0.000269715	0.0185189	0.885465	1.26676	false
Row697	1	Master Protein	Q7TMY8	E3 ubiquitin-protein ligase HUWE1 OS=Mus musculus (Mouse) OX=10090 GN=Huwe1 PE=1 SV=5		26	71	541	71	1	4377	482.3	5.22	7060	71	0		1.84458e+08	2.21819e+08	2.67451e+08	1.99598e+08	1.71758e+08	2.12107e+08	2.33873e+08	2.21172e+08			1.8583e+08	2.00905e+08	2.13446e+08	1.77897e+08	1.96346e+08	2.16739e+08	2.32127e+08	1.99729e+08		4	4	4	4	4	0.119226	27.5914	1.4051	0.200153	0.444284	-5.80962	1.08615	false
Row312	1	Master Protein	Q99JY9	Actin-related protein 3 OS=Mus musculus (Mouse) OX=10090 GN=Actr3 PE=1 SV=3		77	26	538	26	1	418	47.3	5.88	11493	26	0		5.53502e+08	6.30699e+08	687775083	6.06332e+08	543191310	5.64381e+08	6.13814e+08	621702624	Acetyl [N-Term]		5.57857e+08	5.68167e+08	5.42904e+08	5.36803e+08	6.26014e+08	5.77343e+08	6.09002e+08	5.58357e+08		4	4	4	4	4	0.10299	29.0897	1.78307	0.115044	0.338905	-5.30946	1.074	false
Row314	1	Master Protein	O08528	Hexokinase-2 OS=Mus musculus (Mouse) OX=10090 GN=Hk2 PE=1 SV=1		56	45	538	40	1	917	102.5	6.11	11394	45	1		1.97833e+08	1.96037e+08	215153069	225657390	8.7258e+07	1.09051e+08	1.0139e+08	1.19516e+08	Methyl [K844]; Acetyl [N-Term]		1.99309e+08	1.77667e+08	1.72143e+08	2.00974e+08	9.92735e+07	1.11349e+08	1.00666e+08	1.08282e+08		4	4	4	4	4	-0.836466	27.0609	-10.9363	7.27001e-06	0.00370307	4.44948	0.560014	DOWN
Row364	1	Master Protein	P97351	40S ribosomal protein S3a OS=Mus musculus (Mouse) OX=10090 GN=Rps3a PE=1 SV=3		79	34	538	34	1	264	29.9	9.73	10563	34	0		1288817594	1497365934	1560760011	1501751234	1139077691	1091080044	1200815789	1351176116			1.29938e+09	1.34291e+09	1.22033e+09	1.3223e+09	1.31963e+09	1.11697e+09	1.19109e+09	1.20852e+09		4	4	4	4	4	-0.102065	30.2197	-1.496	0.175619	0.416286	-5.69483	0.931698	false
Row427	1	Master Protein	Q1HFZ0	RNA cytosine C(5)-methyltransferase NSUN2 OS=Mus musculus (Mouse) OX=10090 GN=Nsun2 PE=1 SV=2		69	36	538	36	1	757	85.4	6.58	9688	36	0		2.08085e+08	264654421	3.03293e+08	2.59358e+08	2.08343e+08	2.12194e+08	1.93715e+08	2.58794e+08			2.09642e+08	2.39484e+08	2.41697e+08	2.30795e+08	2.38492e+08	2.16829e+08	1.92282e+08	2.33509e+08		4	4	4	4	4	-0.0676168	27.7435	-0.772194	0.463706	0.683081	-6.46789	0.954213	false
Row360	1	Master Protein	Q08943	FACT complex subunit SSRP1 OS=Mus musculus (Mouse) OX=10090 GN=Ssrp1 PE=1 SV=2		48	31	535	31	1	708	80.8	6.76	10640	31	0		3.62391e+08	4.24727e+08	394263202	3.85718e+08	3.03566e+08	3.66315e+08	3.69813e+08	3.72078e+08	Acetyl [N-Term]		3.65182e+08	3.83397e+08	3.13236e+08	3.42419e+08	3.48419e+08	3.74546e+08	3.66986e+08	3.35079e+08		4	4	4	4	4	0.0239302	28.395	0.303925	0.76947	0.877335	-6.73752	1.01673	false
Row197	1	Master Protein	Q9D8N0	Elongation factor 1-gamma OS=Mus musculus (Mouse) OX=10090 GN=Eef1g PE=1 SV=3		75	26	534	26	1	437	50	6.74	14801	26	0		1317784257	1388192600	1412916687	1404374081	1198525673	1291589797	1357466837	1436366503	Acetyl [N-Term]		1.3286e+09	1.24548e+09	1.10601e+09	1.23706e+09	1.389e+09	1.32249e+09	1.34641e+09	1.28429e+09		4	4	4	4	4	0.122127	30.2531	1.75906	0.119244	0.343812	-5.34283	1.08834	false
Row228	1	Master Protein	P60122	RuvB-like 1 OS=Mus musculus (Mouse) OX=10090 GN=Ruvbl1 PE=1 SV=1		74	28	534	28	1	456	50.2	6.42	13695	28	0		4.60489e+08	501522634	5.74863e+08	4.82476e+08	4.4066e+08	443009195	470081728	5.06151e+08			4.64079e+08	4.52332e+08	4.54722e+08	4.27738e+08	5.071e+08	4.53061e+08	4.66445e+08	4.55075e+08		4	4	4	4	4	0.0640806	28.7758	1.06781	0.318869	0.567298	-6.19536	1.04542	false
Row263	1	Master Protein	P54775	26S proteasome regulatory subunit 6B OS=Mus musculus (Mouse) OX=10090 GN=Psmc4 PE=1 SV=2		88	33	534	32	1	418	47.4	5.21	12855	33	0		366198665	4.1445e+08	4.36929e+08	3.98678e+08	3.35417e+08	3.66908e+08	3.26532e+08	3.94373e+08	Acetyl [N-Term]		3.6902e+08	3.74167e+08	3.46719e+08	3.53854e+08	3.85247e+08	3.75153e+08	3.24051e+08	3.55047e+08		4	4	4	4	4	-0.00670379	28.4231	-0.0956066	0.926346	0.963802	-6.78379	0.995364	false
Row217	1	Master Protein	Q6ZWX6	Eukaryotic translation initiation factor 2 subunit 1 OS=Mus musculus (Mouse) OX=10090 GN=Eif2s1 PE=1 SV=3		80	34	533	34	1	315	36.1	5.08	14154	34	0		2073358898	2426145100	2533447701	2308852983	1909325685	2071946805	2213778279	2278664851			2.09074e+09	2.17048e+09	1.96973e+09	2.0277e+09	2.22005e+09	2.12264e+09	2.19533e+09	2.03243e+09		4	4	4	4	4	0.0535569	30.9691	0.928148	0.382318	0.61943	-6.33278	1.03782	false
Row358	1	Master Protein	Q99MN1	Lysine--tRNA ligase OS=Mus musculus (Mouse) OX=10090 GN=Kars1 PE=1 SV=1		69	35	533	35	1	595	67.8	5.94	10700	35	0		4.43191e+08	5.22187e+08	5.55514e+08	4.93358e+08	418884189	4.69142e+08	4.90924e+08	5.05357e+08	Acetyl [N-Term]		4.46639e+08	4.70872e+08	4.39592e+08	4.37327e+08	4.81869e+08	4.79817e+08	4.87118e+08	4.54365e+08		4	4	4	4	4	0.0849821	28.7827	1.59737	0.151485	0.391389	-5.56239	1.06067	false
Row496	1	Master Protein	Q810A7	ATP-dependent RNA helicase DDX42 OS=Mus musculus (Mouse) OX=10090 GN=Ddx42 PE=1 SV=3		60	37	532	37	1	929	101.9	6.98	8795	37	0		1.90005e+08	2.54827e+08	2.46438e+08	2.32633e+08	2.04386e+08	239421562	2.34843e+08	2.69337e+08			1.9142e+08	2.30636e+08	1.96864e+08	2.07148e+08	2.33931e+08	2.44684e+08	2.33089e+08	2.42971e+08		4	4	4	4	4	0.212113	27.724	2.99067	0.018713	0.130252	-3.51693	1.15838	false
Row581	1	Master Protein	Q4VA53	Sister chromatid cohesion protein PDS5 homolog B OS=Mus musculus (Mouse) OX=10090 GN=Pds5b PE=1 SV=1		39	43	532	34	1	1446	164.3	8.5	7930	43	1		1.01445e+08	1.01507e+08	9.74091e+07	1.28244e+08	9.41121e+07	9.0092e+07	1.36986e+08	1.12309e+08			1.02175e+08	9.23079e+07	7.86579e+07	1.14605e+08	1.07128e+08	9.19709e+07	1.35992e+08	1.01786e+08		4	4	4	4	4	0.170435	26.6021	1.0983	0.30618	0.557956	-6.16346	1.1254	false
Row273	1	Master Protein	Q6PHZ2	Calcium/calmodulin-dependent protein kinase type II subunit delta OS=Mus musculus (Mouse) OX=10090 GN=Camk2d PE=1 SV=1		65	30	531	21	1	499	56.3	7.25	12524	30	9		472423471	4.95325e+08	564275203	510046005	4.43262e+08	443403336	468823920	4.96191e+08	Acetyl [N-Term]		4.76111e+08	4.46771e+08	4.46444e+08	4.52029e+08	5.10116e+08	4.53464e+08	4.65197e+08	4.46167e+08		4	4	4	4	4	0.0403788	28.782	0.652266	0.533764	0.728587	-6.55734	1.02838	false
Row148	1	Master Protein	Q61753	D-3-phosphoglycerate dehydrogenase OS=Mus musculus (Mouse) OX=10090 GN=Phgdh PE=1 SV=3		59	29	530	29	1	533	56.5	6.54	16940	29	0		946407082	1066120822	1148086076	1028915039	8.68172e+08	9.96513e+08	1065894733	1111088350	Acetyl [N-Term]; Acetyl [K129; K132; K136]; Methyl [R135]		9.54052e+08	9.57823e+08	9.00875e+08	9.08032e+08	1.00386e+09	1.02005e+09	1.05731e+09	9.94809e+08		4	4	4	4	4	0.131728	29.8583	2.54355	0.0364406	0.186626	-4.19198	1.09561	false
Row202	1	Master Protein	Q9WUA3	ATP-dependent 6-phosphofructokinase, platelet type OS=Mus musculus (Mouse) OX=10090 GN=Pfkp PE=1 SV=1		64	36	530	33	1	784	85.4	7.11	14606	36	0		1.65587e+08	1.91959e+08	2.20474e+08	2.18697e+08	1.01848e+08	1.36567e+08	1.09971e+08	1.2868e+08	Acetyl [N-Term]		1.66811e+08	1.7399e+08	1.7635e+08	1.94811e+08	1.15999e+08	1.39481e+08	1.09182e+08	1.16539e+08		4	4	4	4	4	-0.569007	27.1204	-6.20028	0.000341797	0.021856	0.641466	0.67408	false
Row220	1	Master Protein	Q61937	Nucleophosmin OS=Mus musculus (Mouse) OX=10090 GN=Npm1 PE=1 SV=1		82	28	529	28	1	292	32.5	4.77	13953	28	0		2787969536	3082206968	3255954161	2942977349	2519698477	2695002350	2819116774	3007864068	Acetyl [N-Term]; Acetyl [K154; K211]		2.81167e+09	2.75401e+09	2.5241e+09	2.58083e+09	2.9355e+09	2.76176e+09	2.79536e+09	2.67888e+09		4	4	4	4	4	0.0668239	31.3449	1.10502	0.303438	0.555717	-6.15635	1.04741	false
Row326	1	Master Protein	Q00PI9	Heterogeneous nuclear ribonucleoprotein U-like protein 2 OS=Mus musculus (Mouse) OX=10090 GN=Hnrnpul2 PE=1 SV=2		48	38	526	38	1	745	84.9	4.89	11230	38	0		2.7124e+08	301183565	3.25505e+08	2.93199e+08	3.01508e+08	2.83187e+08	2.63235e+08	2.92027e+08	Methyl [R477; R478; R682; R686]		2.73298e+08	2.72357e+08	2.59185e+08	2.60716e+08	3.4604e+08	2.89466e+08	2.61258e+08	2.63326e+08		4	4	4	4	4	0.113555	28.0453	1.17052	0.277747	0.529699	-6.08538	1.08189	false
Row371	1	Master Protein	Q9D0F9	Phosphoglucomutase-1 OS=Mus musculus (Mouse) OX=10090 GN=Pgm1 PE=1 SV=4		84	39	526	39	1	562	61.4	6.57	10445	39	0		2.3685e+08	2.44471e+08	2.75168e+08	2.47506e+08	148620057	1.61976e+08	1.65521e+08	148674633			2.38634e+08	2.21311e+08	2.19532e+08	2.2031e+08	1.69722e+08	1.65463e+08	1.64307e+08	1.34544e+08		4	4	4	4	4	-0.510171	27.489	-5.91818	0.000459188	0.0250829	0.336277	0.702139	false
Row345	1	Master Protein	P05202	Aspartate aminotransferase, mitochondrial OS=Mus musculus (Mouse) OX=10090 GN=Got2 PE=1 SV=1		70	29	524	29	1	430	47.4	9	10865	29	0		9.57755e+08	9.49124e+08	1236386205	1031347065	8.46092e+08	8.9787e+08	8.42281e+08	9.44393e+08			9.65496e+08	8.53222e+08	9.69326e+08	9.10165e+08	9.78153e+08	9.18973e+08	8.35575e+08	8.46288e+08		4	4	4	4	4	-0.0483251	29.7581	-0.63797	0.542533	0.735543	-6.56711	0.967058	false
Row315	1	Master Protein	Q93092	Transaldolase OS=Mus musculus (Mouse) OX=10090 GN=Taldo1 PE=1 SV=2		72	32	523	32	1	337	37.4	7.03	11377	32	0		9.87406e+08	1081840640	1181156377	1008006162	9.08812e+08	9.75067e+08	1047339212	1053726594			9.95398e+08	9.71873e+08	9.26518e+08	8.89689e+08	1.05119e+09	9.98077e+08	1.03891e+09	9.43716e+08		4	4	4	4	4	0.0918244	29.8616	1.45474	0.186403	0.430663	-5.74744	1.06572	false
Row193	1	Master Protein	P63101	14-3-3 protein zeta/delta OS=Mus musculus (Mouse) OX=10090 GN=Ywhaz PE=1 SV=1		76	28	518	22	1	245	27.8	4.79	14930	28	3		2477045307	2693241507	2940427704	2614553215	2259320930	2512063278	2544501609	2843062309	Acetyl [N-Term]; Methyl [K212]; Dimethyl [K212]		2.49799e+09	2.40813e+09	2.2822e+09	2.29446e+09	2.63013e+09	2.57409e+09	2.52316e+09	2.53286e+09		4	4	4	4	4	0.114484	31.1989	2.13975	0.0671792	0.254703	-4.79636	1.08259	false
Row167	1	Master Protein	P68040	Receptor of activated protein C kinase 1 OS=Mus musculus (Mouse) OX=10090 GN=Rack1 PE=1 SV=3		91	26	517	26	1	317	35.1	7.69	16036	26	0		2069480157	2345572289	2483861917	2293542984	1933933593	2113308252	2190612138	2385930496	Acetyl [N-Term]		2.08683e+09	2.09876e+09	1.93162e+09	2.01433e+09	2.24887e+09	2.16507e+09	2.17236e+09	2.12759e+09		4	4	4	4	4	0.100281	30.9702	1.90001	0.0965352	0.307311	-5.14454	1.07198	false
Row255	1	Master Protein	P62196	26S proteasome regulatory subunit 8 OS=Mus musculus (Mouse) OX=10090 GN=Psmc5 PE=1 SV=1		73	26	515	24	1	406	45.6	7.55	12946	26	0		3.12206e+08	3.48971e+08	393441376	3.4864e+08	2.97707e+08	3.05661e+08	3.40353e+08	3.44028e+08	Acetyl [N-Term]		3.14592e+08	3.15332e+08	3.12591e+08	3.09691e+08	3.41646e+08	3.12466e+08	3.37763e+08	3.09946e+08		4	4	4	4	4	0.0546929	28.2491	0.98903	0.353571	0.598605	-6.27468	1.03864	false
Row418	1	Master Protein	P22682	E3 ubiquitin-protein ligase CBL OS=Mus musculus (Mouse) OX=10090 GN=Cbl PE=1 SV=3		60	33	515	28	1	913	100.5	6.67	9767	33	4		1.69419e+08	1.9701e+08	2.14554e+08	1.73054e+08	1.70463e+08	2.04417e+08	2.05894e+08	2.2012e+08			1.70674e+08	1.78544e+08	1.7167e+08	1.54371e+08	1.94855e+08	2.08872e+08	2.04367e+08	1.98784e+08		4	4	4	4	4	0.258459	27.458	4.11577	0.00389066	0.0596007	-1.89077	1.1962	false
Row550	1	Master Protein	Q8CFI7	DNA-directed RNA polymerase II subunit RPB2 OS=Mus musculus (Mouse) OX=10090 GN=Polr2b PE=1 SV=2		53	46	515	46	1	1174	133.8	6.87	8232	46	0		1.65215e+08	1.80373e+08	1.74254e+08	1.66874e+08	145437166	1.63041e+08	1.68866e+08	1.71327e+08	Methyl [K1052; K1058]		1.66436e+08	1.63541e+08	1.39762e+08	1.48891e+08	1.66061e+08	1.66553e+08	1.67626e+08	1.54926e+08		4	4	4	4	4	0.0856677	27.2437	1.17358	0.276591	0.528774	-6.082	1.06118	false
Row452	1	Master Protein	P53564	Homeobox protein cut-like 1 OS=Mus musculus (Mouse) OX=10090 GN=Cux1 PE=1 SV=3		41	46	514	46	1	1515	165.5	6.32	9351	46	0		1.31344e+08	1.53088e+08	1.57067e+08	1.55766e+08	1.34136e+08	1.47094e+08	1.51755e+08	1.6948e+08			1.32303e+08	1.38919e+08	1.26129e+08	1.39038e+08	1.5307e+08	1.50245e+08	1.50647e+08	1.53265e+08		4	4	4	4	4	0.180058	27.0876	3.3452	0.0111975	0.100803	-2.98911	1.13293	false
Row524	1	Master Protein	Q6PDM2	Serine/arginine-rich splicing factor 1 OS=Mus musculus (Mouse) OX=10090 GN=Srsf1 PE=1 SV=3		60	21	513	20	1	248	27.7	10.36	8495	21	1		6.74421e+08	7.25017e+08	7.65665e+08	6.86306e+08	665749303	6.068e+08	742726657	7.0539e+08	Acetyl [N-Term]		6.79779e+08	6.52665e+08	6.03634e+08	6.07154e+08	7.68361e+08	6.20788e+08	7.36849e+08	6.33093e+08		4	4	4	4	4	0.113132	29.2988	1.25525	0.247199	0.500434	-5.98948	1.08157	false
Row262	1	Master Protein	Q9CQN1	Heat shock protein 75 kDa, mitochondrial OS=Mus musculus (Mouse) OX=10090 GN=Trap1 PE=1 SV=1		61	33	511	32	1	706	80.2	6.68	12862	33	0		1.52837e+08	1.28838e+08	208552749	1.37909e+08	1.15247e+08	1.02807e+08	1.3419e+08	1.51666e+08			1.53962e+08	1.17018e+08	1.66923e+08	1.23189e+08	1.31374e+08	1.04967e+08	1.33216e+08	1.37237e+08		4	4	4	4	4	-0.138827	26.9784	-0.968334	0.363153	0.605155	-6.29475	0.908257	false
Row269	1	Master Protein	F8VQC1	Signal recognition particle subunit SRP72 OS=Mus musculus (Mouse) OX=10090 GN=Srp72 PE=1 SV=1		62	34	511	34	1	671	74.6	9.23	12600	34	0		1.32686e+08	1.48576e+08	1.55004e+08	1.6629e+08	1.9612e+08	1.54528e+08	1.47416e+08	1.6429e+08	Acetyl [N-Term]		1.33656e+08	1.34846e+08	1.24492e+08	1.48373e+08	2.24404e+08	1.57847e+08	1.46342e+08	1.48596e+08		4	4	4	4	4	0.302561	27.1605	2.08621	0.0728601	0.264081	-4.87509	1.23333	false
Row368	1	Master Protein	Q9CR16	Peptidyl-prolyl cis-trans isomerase D OS=Mus musculus (Mouse) OX=10090 GN=Ppid PE=1 SV=3		78	31	511	31	1	370	40.7	7.43	10483	31	0		6.59172e+08	7.27963e+08	7.55791e+08	6.87136e+08	5.84381e+08	6.46905e+08	6.57167e+08	7.33691e+08	Acetyl [N-Term]		6.64403e+08	6.55303e+08	5.95939e+08	6.07883e+08	6.73832e+08	6.61865e+08	6.51998e+08	6.58356e+08		4	4	4	4	4	0.0698706	29.2662	1.22644	0.257252	0.511599	-6.02259	1.04962	false
Row727	1	Master Protein	Q04750	DNA topoisomerase 1 OS=Mus musculus (Mouse) OX=10090 GN=Top1 PE=1 SV=2		52	36	511	36	1	767	90.8	9.33	6742	36	0		3.16604e+08	2.94065e+08	3.86896e+08	3.31049e+08	2.24319e+08	2.44898e+08	2.15985e+08	2.8915e+08	Acetyl [N-Term]		3.19025e+08	2.65953e+08	3.0745e+08	2.94157e+08	2.56913e+08	2.50287e+08	2.14379e+08	2.60746e+08		4	4	4	4	4	-0.273526	28.0041	-3.0718	0.0166162	0.123736	-3.39527	0.827295	false
Row644	1	Master Protein	Q91W50	Cold shock domain-containing protein E1 OS=Mus musculus (Mouse) OX=10090 GN=Csde1 PE=1 SV=1		48	35	510	35	1	798	88.7	6.37	7438	35	0		2.38472e+08	2.65245e+08	2.53878e+08	2.4234e+08	1.97038e+08	2.35767e+08	2.37352e+08	2.47726e+08	Acetyl [N-Term]		2.40269e+08	2.40016e+08	2.02737e+08	2.15739e+08	2.25462e+08	2.40945e+08	2.35579e+08	2.23574e+08		4	4	4	4	4	0.0454702	27.7623	0.618276	0.554755	0.744637	-6.58026	1.03202	false
Row372	1	Master Protein	Q9EQH3	Vacuolar protein sorting-associated protein 35 OS=Mus musculus (Mouse) OX=10090 GN=Vps35 PE=1 SV=1		55	39	509	39	1	796	91.7	5.44	10441	39	0		1.90451e+08	2.01635e+08	2.11384e+08	2.15047e+08	1.81096e+08	1.90542e+08	1.90469e+08	2.16692e+08			1.9187e+08	1.82714e+08	1.69163e+08	1.9158e+08	2.07097e+08	1.9468e+08	1.89062e+08	1.95705e+08		4	4	4	4	4	0.09822	27.5011	1.55041	0.162262	0.402231	-5.62429	1.07045	false
Row190	1	Master Protein	Q9Z2X1	Heterogeneous nuclear ribonucleoprotein F OS=Mus musculus (Mouse) OX=10090 GN=Hnrnpf PE=1 SV=3		67	25	508	23	1	415	45.7	5.49	15089	25	2		1269967607	1388972858	1443482711	1396131317	1150801811	1272369715	1326956247	1508009456	Acetyl [N-Term; N-Term]		1.28037e+09	1.24618e+09	1.12965e+09	1.22984e+09	1.33331e+09	1.30279e+09	1.31616e+09	1.348e+09		4	4	4	4	4	0.118836	30.2439	2.08073	0.0734682	0.264081	-4.88312	1.08586	false
Row474	1	Master Protein	Q8BHN3	Neutral alpha-glucosidase AB OS=Mus musculus (Mouse) OX=10090 GN=Ganab PE=1 SV=1		56	36	508	36	1	944	106.8	6.06	9042	36	0		3.16408e+08	2.78073e+08	3.91861e+08	3.38636e+08	2.29429e+08	2.06697e+08	2.108e+08	2.49463e+08			3.18828e+08	2.51562e+08	3.1135e+08	3.00858e+08	2.62808e+08	2.11205e+08	2.09234e+08	2.25133e+08		4	4	4	4	4	-0.38069	27.9429	-3.56345	0.00822898	0.0862613	-2.67031	0.76807	false
Row279	1	Master Protein	O88342	WD repeat-containing protein 1 OS=Mus musculus (Mouse) OX=10090 GN=Wdr1 PE=1 SV=3		75	33	505	33	1	606	66.4	6.6	12323	33	0		5.07595e+08	6.32856e+08	5.87264e+08	6.42439e+08	3.63892e+08	4.801e+08	4.73828e+08	5.08689e+08	Methyl [K231]		5.11571e+08	5.701e+08	4.64416e+08	5.68572e+08	4.18192e+08	4.91037e+08	4.70161e+08	4.57345e+08		4	4	4	4	4	-0.200619	28.8723	-2.25995	0.0559799	0.232974	-4.61811	0.870177	false
Row381	1	Master Protein	Q8BFY9	Transportin-1 OS=Mus musculus (Mouse) OX=10090 GN=Tnpo1 PE=1 SV=2		51	35	505	27	1	898	102.3	4.98	10296	35	8		2.12687e+08	2.63676e+08	2.57651e+08	2.52346e+08	2.24376e+08	2.4641e+08	2.45408e+08	247930692	Acetyl [K14]		2.1428e+08	2.38603e+08	2.05715e+08	2.24592e+08	2.56979e+08	2.51834e+08	2.43571e+08	2.23758e+08		4	4	4	4	4	0.144588	27.7882	2.00442	0.0824641	0.28096	-4.99435	1.10541	false
Row318	1	Master Protein	Q8BG32	26S proteasome non-ATPase regulatory subunit 11 OS=Mus musculus (Mouse) OX=10090 GN=Psmd11 PE=1 SV=3		73	34	504	34	1	422	47.4	6.48	11342	34	0		3.81321e+08	4.1227e+08	463230061	4.11275e+08	3.73266e+08	3.81451e+08	413448733	4.37778e+08	Acetyl [N-Term]; Acetyl [K163; K358]; Methyl [K175; R363]		3.84265e+08	3.72209e+08	3.6734e+08	3.64966e+08	4.29042e+08	3.90039e+08	4.10271e+08	3.93906e+08		4	4	4	4	4	0.124018	28.5332	2.28034	0.0542743	0.230867	-4.58768	1.08977	false
Row292	1	Master Protein	P13439	Uridine 5'-monophosphate synthase OS=Mus musculus (Mouse) OX=10090 GN=Umps PE=1 SV=3		89	34	503	34	1	481	52.3	6.61	11883	34	0		2.4231e+08	2.91527e+08	2.59238e+08	2.78657e+08	2.35459e+08	2.69207e+08	2.59893e+08	3.05173e+08	Acetyl [N-Term]		2.44138e+08	2.6367e+08	2.06967e+08	2.47861e+08	2.69765e+08	2.7516e+08	2.57942e+08	2.75116e+08		4	4	4	4	4	0.168427	27.921	2.04192	0.0779161	0.272337	-4.93983	1.12383	false
Row304	1	Master Protein	Q7TNP2	Serine/threonine-protein phosphatase 2A 65 kDa regulatory subunit A beta isoform OS=Mus musculus (Mouse) OX=10090 GN=Ppp2r1b PE=1 SV=2		69	34	503	23	1	601	65.9	5.1	11707	34	0		64222214	7.74241e+07	8.37989e+07	8.41089e+07	7.93568e+07	8.50875e+07	8.36475e+07	9.58899e+07	Acetyl [N-Term]		6.46732e+07	7.05057e+07	6.77862e+07	7.53552e+07	9.02238e+07	8.68564e+07	8.30561e+07	8.69783e+07		4	4	4	4	4	0.320319	26.2101	4.95721	0.00135544	0.03939	-0.789679	1.24861	false
Row350	1	Master Protein	Q91WJ8	Far upstream element-binding protein 1 OS=Mus musculus (Mouse) OX=10090 GN=Fubp1 PE=1 SV=1		51	30	503	26	1	651	68.5	7.93	10808	30	1		3.82139e+08	4.46582e+08	4.82336e+08	4.25403e+08	327877169	3.73576e+08	3.9774e+08	4.09929e+08	Acetyl [N-Term]		3.8509e+08	4.03021e+08	3.82312e+08	3.77426e+08	3.76526e+08	3.81978e+08	3.94688e+08	3.68976e+08		4	4	4	4	4	-0.0241286	28.5151	-0.470967	0.651098	0.805374	-6.66656	0.983414	false
Row256	1	Master Protein	Q8VDP4	Cell cycle and apoptosis regulator protein 2 OS=Mus musculus (Mouse) OX=10090 GN=Ccar2 PE=1 SV=2		48	30	502	30	1	922	102.9	5.25	12927	30	0		2.25234e+08	2.65626e+08	2.89254e+08	2.58145e+08	2.15283e+08	2.32644e+08	2.66719e+08	2.67363e+08			2.26927e+08	2.40358e+08	2.30637e+08	2.29722e+08	2.46493e+08	2.3775e+08	2.64714e+08	2.412e+08		4	4	4	4	4	0.0931831	27.8352	1.65816	0.138512	0.373608	-5.48095	1.06672	false
Row325	1	Master Protein	P54823	Probable ATP-dependent RNA helicase DDX6 OS=Mus musculus (Mouse) OX=10090 GN=Ddx6 PE=1 SV=1		77	30	500	30	1	483	54.2	8.66	11248	30	0		2.50471e+08	2.77705e+08	2.67117e+08	2.4162e+08	2.21456e+08	2.61682e+08	2.55034e+08	2.7659e+08			2.52364e+08	2.51231e+08	2.13183e+08	2.15102e+08	2.53611e+08	2.6746e+08	2.53121e+08	2.49478e+08		4	4	4	4	4	0.139765	27.8607	1.80469	0.111386	0.333519	-5.27927	1.10173	false
Row494	1	Master Protein	Q61543	Golgi apparatus protein 1 OS=Mus musculus (Mouse) OX=10090 GN=Glg1 PE=1 SV=1		43	39	500	39	1	1175	133.6	6.84	8806	39	0		1.19245e+08	9.43711e+07	1.54306e+08	1.36329e+08	7.97373e+07	1.11582e+08	8.53531e+07	1.18666e+08			1.20111e+08	8.58507e+07	1.23938e+08	1.21786e+08	9.06595e+07	1.13937e+08	8.4749e+07	1.07516e+08		4	4	4	4	4	-0.181409	26.6443	-1.19636	0.268114	0.521677	-6.05661	0.881841	false
Row250	1	Master Protein	P30681	High mobility group protein B2 OS=Mus musculus (Mouse) OX=10090 GN=Hmgb2 PE=1 SV=3		72	28	499	20	1	210	24.1	7.31	13105	28	1		2324718102	2467165261	2666771053	2414278097	1872439505	2100319636	2410419538	2470008054	Acetyl [K12]; Methyl [K183; K184]		2.34432e+09	2.20699e+09	2.07215e+09	2.11972e+09	2.17686e+09	2.15174e+09	2.39025e+09	2.20216e+09		4	4	4	4	4	0.0293978	31.0386	0.457894	0.660041	0.811726	-6.67317	1.02059	false
Row435	1	Master Protein	Q9Z204	Heterogeneous nuclear ribonucleoproteins C1/C2 OS=Mus musculus (Mouse) OX=10090 GN=Hnrnpc PE=1 SV=1		59	26	498	26	1	313	34.4	5.05	9592	26	0		9.21098e+08	9.77567e+08	1109296093	9.7712e+08	8.90086e+08	8.74156e+08	9.21322e+08	1033385173	Acetyl [N-Term]		9.28528e+08	8.78658e+08	8.70785e+08	8.6259e+08	1.02938e+09	8.94674e+08	9.13955e+08	9.25594e+08		4	4	4	4	4	0.0865833	29.764	1.36285	0.212557	0.458747	-5.86158	1.06185	false
Row542	1	Master Protein	Q9CZS1	Aldehyde dehydrogenase X, mitochondrial OS=Mus musculus (Mouse) OX=10090 GN=Aldh1b1 PE=1 SV=1		70	31	498	29	1	519	57.5	7.02	8291	31	0		2.99019e+08	301855906	4.2098e+08	3.41349e+08	277108933	2.2536e+08	2.47411e+08	2.83925e+08	Dimethyl [K197]		3.013e+08	2.72962e+08	3.34207e+08	3.03253e+08	3.17848e+08	2.30298e+08	2.45558e+08	2.56059e+08		4	4	4	4	4	-0.214197	28.0636	-1.8819	0.0992014	0.312249	-5.17032	0.862026	false
Row559	1	Master Protein	Q60597	2-oxoglutarate dehydrogenase, mitochondrial OS=Mus musculus (Mouse) OX=10090 GN=Ogdh PE=1 SV=3		50	41	498	41	1	1023	116.4	6.83	8157	41	0		2.51652e+08	2.62522e+08	3.213e+08	2.51945e+08	2.12261e+08	2.25193e+08	2.42213e+08	2.29802e+08	Trimethyl [K981]		2.53554e+08	2.37564e+08	2.55876e+08	2.24237e+08	2.43009e+08	2.30127e+08	2.40401e+08	2.07481e+08		4	4	4	4	4	-0.0773044	27.8145	-1.02302	0.338254	0.585834	-6.24101	0.947827	false
Row329	1	Master Protein	P62137	Serine/threonine-protein phosphatase PP1-alpha catalytic subunit OS=Mus musculus (Mouse) OX=10090 GN=Ppp1ca PE=1 SV=1		81	27	497	8	1	330	37.5	6.33	11194	27	18		5.41847e+08	6.31122e+08	6.49894e+08	5.87236e+08	4.92558e+08	5.45122e+08	6.01316e+08	6.37416e+08	Acetyl [N-Term]; Trimethyl [K6]		5.46105e+08	5.68546e+08	5.1334e+08	5.19997e+08	5.67268e+08	5.5762e+08	5.96607e+08	5.72394e+08		4	4	4	4	4	0.095558	29.0469	1.68609	0.132906	0.367259	-5.44307	1.06848	false
Row587	1	Master Protein	Q99LF4	RNA-splicing ligase RtcB homolog OS=Mus musculus (Mouse) OX=10090 GN=Rtcb PE=1 SV=1		85	35	497	35	1	505	55.2	7.23	7894	35	0		3.06753e+08	3.6076e+08	3.80942e+08	3.52415e+08	2.84164e+08	3.28486e+08	3.28751e+08	3.75536e+08			3.09095e+08	3.25929e+08	3.02773e+08	3.13025e+08	3.25998e+08	3.35826e+08	3.26253e+08	3.38176e+08		4	4	4	4	4	0.084805	28.2621	1.69457	0.131245	0.36466	-5.43151	1.06054	false
Row532	1	Master Protein	Q62448	Eukaryotic translation initiation factor 4 gamma 2 OS=Mus musculus (Mouse) OX=10090 GN=Eif4g2 PE=1 SV=2		50	38	495	38	1	906	102	7.14	8411	38	0		1.90082e+08	1.96958e+08	2.34032e+08	2.34193e+08	1.74202e+08	2.01409e+08	2.09763e+08	2.25321e+08	Acetyl [N-Term]		1.91498e+08	1.78498e+08	1.87066e+08	2.0853e+08	1.99159e+08	2.05796e+08	2.08205e+08	2.03456e+08		4	4	4	4	4	0.0952064	27.5573	1.53028	0.167093	0.408751	-5.65054	1.06822	false
Row268	1	Master Protein	P54071	Isocitrate dehydrogenase [NADP], mitochondrial OS=Mus musculus (Mouse) OX=10090 GN=Idh2 PE=1 SV=3		61	28	494	27	1	452	50.9	8.69	12655	28	1		553823957	552247133	6.83854e+08	639804093	4.77417e+08	5.25424e+08	4.95394e+08	5.65503e+08			5.58181e+08	4.97834e+08	5.39844e+08	5.66254e+08	5.49709e+08	5.37448e+08	4.91551e+08	5.08139e+08		4	4	4	4	4	-0.0507578	28.9826	-0.762761	0.468985	0.684633	-6.4754	0.965429	false
Row421	1	Master Protein	Q62077	1-phosphatidylinositol 4,5-bisphosphate phosphodiesterase gamma-1 OS=Mus musculus (Mouse) OX=10090 GN=Plcg1 PE=1 SV=2		49	42	494	42	1	1302	149.6	5.8	9752	42	0		1.41543e+08	1.59652e+08	1.69956e+08	157625608	1.27234e+08	1.57653e+08	1.62987e+08	1.89186e+08	Acetyl [N-Term]		1.4258e+08	1.44845e+08	1.36355e+08	1.40687e+08	1.4514e+08	1.61042e+08	1.61793e+08	1.70986e+08		4	4	4	4	4	0.176693	27.1603	2.73402	0.0273768	0.158277	-3.904	1.13029	false
Row767	1	Master Protein	P14148	60S ribosomal protein L7 OS=Mus musculus (Mouse) OX=10090 GN=Rpl7 PE=1 SV=2		55	28	492	28	1	270	31.4	10.89	6456	28	0		6.85111e+08	8.73101e+08	8.22561e+08	7.04398e+08	5.44095e+08	5.96226e+08	7.96224e+08	6.94141e+08	Acetyl [N-Term]		6.90558e+08	7.85219e+08	6.4795e+08	6.23061e+08	6.27063e+08	6.09958e+08	7.89902e+08	6.2305e+08		4	4	4	4	4	-0.0544429	29.3222	-0.488599	0.639133	0.796558	-6.65738	0.962966	false
Row505	1	Master Protein	P68033	Actin, alpha cardiac muscle 1 OS=Mus musculus (Mouse) OX=10090 GN=Actc1 PE=1 SV=1		43	20	489	3	1	377	42	5.39	8683	20	0		19052386	1.58414e+07	21040788	7024049	#NUM!	1.37142e+06	2777912	12583895	Methyl [K217]		1.91771e+07	1.45443e+07	1.72958e+07	6.38782e+06	#NUM!	1.39344e+06	2.76193e+06	1.15381e+07		4	3	3	4	4	-1.90362	22.8436	-2.5013	0.0435801	0.205033	-4.23766	0.267271	DOWN
Row506	1	Master Protein Candidate	P68134	Actin, alpha skeletal muscle OS=Mus musculus (Mouse) OX=10090 GN=Acta1 PE=1 SV=1		43	20	489	3	1	377	42	5.39	8683	20	0		19052386	1.58414e+07	21040788	7024049	#NUM!	1.37142e+06	2777912	12583895	Methyl [K217]		1.91771e+07	1.45443e+07	1.72958e+07	6.38782e+06	#NUM!	1.39344e+06	2.76193e+06	1.15381e+07		4	3	3	4	4	-1.90362	22.8436	-2.5013	0.0435801	0.205033	-4.23766	0.267271	DOWN
Row394	1	Master Protein	P20152	Vimentin OS=Mus musculus (Mouse) OX=10090 GN=Vim PE=1 SV=3		79	38	488	33	1	466	53.7	5.12	10074	38	5		2.89705e+08	2.73678e+08	3.46923e+08	2.87352e+08	1.62682e+08	1.70993e+08	2.0454e+08	1.87599e+08			2.9191e+08	2.47606e+08	2.76035e+08	2.55547e+08	1.85899e+08	1.74686e+08	2.03024e+08	1.69559e+08		4	4	4	4	4	-0.547326	27.7198	-6.58196	0.00023268	0.0168319	1.03721	0.684287	false
Row626	1	Master Protein	Q5XJY5	Coatomer subunit delta OS=Mus musculus (Mouse) OX=10090 GN=Arcn1 PE=1 SV=2		64	32	488	32	1	511	57.2	6.21	7554	32	0		3.03808e+08	3.19912e+08	3.65651e+08	3.17021e+08	2.86821e+08	3.11937e+08	3.21117e+08	3.5577e+08			3.06126e+08	2.89204e+08	2.90759e+08	2.81766e+08	3.29068e+08	3.18889e+08	3.1868e+08	3.20469e+08		4	4	4	4	4	0.140798	28.191	2.78915	0.0252151	0.153535	-3.82067	1.10251	false
Row416	1	Master Protein	P12970	60S ribosomal protein L7a OS=Mus musculus (Mouse) OX=10090 GN=Rpl7a PE=1 SV=2		64	27	487	27	1	266	30	10.56	9804	27	0		9.65694e+08	9.98937e+08	1127401556	1017017991	7.06822e+08	7.24182e+08	9.3019e+08	9.15133e+08			9.73502e+08	8.97765e+08	8.84831e+08	8.97595e+08	8.16109e+08	7.41023e+08	9.22749e+08	8.20205e+08		4	4	4	4	4	-0.150196	29.6906	-1.9225	0.0933202	0.301625	-5.11241	0.901128	false
Row518	1	None	A0A0N4SVP8	RNA helicase OS=Mus musculus (Mouse) OX=10090 GN=Eif4a3l2 PE=3 SV=1		56	29	486	25	1	411	46.9	7.75	8529	29	0		7.49772e+08	8.34899e+08	875257229	757911053	675927014	668083230	708015199	7.72043e+08			7.5576e+08	7.51035e+08	6.88962e+08	6.70099e+08	7.80191e+08	6.83558e+08	7.02426e+08	6.92582e+08		4	4	4	4	4	-0.00359641	29.4125	-0.0507878	0.960825	0.98117	-6.78746	0.99751	false
Row316	1	Master Protein	Q9Z0N1	Eukaryotic translation initiation factor 2 subunit 3, X-linked OS=Mus musculus (Mouse) OX=10090 GN=Eif2s3x PE=1 SV=2		64	27	485	7	1	472	51	8.4	11361	27	19		503000048	5.46288e+08	5.90927e+08	5.55091e+08	4.65706e+08	5.09411e+08	576793931	5.52153e+08	Acetyl [N-Term]		5.06938e+08	4.92489e+08	4.67279e+08	4.917e+08	5.36132e+08	5.21051e+08	5.72286e+08	4.96206e+08		4	4	4	4	4	0.116931	28.9249	1.87003	0.100988	0.316397	-5.18718	1.08443	false
Row608	1	Master Protein	P97496	SWI/SNF complex subunit SMARCC1 OS=Mus musculus (Mouse) OX=10090 GN=Smarcc1 PE=1 SV=2		46	44	484	31	1	1104	122.8	5.73	7663	44	10		2.57873e+08	2.85912e+08	3.14775e+08	2.97883e+08	2.36327e+08	2.58036e+08	260867162	2.89357e+08	Acetyl [N-Term]		2.59825e+08	2.58617e+08	2.50739e+08	2.64856e+08	2.70766e+08	2.6373e+08	2.58908e+08	2.60931e+08		4	4	4	4	4	0.0281175	27.9594	0.583345	0.576829	0.759911	-6.60266	1.01968	false
Row634	1	Master Protein	P62827	GTP-binding nuclear protein Ran OS=Mus musculus (Mouse) OX=10090 GN=Ran PE=1 SV=3		87	23	484	11	1	216	24.4	7.49	7484	23	10		1933810659	2044761388	2238836782	1951402099	1676044559	1856951141	2039495139	2027978679	Acetyl [N-Term]		1.94997e+09	1.8309e+09	1.74317e+09	1.71551e+09	1.94702e+09	1.90215e+09	2.02256e+09	1.80995e+09		4	4	4	4	4	0.0861676	30.7945	1.32385	0.224595	0.475358	-5.90869	1.06155	false
Row538	1	Master Protein	Q91VM5	RNA binding motif protein, X-linked-like-1 OS=Mus musculus (Mouse) OX=10090 GN=Rbmxl1 PE=2 SV=1		59	31	483	8	1	388	42.1	9.99	8320	31	19		6.20169e+08	6.48582e+08	7.19104e+08	6.31997e+08	4.99479e+08	5.36359e+08	5.96726e+08	5.90556e+08	Methyl [K47; R49]; Dimethyl [K47]; Acetyl [N-Term]		6.25075e+08	5.84193e+08	5.6734e+08	5.59386e+08	5.75296e+08	5.48646e+08	5.92054e+08	5.30529e+08		4	4	4	4	4	-0.0562967	29.0919	-0.894461	0.398954	0.63082	-6.36367	0.96173	false
Row219	1	Master Protein	P18760	Cofilin-1 OS=Mus musculus (Mouse) OX=10090 GN=Cfl1 PE=1 SV=3		93	25	482	22	1	166	18.5	8.09	13990	25	3		3889552062	4195403467	4590868314	4013765956	3268702258	3640861059	3773414748	4012309425	Acetyl [N-Term]		3.92313e+09	3.74272e+09	3.54477e+09	3.51328e+09	3.8151e+09	3.73232e+09	3.74119e+09	3.56801e+09		4	4	4	4	4	0.0139516	31.783	0.239721	0.816987	0.904893	-6.75686	1.00972	false
Row264	1	Master Protein	Q9D6Z1	Nucleolar protein 56 OS=Mus musculus (Mouse) OX=10090 GN=Nop56 PE=1 SV=2		68	32	482	32	1	580	64.4	9.14	12780	32	0		2.70937e+08	2.60629e+08	3.11971e+08	2.77677e+08	2.44509e+08	2.29022e+08	2.34957e+08	2.43713e+08			2.72993e+08	2.3586e+08	2.48532e+08	2.46995e+08	2.80207e+08	2.34044e+08	2.33202e+08	2.19971e+08		4	4	4	4	4	-0.0581313	27.8725	-0.645463	0.537926	0.731746	-6.56202	0.960507	false
Row293	1	Master Protein	Q8VEE4	Replication protein A 70 kDa DNA-binding subunit OS=Mus musculus (Mouse) OX=10090 GN=Rpa1 PE=1 SV=1		72	35	482	35	1	623	69	7.91	11873	35	0		3.4233e+08	3.56361e+08	3.83205e+08	344069082	3.10163e+08	3.5361e+08	3.69467e+08	377993172			3.44958e+08	3.21974e+08	3.04551e+08	3.05656e+08	3.56044e+08	3.61541e+08	3.66643e+08	3.40377e+08		4	4	4	4	4	0.158941	28.3279	2.57834	0.0345794	0.182874	-4.13941	1.11647	false
Row285	1	Master Protein	Q3UEB3	Poly(U)-binding-splicing factor PUF60 OS=Mus musculus (Mouse) OX=10090 GN=Puf60 PE=1 SV=2		67	30	481	30	1	564	60.2	5.29	12250	30	0		3.63194e+08	4.55821e+08	4.27949e+08	4.32572e+08	3.45914e+08	366045257	4.16269e+08	4.51411e+08	Acetyl [N-Term]		3.65991e+08	4.11315e+08	3.39675e+08	3.83748e+08	3.9739e+08	3.7427e+08	4.13068e+08	4.06106e+08		4	4	4	4	4	0.0866259	28.5228	1.1757	0.275793	0.528331	-6.07965	1.06188	false
Row451	1	Master Protein	Q8VDW0	ATP-dependent RNA helicase DDX39A OS=Mus musculus (Mouse) OX=10090 GN=Ddx39a PE=1 SV=1		78	34	481	19	1	427	49	5.68	9360	34	0		1.12551e+08	1.4067e+08	1.31842e+08	1.29409e+08	102768054	1.08837e+08	1.06891e+08	1.38633e+08	Acetyl [N-Term]; Methyl [K383]		1.13367e+08	1.27706e+08	1.06089e+08	1.1564e+08	1.17054e+08	1.1113e+08	1.06125e+08	1.25503e+08		4	4	4	4	4	-0.00895293	26.7781	-0.110435	0.914971	0.958218	-6.78209	0.993814	false
Row467	1	Master Protein	Q8CGY8	UDP-N-acetylglucosamine--peptide N-acetylglucosaminyltransferase 110 kDa subunit OS=Mus musculus (Mouse) OX=10090 GN=Ogt PE=1 SV=2		54	39	480	39	1	1046	116.9	6.7	9156	39	0		1.4336e+08	1.69961e+08	1.80864e+08	1.57492e+08	1.28503e+08	1.3871e+08	1.49911e+08	1.66102e+08	Acetyl [N-Term]		1.44412e+08	1.54148e+08	1.45001e+08	1.40569e+08	1.46598e+08	1.41671e+08	1.48817e+08	1.50226e+08		4	4	4	4	4	0.00831283	27.125	0.155476	0.880561	0.942218	-6.7754	1.00578	false
Row604	1	Master Protein	Q61035	Histidine--tRNA ligase, cytoplasmic OS=Mus musculus (Mouse) OX=10090 GN=Hars1 PE=1 SV=2		74	34	480	31	1	509	57.4	6	7708	34	3		2.50497e+08	3.07538e+08	3.04889e+08	2.71514e+08	2.34966e+08	2.49546e+08	2.59778e+08	2.94511e+08			2.5239e+08	2.78074e+08	2.42954e+08	2.41546e+08	2.69196e+08	2.55043e+08	2.57828e+08	2.65554e+08		4	4	4	4	4	0.047677	27.9403	0.755464	0.473096	0.688818	-6.48115	1.0336	false
Row848	1	Master Protein	Q9JHR7	Insulin-degrading enzyme OS=Mus musculus (Mouse) OX=10090 GN=Ide PE=1 SV=1		50	42	480	42	1	1019	117.7	6.54	5906	42	0		184689029	2.17798e+08	2.25697e+08	2.33495e+08	1.76418e+08	2.0867e+08	2.08385e+08	2.13033e+08			1.86062e+08	1.97282e+08	1.8048e+08	2.07911e+08	2.0171e+08	2.13223e+08	2.06838e+08	1.92417e+08		4	4	4	4	4	0.0783853	27.5606	1.18374	0.272785	0.525347	-6.07072	1.05584	false
Row164	1	Master Protein	P62962	Profilin-1 OS=Mus musculus (Mouse) OX=10090 GN=Pfn1 PE=1 SV=2		97	16	479	16	1	140	14.9	8.28	16171	16	0		2047941584	2467739654	2569689906	2388158760	1837571319	2000690255	2044452906	2365927549	Acetyl [N-Term]		2.0651e+09	2.2075e+09	1.99758e+09	2.09692e+09	2.13604e+09	2.04956e+09	2.02748e+09	2.10984e+09		4	4	4	4	4	-0.00701794	30.9576	-0.129888	0.900081	0.950603	-6.77947	0.995147	false
Row274	1	Master Protein	O70194	Eukaryotic translation initiation factor 3 subunit D OS=Mus musculus (Mouse) OX=10090 GN=Eif3d PE=1 SV=2		68	29	479	29	1	548	63.9	6.05	12514	29	0		2.90628e+08	3.38673e+08	3.6296e+08	3.38983e+08	2.53768e+08	2.87862e+08	2.95995e+08	3.17636e+08			2.92841e+08	3.06074e+08	2.88643e+08	3.01164e+08	2.90895e+08	2.9425e+08	2.93758e+08	2.8629e+08		4	4	4	4	4	-0.0285474	28.1321	-0.594109	0.569973	0.755092	-6.59589	0.980407	false
Row341	1	Master Protein	Q921F4	Heterogeneous nuclear ribonucleoprotein L-like OS=Mus musculus (Mouse) OX=10090 GN=Hnrnpll PE=1 SV=3		72	30	479	30	1	591	64.1	5.85	10871	30	0		3.19622e+08	3.70869e+08	4.11808e+08	3.67402e+08	3.13651e+08	3.2391e+08	3.18788e+08	3.73461e+08			3.22068e+08	3.35014e+08	3.2701e+08	3.26254e+08	3.60077e+08	3.31143e+08	3.1637e+08	3.36318e+08		4	4	4	4	4	0.0350696	28.3047	0.614062	0.557391	0.746444	-6.58303	1.02461	false
Row539	1	None	A0A2I3BRL8	RRM domain-containing protein OS=Mus musculus (Mouse) OX=10090 GN=Gm7324 PE=4 SV=1		57	30	479	8	1	388	42.2	9.99	8319	30	0		6.1389e+08	643388062	7.10485e+08	6.29886e+08	4.99479e+08	5.36359e+08	5.95249e+08	5.90556e+08	Methyl [K47; R49]; Dimethyl [K47]; Acetyl [N-Term]		6.18745e+08	5.79538e+08	5.60618e+08	5.57528e+08	5.75296e+08	5.48646e+08	5.90589e+08	5.30529e+08		4	4	4	4	4	-0.0451355	29.0854	-0.726039	0.489915	0.698327	-6.50387	0.969199	false
Row501	1	Master Protein	Q9CW46	Ribonucleoprotein PTB-binding 1 OS=Mus musculus (Mouse) OX=10090 GN=Raver1 PE=1 SV=2		73	30	478	30	1	748	79.3	8.72	8746	30	0		2.8526e+08	3.12007e+08	344370056	3.23914e+08	2.32769e+08	3.03142e+08	3.13377e+08	3.28388e+08	Methyl [R509; K700]; Acetyl [K506]		2.8743e+08	2.82094e+08	2.74027e+08	2.87856e+08	2.66662e+08	3.09888e+08	3.11001e+08	2.95929e+08		4	4	4	4	4	0.0624694	28.1064	0.951042	0.371309	0.610986	-6.31127	1.04425	false
Row426	1	Master Protein	P70441	Na(+)/H(+) exchange regulatory cofactor NHE-RF1 OS=Mus musculus (Mouse) OX=10090 GN=Slc9a3r1 PE=1 SV=3		86	30	476	30	1	355	38.6	5.9	9699	30	0		6.64273e+08	7.51369e+08	7.96905e+08	7.36826e+08	6.40523e+08	7.39234e+08	7.19094e+08	7.43739e+08	Acetyl [N-Term]		6.69546e+08	6.76263e+08	6.27971e+08	6.51568e+08	7.39045e+08	7.56443e+08	7.13413e+08	6.67325e+08		4	4	4	4	4	0.13066	29.3546	2.16161	0.0649879	0.250253	-4.76409	1.09479	false
Row465	1	Master Protein	Q3TIX6	Far upstream element (FUSE)-binding protein 3 OS=Mus musculus (Mouse) OX=10090 GN=Fubp3 PE=1 SV=1		67	28	476	26	1	575	61.9	8.38	9211	28	0		2.43241e+08	2.4749e+08	2.44124e+08	238121802	2.14585e+08	2.39721e+08	2.6155e+08	2.5912e+08	Acetyl [N-Term]		2.45076e+08	2.2403e+08	1.95037e+08	2.12006e+08	2.45689e+08	2.4499e+08	2.59586e+08	2.33802e+08		4	4	4	4	4	0.17157	27.7874	2.11885	0.0693432	0.258413	-4.82716	1.12628	false
Row342	1	Master Protein	P60229	Eukaryotic translation initiation factor 3 subunit E OS=Mus musculus (Mouse) OX=10090 GN=Eif3e PE=1 SV=1		72	29	475	29	1	445	52.2	6.04	10867	29	0		2.63812e+08	3.15042e+08	3.099e+08	2.93614e+08	2.36285e+08	2.6496e+08	2.61562e+08	3.08723e+08	Acetyl [N-Term]		2.6581e+08	2.84823e+08	2.46901e+08	2.61083e+08	2.70718e+08	2.70815e+08	2.59598e+08	2.78299e+08		4	4	4	4	4	0.0295262	27.9924	0.48265	0.643157	0.799457	-6.66051	1.02068	false
Row588	1	Master Protein	Q9JKR6	Hypoxia up-regulated protein 1 OS=Mus musculus (Mouse) OX=10090 GN=Hyou1 PE=1 SV=1		47	42	475	42	1	999	111.1	5.19	7864	42	0		2.19739e+08	1.97511e+08	2.93458e+08	2.23491e+08	1.39073e+08	1.27531e+08	1.19294e+08	1.56878e+08			2.21388e+08	1.78996e+08	2.3395e+08	1.99056e+08	1.58744e+08	1.30242e+08	1.18434e+08	1.41927e+08		4	4	4	4	4	-0.602185	27.3258	-5.03368	0.00123787	0.0374523	-0.695005	0.658755	DOWN
Row218	1	Master Protein	P17751	Triosephosphate isomerase OS=Mus musculus (Mouse) OX=10090 GN=Tpi1 PE=1 SV=5		91	24	474	24	1	249	26.7	7.3	14031	24	0		4248017598	4540398047	5195867102	4463732852	2932512480	3028263959	3267378033	3350756077			4.28483e+09	4.04884e+09	4.00614e+09	3.90464e+09	3.42009e+09	3.10369e+09	3.23966e+09	2.98256e+09		4	4	4	4	4	-0.350935	31.7429	-5.52804	0.000702129	0.0290237	-0.104363	0.784076	false
Row415	1	Master Protein	Q8R050	Eukaryotic peptide chain release factor GTP-binding subunit ERF3A OS=Mus musculus (Mouse) OX=10090 GN=Gspt1 PE=1 SV=2		56	32	474	32	1	636	68.6	5.21	9804	32	0		3.73145e+08	4.23849e+08	4.79312e+08	4.23377e+08	3.48134e+08	3.74614e+08	405553082	4.25163e+08			3.76023e+08	3.82609e+08	3.79942e+08	3.7564e+08	3.99958e+08	3.83041e+08	4.02439e+08	3.82614e+08		4	4	4	4	4	0.0500467	28.5209	1.04595	0.32822	0.577091	-6.21783	1.0353	false
Row531	1	Master Protein	Q9Z1Z0	General vesicular transport factor p115 OS=Mus musculus (Mouse) OX=10090 GN=Uso1 PE=1 SV=2		55	34	474	34	1	959	106.9	4.93	8438	34	0		1.89427e+08	1.85371e+08	244075787	1.74748e+08	1.89822e+08	1.93596e+08	2.02144e+08	221898905			1.90837e+08	1.68049e+08	1.94998e+08	1.55873e+08	2.17148e+08	1.97804e+08	2.00646e+08	2.00382e+08		4	4	4	4	4	0.206276	27.4998	2.39421	0.0456686	0.21095	-4.41707	1.15371	false
Row234	1	Master Protein	Q9JLJ2	4-trimethylaminobutyraldehyde dehydrogenase OS=Mus musculus (Mouse) OX=10090 GN=Aldh9a1 PE=1 SV=1		73	30	472	30	1	494	53.5	6.98	13534	30	0		3.76479e+08	420358058	4.67631e+08	4.21723e+08	3.44142e+08	3.84066e+08	4.05326e+08	4.28064e+08	Acetyl [N-Term]		3.79384e+08	3.79473e+08	3.70789e+08	3.74181e+08	3.95339e+08	3.92717e+08	4.02213e+08	3.85211e+08		4	4	4	4	4	0.0670498	28.5194	1.45107	0.187388	0.431311	-5.75207	1.04757	false
Row300	1	Master Protein	Q8CIN4	Serine/threonine-protein kinase PAK 2 OS=Mus musculus (Mouse) OX=10090 GN=Pak2 PE=1 SV=1		71	26	470	26	1	524	57.9	5.77	11748	26	0		3.53677e+08	419267816	477815205	3.8749e+08	3.38859e+08	3.931e+08	411519986	4.2275e+08	Acetyl [N-Term]		3.56397e+08	3.78494e+08	3.7877e+08	3.43982e+08	3.89228e+08	4.01965e+08	4.08357e+08	3.80454e+08		4	4	4	4	4	0.116957	28.4983	2.03258	0.0790252	0.274555	-4.95344	1.08444	false
Row321	1	Master Protein	P50544	Very long-chain specific acyl-CoA dehydrogenase, mitochondrial OS=Mus musculus (Mouse) OX=10090 GN=Acadvl PE=1 SV=3		69	33	469	33	1	656	70.8	8.75	11268	33	0		1.68406e+08	1.74537e+08	2.27345e+08	2.20487e+08	1.60047e+08	1.72662e+08	1.61841e+08	1.69546e+08			1.69653e+08	1.58276e+08	1.81782e+08	1.96396e+08	1.82866e+08	1.76392e+08	1.60655e+08	1.53324e+08		4	4	4	4	4	-0.0677203	27.3568	-0.7435	0.479887	0.694819	-6.49048	0.954145	false
Row596	1	Master Protein	Q8BGD9	Eukaryotic translation initiation factor 4B OS=Mus musculus (Mouse) OX=10090 GN=Eif4b PE=1 SV=1		65	36	467	36	1	611	68.8	5.67	7803	36	0		3.36218e+08	3.43782e+08	3.98794e+08	3.20805e+08	2.89196e+08	301120329	3.5222e+08	3.41143e+08			3.38797e+08	3.10667e+08	3.16793e+08	2.85109e+08	3.31812e+08	3.07818e+08	3.49535e+08	3.07361e+08		4	4	4	4	4	0.051743	28.244	0.685907	0.513474	0.716776	-6.53358	1.03652	false
Row526	1	Master Protein	P14211	Calreticulin OS=Mus musculus (Mouse) OX=10090 GN=Calr PE=1 SV=1		73	28	466	28	1	416	48	4.49	8479	28	0		733039522	682349334	932406290	8.05802e+08	5.18367e+08	5.52578e+08	5.30773e+08	5.91365e+08			7.38887e+08	6.14447e+08	7.33408e+08	7.12179e+08	5.97208e+08	5.65256e+08	5.26641e+08	5.31252e+08		4	4	4	4	4	-0.332036	29.2123	-4.11765	0.00388109	0.0596007	-1.8882	0.794414	false
Row240	1	Master Protein	Q9R1T2	SUMO-activating enzyme subunit 1 OS=Mus musculus (Mouse) OX=10090 GN=Sae1 PE=1 SV=1		89	29	464	29	1	350	38.6	5.36	13359	29	0		3.42465e+08	3.98489e+08	4.42727e+08	4.28481e+08	3.63465e+08	3.96425e+08	4.18016e+08	4.35187e+08	Acetyl [K4]; Acetyl [N-Term]		3.45094e+08	3.59831e+08	3.51266e+08	3.80141e+08	4.17698e+08	4.05369e+08	4.14801e+08	3.91586e+08		4	4	4	4	4	0.18251	28.51	3.30922	0.0117882	0.103813	-3.04217	1.13486	false
Row575	1	Master Protein	Q6ZQ88	Lysine-specific histone demethylase 1A OS=Mus musculus (Mouse) OX=10090 GN=Kdm1a PE=1 SV=2		55	35	463	35	1	853	92.8	6.52	8046	35	0		1.31456e+08	1.32718e+08	1.3823e+08	153126579	1.48982e+08	1.62664e+08	1.80431e+08	1.85672e+08			1.32416e+08	1.20523e+08	1.11168e+08	1.36696e+08	1.70137e+08	1.66167e+08	1.79102e+08	1.67827e+08		4	4	4	4	4	0.452247	27.1211	5.79687	0.000522915	0.025267	0.201618	1.36817	false
Row695	1	Master Protein	O70318	Band 4.1-like protein 2 OS=Mus musculus (Mouse) OX=10090 GN=Epb41l2 PE=1 SV=2		61	44	463	44	1	988	109.9	5.43	7063	44	0		1.38348e+08	1.37635e+08	1.5686e+08	1.2494e+08	1.11886e+08	1.60309e+08	1.62011e+08	1.73343e+08	Acetyl [N-Term]		1.39361e+08	1.24966e+08	1.25965e+08	1.11671e+08	1.27516e+08	1.63759e+08	1.60824e+08	1.5674e+08		4	4	4	4	4	0.275868	27.0365	2.62941	0.0320227	0.175015	-4.0622	1.21072	false
Row391	1	Master Protein	P03958	Adenosine deaminase OS=Mus musculus (Mouse) OX=10090 GN=Ada PE=1 SV=3		89	28	462	28	1	352	40	5.72	10112	28	0		2.67794e+08	3.37328e+08	3.45613e+08	3.03666e+08	2.71868e+08	2.87994e+08	3.21257e+08	323338111	Acetyl [N-Term]		2.69825e+08	3.04865e+08	2.75005e+08	2.69966e+08	3.11795e+08	2.94385e+08	3.18818e+08	2.91402e+08		4	4	4	4	4	0.120406	28.1187	1.86377	0.101943	0.317913	-5.19606	1.08704	false
Row580	1	Master Protein	P62814	V-type proton ATPase subunit B, brain isoform OS=Mus musculus (Mouse) OX=10090 GN=Atp6v1b2 PE=1 SV=1		79	27	462	27	1	511	56.5	5.81	7941	27	0		1.52396e+08	1.82658e+08	172369338	1.61421e+08	1.47676e+08	1.69772e+08	1.79459e+08	1.85459e+08			1.53518e+08	1.65602e+08	1.38268e+08	1.44054e+08	1.68635e+08	1.73437e+08	1.78137e+08	1.67635e+08		4	4	4	4	4	0.196606	27.2588	2.81896	0.0241209	0.150098	-3.77564	1.146	false
Row605	1	Master Protein	P35700	Peroxiredoxin-1 OS=Mus musculus (Mouse) OX=10090 GN=Prdx1 PE=1 SV=1		77	24	462	22	1	199	22.2	8.12	7701	24	2		2916899656	3061211312	3479574243	3070430962	2773575617	3157821689	3326983904	3463649105			2.94175e+09	2.73534e+09	2.69537e+09	2.69191e+09	3.23346e+09	3.23662e+09	3.29873e+09	3.08251e+09		4	4	4	4	4	0.216518	31.4725	3.92791	0.0049945	0.0678122	-2.15117	1.16193	false
Row259	1	Master Protein	Q8QZY1	Eukaryotic translation initiation factor 3 subunit L OS=Mus musculus (Mouse) OX=10090 GN=Eif3l PE=1 SV=1		60	30	461	30	1	564	66.6	6.44	12908	30	0		3.1261e+08	3.29271e+08	340153825	3.21739e+08	2.67152e+08	2.99204e+08	3.07418e+08	3.32135e+08	Acetyl [N-Term]		3.14999e+08	2.9762e+08	2.70711e+08	2.85934e+08	3.06348e+08	3.05857e+08	3.0509e+08	2.99288e+08		4	4	4	4	4	0.0593857	28.1504	0.975322	0.359896	0.602611	-6.28801	1.04202	false
Row571	1	Master Protein	Q91VD9	NADH-ubiquinone oxidoreductase 75 kDa subunit, mitochondrial OS=Mus musculus (Mouse) OX=10090 GN=Ndufs1 PE=1 SV=2		65	37	460	37	1	727	79.7	5.72	8084	37	0		2.14777e+08	1.92545e+08	2.65041e+08	2.28658e+08	205645768	1.73922e+08	1.64386e+08	1.95667e+08			2.16386e+08	1.74518e+08	2.11546e+08	2.0363e+08	2.35383e+08	1.77681e+08	1.63181e+08	1.76812e+08		4	4	4	4	4	-0.107728	27.5275	-0.83563	0.429257	0.655948	-6.4154	0.928049	false
Row287	1	Master Protein	Q99KP6	Pre-mRNA-processing factor 19 OS=Mus musculus (Mouse) OX=10090 GN=Prpf19 PE=1 SV=1		88	25	459	25	1	504	55.2	6.61	12151	25	0		6.20764e+08	6.69199e+08	7.1535e+08	6.61758e+08	4.98204e+08	6.31292e+08	630133280	6.62116e+08	Acetyl [N-Term]		6.25676e+08	6.02666e+08	5.64413e+08	5.85565e+08	5.73817e+08	6.45873e+08	6.25187e+08	5.94454e+08		4	4	4	4	4	0.0360857	29.1643	0.578098	0.580187	0.762609	-6.60593	1.02533	false
Row308	1	Master Protein	P97371	Proteasome activator complex subunit 1 OS=Mus musculus (Mouse) OX=10090 GN=Psme1 PE=1 SV=2		82	22	456	21	1	249	28.7	5.97	11586	22	1		9.55077e+08	1047752163	1155202680	1052322000	9.12764e+08	9.24545e+08	9.7919e+08	1057657537			9.62795e+08	9.41405e+08	9.06394e+08	9.28563e+08	1.0558e+09	9.46306e+08	9.71338e+08	9.47218e+08		4	4	4	4	4	0.0672632	29.8334	1.16558	0.279618	0.531374	-6.09083	1.04773	false
Row390	1	Master Protein	P54822	Adenylosuccinate lyase OS=Mus musculus (Mouse) OX=10090 GN=Adsl PE=1 SV=2		65	29	456	29	1	484	54.8	7.27	10114	29	0		2.65024e+08	2.90423e+08	3.19879e+08	2.97996e+08	2.24493e+08	2.53963e+08	2.79812e+08	3.07516e+08	Acetyl [N-Term]		2.67032e+08	2.62676e+08	2.54757e+08	2.64955e+08	2.57115e+08	2.59563e+08	2.77703e+08	2.77217e+08		4	4	4	4	4	0.0294713	27.9815	0.552775	0.596551	0.769382	-6.62129	1.02064	false
Row446	1	Master Protein	P46935	E3 ubiquitin-protein ligase NEDD4 OS=Mus musculus (Mouse) OX=10090 GN=Nedd4 PE=1 SV=3		52	33	456	28	1	887	102.6	5.26	9423	33	4		1.38427e+08	1.59477e+08	1.78154e+08	1.47701e+08	1.50953e+08	1.54449e+08	1.80747e+08	1.94357e+08			1.3944e+08	1.44686e+08	1.42854e+08	1.31881e+08	1.72404e+08	1.57766e+08	1.79415e+08	1.75634e+08		4	4	4	4	4	0.293275	27.2037	4.64614	0.0019775	0.0440158	-1.18408	1.22542	false
Row305	1	Master Protein	Q9DCD0	6-phosphogluconate dehydrogenase, decarboxylating OS=Mus musculus (Mouse) OX=10090 GN=Pgd PE=1 SV=3		61	29	454	29	1	483	53.2	7.23	11706	29	0		3.49234e+08	4.02295e+08	4.23747e+08	3.73556e+08	3.26327e+08	3.54778e+08	3.83784e+08	4.1264e+08			3.51918e+08	3.63249e+08	3.36378e+08	3.31686e+08	3.74734e+08	3.62737e+08	3.80845e+08	3.71403e+08		4	4	4	4	4	0.10772	28.4183	2.01806	0.0807807	0.278031	-4.97455	1.07752	false
Row491	1	Master Protein	Q9JLI8	Squamous cell carcinoma antigen recognized by T-cells 3 OS=Mus musculus (Mouse) OX=10090 GN=Sart3 PE=1 SV=1		46	33	453	33	1	962	109.6	5.24	8850	33	0		1.57086e+08	1.71263e+08	179905205	1.60367e+08	125699772	1.57818e+08	1.51272e+08	158027707	Acetyl [N-Term]		1.58244e+08	1.55322e+08	1.44241e+08	1.43119e+08	1.43377e+08	1.61211e+08	1.50168e+08	1.42962e+08		4	4	4	4	4	-0.0080347	27.1572	-0.121805	0.906264	0.953448	-6.78061	0.994446	false
Row196	1	Master Protein	Q8BWT1	3-ketoacyl-CoA thiolase, mitochondrial OS=Mus musculus (Mouse) OX=10090 GN=Acaa2 PE=1 SV=3		84	27	452	27	1	397	41.8	8.09	14810	27	0		3.17958e+08	3.17426e+08	378907392	365465456	3.11042e+08	3.08899e+08	303149805	3.57734e+08			3.2039e+08	2.86968e+08	3.01175e+08	3.24545e+08	3.5706e+08	3.15779e+08	3.00856e+08	3.22229e+08		4	4	4	4	4	0.0706247	28.2332	0.953612	0.370089	0.610739	-6.30883	1.05017	false
Row392	1	Master Protein	Q6PHQ9	Polyadenylate-binding protein OS=Mus musculus (Mouse) OX=10090 GN=Pabpc4 PE=1 SV=1		52	28	450	17	1	660	72.2	9.39	10108	28	0		1.30787e+08	1.25141e+08	1.42444e+08	1.16902e+08	9.5638e+07	9.97467e+07	1.07539e+08	1.15969e+08	Acetyl [K188; K540]; Methyl [R41; R525; R534]; Trimethyl [K540]; Dimethyl [K540]		1.31742e+08	1.13677e+08	1.14517e+08	1.04528e+08	1.08878e+08	1.01839e+08	1.06768e+08	1.05086e+08		4	4	4	4	4	-0.131764	26.7201	-1.68403	0.133312	0.36788	-5.44588	0.912715	false
Row409	1	Master Protein	Q3UYV9	Nuclear cap-binding protein subunit 1 OS=Mus musculus (Mouse) OX=10090 GN=Ncbp1 PE=1 SV=2		58	33	450	33	1	790	91.9	6.64	9881	33	0		1.32761e+08	1.64654e+08	1.63349e+08	1.46678e+08	1.3534e+08	191366038	155111206	1.94914e+08			1.33731e+08	1.49359e+08	1.31114e+08	1.30973e+08	1.54454e+08	1.95523e+08	1.53978e+08	1.76135e+08		4	4	4	4	4	0.313928	27.1769	3.28669	0.0121749	0.104945	-3.07546	1.24309	false
Row192	1	Master Protein	P68254	14-3-3 protein theta OS=Mus musculus (Mouse) OX=10090 GN=Ywhaq PE=1 SV=1		80	28	449	21	1	245	27.8	4.78	14972	28	1		5.27563e+08	6.07185e+08	6.53388e+08	5.36892e+08	5.45281e+08	6.19184e+08	6.88227e+08	7.37431e+08	Methyl [K85; R91; K212; R222]; Dimethyl [K85]; Acetyl [N-Term]		5.31703e+08	5.47091e+08	5.16067e+08	4.75675e+08	6.28439e+08	6.33471e+08	6.82802e+08	6.61694e+08		4	4	4	4	4	0.333187	29.112	5.20314	0.00101538	0.0342775	-0.488395	1.25979	false
Row417	1	Master Protein	P27612	Phospholipase A-2-activating protein OS=Mus musculus (Mouse) OX=10090 GN=Plaa PE=1 SV=4		60	37	447	37	1	794	87.2	6.14	9779	37	0		1.29713e+08	1.37465e+08	155361679	1.35329e+08	1.13647e+08	1.0781e+08	1.24012e+08	134008510			1.3066e+08	1.24812e+08	1.24776e+08	1.20898e+08	1.29537e+08	1.10081e+08	1.23116e+08	1.21339e+08		4	4	4	4	4	-0.0519256	26.8741	-0.791036	0.453283	0.675011	-6.45266	0.964648	false
Row699	1	Master Protein	Q9CY58	Plasminogen activator inhibitor 1 RNA-binding protein OS=Mus musculus (Mouse) OX=10090 GN=Serbp1 PE=1 SV=2		59	28	447	28	1	407	44.7	8.54	7041	28	0		7.08784e+08	6.8731e+08	7.43752e+08	6.82668e+08	5.36224e+08	530660085	6.49055e+08	640527204			7.14429e+08	6.18891e+08	5.86557e+08	6.03954e+08	6.17928e+08	5.42811e+08	6.43953e+08	5.75173e+08		4	4	4	4	4	-0.083587	29.1869	-0.961893	0.366175	0.607443	-6.30093	0.943708	false
Row337	1	Master Protein	Q9EPL8	Importin-7 OS=Mus musculus (Mouse) OX=10090 GN=Ipo7 PE=1 SV=2		39	32	446	32	1	1038	119.4	4.82	11029	32	0		1.78322e+08	189485637	1.93827e+08	1.86066e+08	1.4427e+08	1.75621e+08	1.89109e+08	2.02074e+08	Acetyl [N-Term]		1.79646e+08	1.7176e+08	1.55269e+08	1.65905e+08	1.64719e+08	1.79418e+08	1.87712e+08	1.82571e+08		4	4	4	4	4	0.0874093	27.3668	1.25464	0.247407	0.500434	-5.99018	1.06246	false
Row484	1	Master Protein	P62192	26S proteasome regulatory subunit 4 OS=Mus musculus (Mouse) OX=10090 GN=Psmc1 PE=1 SV=1		65	31	446	29	1	440	49.2	6.21	8912	31	1		3.95304e+08	4.30936e+08	4.85107e+08	4.41166e+08	3.64214e+08	3.721e+08	3.57005e+08	411016911			3.98361e+08	3.88973e+08	3.84482e+08	3.91326e+08	4.18565e+08	3.80468e+08	3.54281e+08	3.6995e+08		4	4	4	4	4	-0.0398961	28.5217	-0.621219	0.552918	0.743861	-6.57832	0.972725	false
Row485	1	Master Protein	P68404	Protein kinase C beta type OS=Mus musculus (Mouse) OX=10090 GN=Prkcb PE=1 SV=4		56	34	446	24	1	671	76.7	7.01	8904	34	10		2.34497e+08	2.68381e+08	2.90849e+08	2.64394e+08	2.47174e+08	2.86739e+08	2.83427e+08	3.24722e+08	Acetyl [N-Term]		2.36263e+08	2.42838e+08	2.31893e+08	2.35249e+08	2.83283e+08	2.93101e+08	2.8129e+08	2.92643e+08		4	4	4	4	4	0.281702	27.9583	5.87858	0.000478989	0.0250829	0.292553	1.21563	false
Row801	1	Master Protein	P18654	Ribosomal protein S6 kinase alpha-3 OS=Mus musculus (Mouse) OX=10090 GN=Rps6ka3 PE=1 SV=2		52	30	446	18	1	740	83.6	6.89	6183	30	11		1.66351e+08	216637207	1.81355e+08	200334029	1.68067e+08	186954114	2.02796e+08	2.00401e+08			1.67581e+08	1.96236e+08	1.45391e+08	1.78548e+08	1.92096e+08	1.9101e+08	2.01293e+08	1.81066e+08		4	4	4	4	4	0.1619	27.4298	1.67425	0.135256	0.36951	-5.45917	1.11876	false
Row335	1	Master Protein	Q9D8W5	26S proteasome non-ATPase regulatory subunit 12 OS=Mus musculus (Mouse) OX=10090 GN=Psmd12 PE=1 SV=4		69	30	445	30	1	456	52.9	7.06	11094	30	0		2.25399e+08	246424008	2.62091e+08	261103632	2.08488e+08	2.31208e+08	227926967	2.51356e+08			2.27092e+08	2.23069e+08	2.09218e+08	2.32339e+08	2.38659e+08	2.36281e+08	2.26227e+08	2.26833e+08		4	4	4	4	4	0.0582126	27.76	1.04354	0.329262	0.577864	-6.22028	1.04118	false
Row436	1	Master Protein	Q8BP47	Asparagine--tRNA ligase, cytoplasmic OS=Mus musculus (Mouse) OX=10090 GN=NARS1 PE=1 SV=2		63	34	445	34	1	559	64.2	5.86	9586	34	0		3.05232e+08	3.66235e+08	3.52533e+08	344698589	3.10301e+08	3.30418e+08	354708496	4.08832e+08			3.07562e+08	3.30849e+08	2.80446e+08	3.06211e+08	3.56204e+08	3.37803e+08	3.52003e+08	3.67994e+08		4	4	4	4	4	0.208713	28.2921	3.15314	0.014761	0.116635	-3.27375	1.15566	false
Row441	1	Master Protein	P63087	Serine/threonine-protein phosphatase PP1-gamma catalytic subunit OS=Mus musculus (Mouse) OX=10090 GN=Ppp1cc PE=1 SV=1		77	24	445	4	1	323	37	6.54	9562	24	0		2.72669e+07	26566453	3.0438e+07	3.07136e+07	2.30606e+07	29140626	28451265	3.34517e+07	Acetyl [N-Term]		2.74493e+07	2.43263e+07	2.49133e+07	2.76845e+07	2.59908e+07	2.97105e+07	2.8262e+07	3.05129e+07		4	4	4	4	4	0.132996	24.7013	1.73841	0.122969	0.350443	-5.37138	1.09657	false
Row475	1	Master Protein	P47911	60S ribosomal protein L6 OS=Mus musculus (Mouse) OX=10090 GN=Rpl6 PE=1 SV=3		52	24	445	24	1	296	33.5	10.7	9024	24	0		1143486675	1236115381	1257391347	1164298549	8.08591e+08	8.56249e+08	1103347235	1062569652	Acetyl [N-Term]; Methyl [K247]		1.15281e+09	1.1097e+09	9.85601e+08	1.02674e+09	9.345e+08	8.76327e+08	1.09445e+09	9.51593e+08		4	4	4	4	4	-0.150513	29.9152	-1.71101	0.128081	0.358823	-5.40903	0.90093	false
Row701	1	Master Protein	Q9QZE5	Coatomer subunit gamma-1 OS=Mus musculus (Mouse) OX=10090 GN=Copg1 PE=1 SV=1		73	39	445	36	1	874	97.5	5.35	7021	39	3		2.02983e+08	2.30686e+08	2.33975e+08	2.22656e+08	1.8592e+08	2.0596e+08	2.18206e+08	244078761			2.045e+08	2.08894e+08	1.8702e+08	1.98317e+08	2.12653e+08	2.10451e+08	2.16582e+08	2.203e+08		4	4	4	4	4	0.107623	27.6257	1.93771	0.0912055	0.297921	-5.09061	1.07745	false
Row454	1	Master Protein	Q6A068	Cell division cycle 5-like protein OS=Mus musculus (Mouse) OX=10090 GN=Cdc5l PE=1 SV=2		65	39	444	39	1	802	92.1	8.02	9327	39	0		1.85523e+08	1.95974e+08	2.07894e+08	1.58267e+08	1.35316e+08	1.2671e+08	1.45279e+08	1.54826e+08	Dimethyl [K70]; Trimethyl [K76]		1.86903e+08	1.7761e+08	1.66402e+08	1.41257e+08	1.54426e+08	1.29403e+08	1.44221e+08	1.40081e+08		4	4	4	4	4	-0.237668	27.1976	-2.33246	0.0501485	0.220338	-4.50973	0.848115	false
Row657	1	Master Protein	Q8CI94	Glycogen phosphorylase, brain form OS=Mus musculus (Mouse) OX=10090 GN=Pygb PE=1 SV=3		54	35	444	35	1	843	96.7	6.73	7325	35	0		1.36865e+08	1.49613e+08	1.52806e+08	1.64904e+08	1.33457e+08	1.35676e+08	1.46989e+08	1.54603e+08	Acetyl [N-Term]; Acetyl [K3]		1.37866e+08	1.35783e+08	1.22747e+08	1.47144e+08	1.5229e+08	1.3857e+08	1.45918e+08	1.3988e+08		4	4	4	4	4	0.0873219	27.0585	1.22514	0.257716	0.512019	-6.02408	1.0624	false
Row352	1	Master Protein	P63005	Platelet-activating factor acetylhydrolase IB subunit alpha OS=Mus musculus (Mouse) OX=10090 GN=Pafah1b1 PE=1 SV=2		78	28	443	27	1	410	46.6	7.37	10772	28	1		3.58295e+08	415905704	4.48017e+08	4.0981e+08	3.51824e+08	3.84078e+08	4.08804e+08	4.41562e+08			3.61053e+08	3.75475e+08	3.55414e+08	3.63674e+08	4.04228e+08	3.92729e+08	4.05663e+08	3.97292e+08		4	4	4	4	4	0.136529	28.507	2.86717	0.0224548	0.14435	-3.70288	1.09926	false
Row503	1	Master Protein	P61222	ATP-binding cassette sub-family E member 1 OS=Mus musculus (Mouse) OX=10090 GN=Abce1 PE=1 SV=1		62	31	443	31	1	599	67.3	8.34	8704	31	0		2.629e+08	297796826	3.16116e+08	2.78188e+08	2.31227e+08	2.40293e+08	2.62308e+08	271460684			2.64892e+08	2.69311e+08	2.51795e+08	2.47446e+08	2.64882e+08	2.45575e+08	2.60337e+08	2.44876e+08		4	4	4	4	4	-0.025023	27.9314	-0.435574	0.675446	0.820952	-6.68404	0.982805	false
Row607	1	Master Protein	Q505F5	Leucine-rich repeat-containing protein 47 OS=Mus musculus (Mouse) OX=10090 GN=Lrrc47 PE=1 SV=1		74	30	443	30	1	581	63.6	8.1	7669	30	0		1.68191e+08	1.86507e+08	2.01227e+08	1.67629e+08	1.41176e+08	1.55182e+08	1.59393e+08	1.94228e+08	Acetyl [N-Term]		1.69435e+08	1.69073e+08	1.61126e+08	1.4956e+08	1.61162e+08	1.58516e+08	1.58227e+08	1.75519e+08		4	4	4	4	4	0.00986393	27.2772	0.148939	0.88554	0.943939	-6.77651	1.00686	false
Row347	1	Master Protein	Q61655	ATP-dependent RNA helicase DDX19A OS=Mus musculus (Mouse) OX=10090 GN=Ddx19a PE=1 SV=2		70	27	442	27	1	478	53.9	6.67	10853	27	0		2.21296e+08	281299997	2.83467e+08	2.65751e+08	2.07352e+08	2.38402e+08	2.46135e+08	2.83957e+08	Acetyl [N-Term]		2.22957e+08	2.54466e+08	2.26076e+08	2.36449e+08	2.37349e+08	2.43641e+08	2.44292e+08	2.56087e+08		4	4	4	4	4	0.0636091	27.8379	1.02569	0.337076	0.584044	-6.23834	1.04508	false
Row445	1	Master Protein	O88844	Isocitrate dehydrogenase [NADP] cytoplasmic OS=Mus musculus (Mouse) OX=10090 GN=Idh1 PE=1 SV=2		74	28	442	27	1	414	46.6	7.17	9448	28	0		1.38657e+08	1.74806e+08	1.67163e+08	1.76351e+08	1.41883e+08	1.76689e+08	1.83062e+08	1.93348e+08			1.39673e+08	1.58519e+08	1.3414e+08	1.57294e+08	1.61975e+08	1.80511e+08	1.81713e+08	1.74728e+08		4	4	4	4	4	0.24768	27.2552	3.17912	0.0142157	0.11381	-3.23506	1.1873	false
Row433	1	Master Protein	Q9CX86	Heterogeneous nuclear ribonucleoprotein A0 OS=Mus musculus (Mouse) OX=10090 GN=Hnrnpa0 PE=1 SV=1		76	20	439	18	1	305	30.5	9.31	9601	20	0		6.72965e+08	7.36339e+08	8.21479e+08	7.00886e+08	5.97733e+08	6.34425e+08	6.18198e+08	7.46074e+08	Acetyl [N-Term]		6.78311e+08	6.62804e+08	6.47107e+08	6.19974e+08	6.89338e+08	6.49082e+08	6.1335e+08	6.69408e+08		4	4	4	4	4	0.00661666	29.2829	0.110177	0.915168	0.958218	-6.78212	1.0046	false
Row260	1	Master Protein	P50431	Serine hydroxymethyltransferase, cytosolic OS=Mus musculus (Mouse) OX=10090 GN=Shmt1 PE=1 SV=3		79	27	438	26	1	478	52.6	6.95	12899	27	0		4.11645e+08	4.46797e+08	4.4167e+08	443236505	3.5038e+08	4.22725e+08	3.94032e+08	4.38126e+08	Acetyl [N-Term]		4.14835e+08	4.03214e+08	3.50437e+08	3.93151e+08	4.02557e+08	4.32293e+08	3.9101e+08	3.94217e+08		4	4	4	4	4	0.0547686	28.5649	0.766534	0.466869	0.683363	-6.47241	1.03869	false
Row317	1	Master Protein	Q99K85	Phosphoserine aminotransferase OS=Mus musculus (Mouse) OX=10090 GN=Psat1 PE=1 SV=1		76	26	438	26	1	370	40.4	8.03	11354	26	0		5.55132e+08	6.39417e+08	6.60413e+08	6.01455e+08	4.78627e+08	5.77576e+08	5.90659e+08	646652049			5.595e+08	5.7598e+08	5.21552e+08	5.32511e+08	5.51113e+08	5.90857e+08	5.86037e+08	5.80643e+08		4	4	4	4	4	0.0770056	29.0654	1.35751	0.214169	0.460999	-5.86807	1.05483	false
Row792	1	Master Protein	Q6NV83	U2 snRNP-associated SURP motif-containing protein OS=Mus musculus (Mouse) OX=10090 GN=U2surp PE=1 SV=3		39	36	438	36	1	1029	118.2	8.47	6238	36	0		1.39048e+08	1.61054e+08	1.77222e+08	1.54375e+08	125936412	1.47946e+08	1.81024e+08	1.6983e+08			1.40067e+08	1.4611e+08	1.42115e+08	1.37803e+08	1.43649e+08	1.51116e+08	1.7969e+08	1.5358e+08		4	4	4	4	4	0.144969	27.1486	1.85527	0.103253	0.320519	-5.20809	1.10571	false
Row855	1	Master Protein	Q8C7R4	Ubiquitin-like modifier-activating enzyme 6 OS=Mus musculus (Mouse) OX=10090 GN=Uba6 PE=1 SV=1		56	41	438	41	1	1053	117.9	6.11	5830	41	0		8.38099e+07	7.24896e+07	7.83031e+07	9.21805e+07	77618594	6.2488e+07	7.51571e+07	8.19199e+07			8.44072e+07	6.60345e+07	6.33905e+07	8.25411e+07	8.82338e+07	6.37649e+07	7.46288e+07	7.43687e+07		4	4	4	4	4	0.0246389	26.1433	0.181244	0.860992	0.929847	-6.77056	1.01723	false
Row563	1	Master Protein	Q9WUM4	Coronin-1C OS=Mus musculus (Mouse) OX=10090 GN=Coro1c PE=1 SV=2		57	30	437	29	1	474	53.1	7.08	8143	30	1		3.29262e+08	3.4119e+08	3.95407e+08	3.12686e+08	2.55786e+08	2.79828e+08	2.94291e+08	3.2619e+08	Methyl [R323]		3.31785e+08	3.08337e+08	3.14134e+08	2.77936e+08	2.93224e+08	2.86029e+08	2.92067e+08	2.93959e+08		4	4	4	4	4	-0.0777009	28.1568	-1.1843	0.272574	0.525308	-6.07009	0.947566	false
Row584	1	Master Protein	Q569Z6	Thyroid hormone receptor-associated protein 3 OS=Mus musculus (Mouse) OX=10090 GN=Thrap3 PE=1 SV=1		35	35	437	34	1	951	108.1	10.17	7914	35	1		3.3292e+08	3.85109e+08	3.98723e+08	340709718	3.24546e+08	3.47719e+08	3.84649e+08	3.86035e+08	Methyl [R66]		3.35473e+08	3.4781e+08	3.16738e+08	3.02689e+08	3.72674e+08	3.55511e+08	3.81703e+08	3.47579e+08		4	4	4	4	4	0.162996	28.3583	2.48843	0.0396017	0.195216	-4.27518	1.11961	false
Row664	1	Master Protein	Q6PDG5	SWI/SNF complex subunit SMARCC2 OS=Mus musculus (Mouse) OX=10090 GN=Smarcc2 PE=1 SV=2		33	34	436	21	1	1213	132.5	5.59	7288	34	0		2.32462e+08	2.7546e+08	2.775e+08	2.77267e+08	2.04295e+08	2.29363e+08	238776574	2.3918e+08			2.34211e+08	2.4921e+08	2.21371e+08	2.46632e+08	2.33826e+08	2.34393e+08	2.36992e+08	2.15902e+08		4	4	4	4	4	-0.0461074	27.8009	-0.733246	0.48576	0.697541	-6.49837	0.968546	false
Row388	1	Master Protein	Q8R016	Bleomycin hydrolase OS=Mus musculus (Mouse) OX=10090 GN=Blmh PE=1 SV=1		72	31	435	31	1	455	52.5	6.48	10167	31	0		3.34013e+08	4.15984e+08	3.88155e+08	4.18977e+08	2.86581e+08	3.71102e+08	3.39739e+08	4.17922e+08	Acetyl [N-Term]		3.36574e+08	3.75545e+08	3.08439e+08	3.71759e+08	3.28791e+08	3.79446e+08	3.37153e+08	3.76131e+08		4	4	4	4	4	0.0316101	28.386	0.357635	0.730501	0.856542	-6.71792	1.02215	false
Row281	1	Master Protein	P28474	Alcohol dehydrogenase class-3 OS=Mus musculus (Mouse) OX=10090 GN=Adh5 PE=1 SV=3		84	24	432	24	1	374	39.5	7.25	12321	24	0		4.10357e+08	4.93309e+08	5.06474e+08	4.55715e+08	3.88021e+08	4.16124e+08	4.52026e+08	4.64463e+08			4.13538e+08	4.44962e+08	4.01216e+08	4.04152e+08	4.46123e+08	4.25535e+08	4.48536e+08	4.17785e+08		4	4	4	4	4	0.0634327	28.6624	1.08875	0.310109	0.559561	-6.17352	1.04495	false
Row369	1	Master Protein	P42225	Signal transducer and activator of transcription 1 OS=Mus musculus (Mouse) OX=10090 GN=Stat1 PE=1 SV=1		50	34	431	34	1	749	87.1	5.58	10483	34	0		1.55496e+08	1.7062e+08	1.82273e+08	1.66666e+08	1.46021e+08	1.6243e+08	1.81139e+08	1.97443e+08	Acetyl [N-Term]		1.56642e+08	1.54743e+08	1.46118e+08	1.48706e+08	1.66733e+08	1.65927e+08	1.79805e+08	1.78408e+08		4	4	4	4	4	0.188191	27.2688	3.34528	0.0111963	0.100803	-2.989	1.13933	false
Row429	1	Master Protein	P63242	Eukaryotic translation initiation factor 5A-1 OS=Mus musculus (Mouse) OX=10090 GN=Eif5a PE=1 SV=2		88	22	430	22	1	154	16.8	5.24	9664	22	0		1501258487	1677174489	1747584420	1681642869	1410379201	1446435633	1573581980	1673500369	Acetyl [N-Term]		1.51366e+09	1.50329e+09	1.36461e+09	1.47969e+09	1.63641e+09	1.48123e+09	1.56067e+09	1.49511e+09		4	4	4	4	4	0.0749507	30.4848	1.21995	0.259563	0.513544	-6.02997	1.05333	false
Row497	1	Master Protein	Q9D662	Protein transport protein Sec23B OS=Mus musculus (Mouse) OX=10090 GN=Sec23b PE=1 SV=1		65	33	429	29	1	767	86.4	6.96	8788	33	4		2.69762e+08	1.03346e+08	1.28134e+08	2.80966e+08	8.56836e+07	8.91481e+07	2.68894e+08	1.32827e+08	Acetyl [N-Term]		2.71808e+08	9.39717e+07	1.03139e+08	2.49903e+08	9.74697e+07	9.10062e+07	2.66872e+08	1.20274e+08		4	4	4	4	4	-0.302329	27.104	-0.620935	0.553096	0.743861	-6.57851	0.810942	false
Row511	1	Master Protein	P32067	Lupus La protein homolog OS=Mus musculus (Mouse) OX=10090 GN=Ssb PE=1 SV=1		62	30	429	30	1	415	47.7	9.77	8593	30	0		3.30665e+08	3.51027e+08	3.88604e+08	2.96239e+08	2.92254e+08	2.89889e+08	267774813	3.54217e+08	Acetyl [N-Term]		3.33199e+08	3.1718e+08	3.08792e+08	2.63403e+08	3.35346e+08	2.96325e+08	2.65761e+08	3.19077e+08		4	4	4	4	4	-0.00718184	28.1782	-0.0699888	0.946038	0.973845	-6.78617	0.995034	false
Row499	1	Master Protein	P97855	Ras GTPase-activating protein-binding protein 1 OS=Mus musculus (Mouse) OX=10090 GN=G3bp1 PE=1 SV=1		62	25	427	24	1	465	51.8	5.59	8760	25	1		4.69228e+08	5.47302e+08	5.98822e+08	5.30055e+08	455728606	4.81101e+08	4.98192e+08	5.57592e+08	Methyl [R427; R433; R441]		4.72889e+08	4.93399e+08	4.73449e+08	4.69653e+08	5.24565e+08	4.92063e+08	4.94327e+08	5.01068e+08		4	4	4	4	4	0.0753431	28.8679	1.50205	0.174086	0.414958	-5.68705	1.05361	false
Row177	1	Master Protein	P60335	Poly(rC)-binding protein 1 OS=Mus musculus (Mouse) OX=10090 GN=Pcbp1 PE=1 SV=1		87	18	426	13	1	356	37.5	7.09	15691	18	4		1386143363	1557462428	1731675749	1496967094	1178891326	1325843376	1393346412	1543450315	Acetyl [N-Term]		1.39755e+09	1.39652e+09	1.35233e+09	1.31811e+09	1.36609e+09	1.3576e+09	1.38198e+09	1.37951e+09		4	4	4	4	4	0.00583879	30.3499	0.121484	0.906509	0.953448	-6.78065	1.00406	false
Row410	1	Master Protein	Q9ER72	Cysteine--tRNA ligase, cytoplasmic OS=Mus musculus (Mouse) OX=10090 GN=Cars1 PE=1 SV=2		63	41	426	41	1	831	94.8	6.76	9871	41	0		1.53058e+08	1.60373e+08	1.79522e+08	148945382	1.24268e+08	1.61523e+08	1.76015e+08	1.90158e+08			1.54185e+08	1.45495e+08	1.43938e+08	1.32985e+08	1.41733e+08	1.65e+08	1.7472e+08	1.7186e+08		4	4	4	4	4	0.177394	27.1897	2.07674	0.0739135	0.265123	-4.88896	1.13084	false
Row460	1	Master Protein	Q8BH04	Phosphoenolpyruvate carboxykinase [GTP], mitochondrial OS=Mus musculus (Mouse) OX=10090 GN=Pck2 PE=1 SV=1		58	28	426	28	1	640	70.5	7.28	9266	28	0		1.44185e+08	1.89581e+08	212136028	187864297	1.33394e+08	1.48631e+08	1.48254e+08	1.79739e+08			1.45244e+08	1.71845e+08	1.69757e+08	1.675e+08	1.52217e+08	1.51817e+08	1.47173e+08	1.62492e+08		4	4	4	4	4	-0.0902172	27.2371	-1.24575	0.250476	0.503549	-6.00045	0.939381	false
Row693	1	Master Protein	P10630	Eukaryotic initiation factor 4A-II OS=Mus musculus (Mouse) OX=10090 GN=Eif4a2 PE=1 SV=2		78	28	426	12	1	407	46.4	5.48	7083	28	0		3.69574e+07	3.4137e+07	4.27197e+07	3.20049e+07	1.80492e+07	3.31282e+07	3.35558e+07	3.94069e+07			3.72089e+07	3.1218e+07	3.48283e+07	2.88413e+07	2.03075e+07	3.3781e+07	3.33303e+07	3.59137e+07		4	4	4	4	4	-0.126707	24.9067	-0.663199	0.527117	0.724463	-6.54973	0.91592	false
Row425	1	Master Protein	D3Z7P3	Glutaminase kidney isoform, mitochondrial OS=Mus musculus (Mouse) OX=10090 GN=Gls PE=1 SV=1		57	29	424	29	1	674	73.9	7.99	9708	29	0		2.25396e+08	2.11668e+08	2.78786e+08	2.32374e+08	1.77725e+08	1.86133e+08	1.75205e+08	2.07385e+08			2.27089e+08	1.91758e+08	2.22386e+08	2.06919e+08	2.03215e+08	1.9017e+08	1.73916e+08	1.87343e+08		4	4	4	4	4	-0.167575	27.5728	-2.14356	0.0667928	0.254542	-4.79075	0.890338	false
Row637	1	Master Protein	P46061	Ran GTPase-activating protein 1 OS=Mus musculus (Mouse) OX=10090 GN=Rangap1 PE=1 SV=2		63	36	423	36	1	589	63.5	4.68	7466	36	0		1.42486e+08	1.78567e+08	2.067e+08	1.90882e+08	1.59241e+08	1.52035e+08	1.6669e+08	1.6969e+08			1.43531e+08	1.61912e+08	1.65457e+08	1.70173e+08	1.8194e+08	1.55298e+08	1.65467e+08	1.53454e+08		4	4	4	4	4	0.0332016	27.2695	0.401644	0.699181	0.839224	-6.69957	1.02328	false
Row678	1	Master Protein	P22892	AP-1 complex subunit gamma-1 OS=Mus musculus (Mouse) OX=10090 GN=Ap1g1 PE=1 SV=3		48	34	423	32	1	822	91.3	6.8	7211	34	2		133474646	1.50909e+08	145973314	152365487	1.31801e+08	1.65863e+08	1.633e+08	1.63122e+08			1.3445e+08	1.36952e+08	1.17321e+08	1.3602e+08	1.50387e+08	1.69439e+08	1.62103e+08	1.47545e+08		4	4	4	4	4	0.263122	27.0957	3.41014	0.0102099	0.0964114	-2.89369	1.20007	false
Row351	1	Master Protein	P62960	Y-box-binding protein 1 OS=Mus musculus (Mouse) OX=10090 GN=Ybx1 PE=1 SV=3		75	23	422	23	1	322	35.7	9.88	10804	23	0		7.04691e+08	8.2931e+08	8.63304e+08	7.60118e+08	6.36311e+08	6.81258e+08	7.61675e+08	7.64733e+08	Acetyl [N-Term]		7.10301e+08	7.46033e+08	6.79661e+08	6.72039e+08	7.34151e+08	6.97053e+08	7.5564e+08	6.86059e+08		4	4	4	4	4	0.0330863	29.4022	0.54134	0.604023	0.775348	-6.62802	1.0232	false
Row492	1	Master Protein	P49710	Hematopoietic lineage cell-specific protein OS=Mus musculus (Mouse) OX=10090 GN=Hcls1 PE=1 SV=2		51	29	422	29	1	486	54.2	4.84	8826	29	0		3.53377e+08	3.93793e+08	4.13964e+08	3.75381e+08	2.76769e+08	3.27447e+08	3.39399e+08	3.37463e+08			3.56095e+08	3.55611e+08	3.28702e+08	3.33296e+08	3.17455e+08	3.34762e+08	3.36816e+08	3.04063e+08		4	4	4	4	4	-0.0875325	28.3107	-1.44598	0.188766	0.433252	-5.7585	0.941131	false
Row502	1	Master Protein	P46664	Adenylosuccinate synthetase isozyme 2 OS=Mus musculus (Mouse) OX=10090 GN=Adss2 PE=1 SV=2		60	26	422	24	1	456	50	6.38	8723	26	2		232333903	2.54795e+08	290951781	2.68548e+08	1.87471e+08	2.45507e+08	2.22276e+08	213973897	Acetyl [N-Term]		2.34083e+08	2.30607e+08	2.31975e+08	2.38923e+08	2.1444e+08	2.5091e+08	2.20621e+08	1.93263e+08		4	4	4	4	4	-0.0957727	27.7533	-1.15556	0.283453	0.535572	-6.10184	0.935771	false
Row438	1	Master Protein	Q8BFR5	Elongation factor Tu, mitochondrial OS=Mus musculus (Mouse) OX=10090 GN=Tufm PE=1 SV=1		69	25	421	25	1	452	49.5	7.56	9584	25	0		2.64524e+08	2.69557e+08	3.92454e+08	2.68578e+08	2.10113e+08	2.18034e+08	2.03136e+08	2.41945e+08			2.66529e+08	2.43897e+08	3.11815e+08	2.38949e+08	2.40533e+08	2.22803e+08	2.0163e+08	2.18384e+08		4	4	4	4	4	-0.259345	27.8452	-2.5592	0.0355907	0.185096	-4.16833	0.835467	false
Row406	1	Master Protein	Q9CS42	Ribose-phosphate pyrophosphokinase 2 OS=Mus musculus (Mouse) OX=10090 GN=Prps2 PE=1 SV=4		63	25	420	13	1	318	34.8	6.61	9952	25	12		8.09153e+08	8.75778e+08	9.07353e+08	8.33529e+08	7.41337e+08	8.09324e+08	833455855	9.34319e+08	Dimethyl [K243]		8.15639e+08	7.87614e+08	7.13928e+08	7.36535e+08	8.56248e+08	8.28249e+08	8.26824e+08	8.37309e+08		4	4	4	4	4	0.134871	29.5733	2.24631	0.0571505	0.23552	-4.63842	1.09799	false
Row520	1	Master Protein	Q99JY0	Trifunctional enzyme subunit beta, mitochondrial OS=Mus musculus (Mouse) OX=10090 GN=Hadhb PE=1 SV=1		70	30	420	30	1	475	51.4	9.38	8510	30	0		2.32075e+08	2.25416e+08	2.81996e+08	2.52342e+08	192334992	205843460	1.8768e+08	244470679			2.33822e+08	2.04146e+08	2.24915e+08	2.24588e+08	2.20043e+08	2.10332e+08	1.86295e+08	2.20652e+08		4	4	4	4	4	-0.0854646	27.6806	-1.10636	0.302897	0.55547	-6.15493	0.942481	false
Row554	1	Master Protein	P51881	ADP/ATP translocase 2 OS=Mus musculus (Mouse) OX=10090 GN=Slc25a5 PE=1 SV=3		68	26	420	13	1	298	32.9	9.73	8187	26	13		1072554857	7.68436e+08	1522790012	1216677453	510564403	507648012	4.29638e+08	6.16593e+08	Trimethyl [K49; K52]; Methyl [K49; K52]; Dimethyl [K49; K52]; Acetyl [N-Term]		1.08127e+09	6.91544e+08	1.19098e+09	1.07265e+09	5.88155e+08	5.19246e+08	4.26329e+08	5.53792e+08		4	4	4	4	4	-0.931934	29.4149	-4.99961	0.00128881	0.0378332	-0.737083	0.524155	DOWN
Row572	1	Master Protein	Q6P1B1	Xaa-Pro aminopeptidase 1 OS=Mus musculus (Mouse) OX=10090 GN=Xpnpep1 PE=1 SV=1		72	32	420	32	1	623	69.5	5.54	8076	32	0		2.03883e+08	2.18704e+08	2.36355e+08	2.57589e+08	1.96336e+08	2.16424e+08	2.31092e+08	2.37441e+08			2.05407e+08	1.98098e+08	1.889e+08	2.2923e+08	2.24653e+08	2.21156e+08	2.29368e+08	2.1434e+08		4	4	4	4	4	0.117801	27.6691	1.64612	0.140998	0.37662	-5.4972	1.08508	false
Row606	1	Master Protein	G3X972	Sec24-related gene family, member C (S. cerevisiae) OS=Mus musculus (Mouse) OX=10090 GN=Sec24c PE=1 SV=1		39	32	420	31	1	1096	118.5	6.84	7683	32	1		1.38388e+08	1.55205e+08	1.52773e+08	161985493	1.2693e+08	1.34588e+08	1.58912e+08	1.52379e+08			1.39402e+08	1.40831e+08	1.22721e+08	1.44555e+08	1.4479e+08	1.37457e+08	1.57749e+08	1.37878e+08		4	4	4	4	4	0.0784382	27.0647	1.0209	0.339197	0.586715	-6.24314	1.05587	false
Row597	1	Master Protein	O89110	Caspase-8 OS=Mus musculus (Mouse) OX=10090 GN=Casp8 PE=1 SV=1		75	33	419	33	1	480	55.3	5.25	7785	33	0		157825410	1.94112e+08	2.17855e+08	2.00267e+08	1.65809e+08	1.53184e+08	1.77262e+08	1.82318e+08	Acetyl [N-Term]		1.58989e+08	1.75932e+08	1.7428e+08	1.78489e+08	1.89498e+08	1.56472e+08	1.75957e+08	1.64811e+08		4	4	4	4	4	-0.00426634	27.3536	-0.0552518	0.957386	0.979897	-6.7872	0.997047	false
Row984	1	Master Protein	P25976	Nucleolar transcription factor 1 OS=Mus musculus (Mouse) OX=10090 GN=Ubtf PE=1 SV=1		40	33	419	33	1	765	89.5	5.76	4970	33	0		1.8576e+08	2.08395e+08	219215258	1.92596e+08	1.5666e+08	1.41728e+08	155956356	1.43091e+08	Trimethyl [K192]; Acetyl [N-Term]		1.87142e+08	1.88808e+08	1.75355e+08	1.71692e+08	1.7897e+08	1.44758e+08	1.54816e+08	1.29518e+08		4	4	4	4	4	-0.258523	27.299	-2.52177	0.0376572	0.190211	-4.22485	0.835943	false
Row223	1	Master Protein	P17918	Proliferating cell nuclear antigen OS=Mus musculus (Mouse) OX=10090 GN=Pcna PE=1 SV=2		94	22	418	22	1	261	28.8	4.77	13887	22	0		1697908148	1939377442	1998477700	1851733860	1586614596	1856835172	1905328572	2120554526			1.71201e+09	1.73701e+09	1.55808e+09	1.62841e+09	1.84241e+09	1.90203e+09	1.88956e+09	1.89213e+09		4	4	4	4	4	0.182916	30.7177	3.30617	0.0118397	0.103912	-3.04667	1.13518	false
Row402	1	Master Protein	P68510	14-3-3 protein eta OS=Mus musculus (Mouse) OX=10090 GN=Ywhah PE=1 SV=2		75	24	418	18	1	246	28.2	4.89	9990	24	1		3.05033e+08	3.37373e+08	356016833	3.27192e+08	2.58602e+08	3.03582e+08	3.32685e+08	3.42122e+08	Acetyl [N-Term]		3.07362e+08	3.04905e+08	2.83186e+08	2.90751e+08	2.96476e+08	3.10338e+08	3.30156e+08	3.08238e+08		4	4	4	4	4	0.0697792	28.1778	1.19457	0.268773	0.521734	-6.05862	1.04956	false
Row461	1	Master Protein	Q9CZU6	Citrate synthase, mitochondrial OS=Mus musculus (Mouse) OX=10090 GN=Cs PE=1 SV=1		61	25	418	15	1	464	51.7	8.57	9262	25	10		6.71246e+08	6.93969e+08	8.17387e+08	7.40778e+08	5.86297e+08	5.89115e+08	5.85521e+08	6.4818e+08			6.76577e+08	6.24856e+08	6.43921e+08	6.55042e+08	6.76056e+08	6.02675e+08	5.80941e+08	5.82008e+08		4	4	4	4	4	-0.0930732	29.229	-1.38146	0.207013	0.452382	-5.83881	0.937524	false
Row379	1	Master Protein	Q99KE1	NAD-dependent malic enzyme, mitochondrial OS=Mus musculus (Mouse) OX=10090 GN=Me2 PE=1 SV=1		78	30	417	30	1	589	65.8	7.61	10312	30	0		1.74175e+08	1.79321e+08	2.30292e+08	1.91654e+08	1.33934e+08	1.38531e+08	1.23795e+08	1.40202e+08			1.75466e+08	1.62592e+08	1.84111e+08	1.70858e+08	1.52838e+08	1.41488e+08	1.22901e+08	1.26916e+08		4	4	4	4	4	-0.352938	27.1904	-4.13837	0.00377687	0.0593027	-1.8598	0.782988	false
Row579	1	Master Protein	Q9QXK3	Coatomer subunit gamma-2 OS=Mus musculus (Mouse) OX=10090 GN=Copg2 PE=1 SV=1		53	29	417	26	1	871	97.6	5.8	7950	29	0		8.08252e+07	9.34899e+07	8.72595e+07	8.85539e+07	8.21024e+07	8.70753e+07	8.53029e+07	9.92636e+07			8.14001e+07	8.50532e+07	7.05523e+07	7.9313e+07	9.33679e+07	8.88878e+07	8.46992e+07	9.00219e+07		4	4	4	4	4	0.176972	26.3219	2.4331	0.0430571	0.204244	-4.35856	1.13051	false
Row623	1	Master Protein	Q9CVB6	Actin-related protein 2/3 complex subunit 2 OS=Mus musculus (Mouse) OX=10090 GN=Arpc2 PE=1 SV=3		81	26	417	26	1	300	34.3	7.36	7585	26	0		4.44212e+08	4.78184e+08	5.30798e+08	4.86477e+08	4.36948e+08	4.5145e+08	457321972	512952465	Acetyl [N-Term]		4.47668e+08	4.31389e+08	4.20256e+08	4.31264e+08	5.02798e+08	4.61702e+08	4.53789e+08	4.61158e+08		4	4	4	4	4	0.118241	28.7474	2.11363	0.0698936	0.259048	-4.83483	1.08541	false
Row766	1	Master Protein	Q9WV02	RNA-binding motif protein, X chromosome OS=Mus musculus (Mouse) OX=10090 GN=Rbmx PE=1 SV=1		52	28	416	4	1	391	42.3	10.05	6466	28	0		9859695	1.53612e+07	1.6339e+07	13591024	9341358	1.06811e+07	3.612e+06	10724095	Methyl [K47; R49]; Dimethyl [K47]; Acetyl [N-Term]		9.92169e+06	1.41057e+07	1.34704e+07	1.23109e+07	1.04614e+07	1.08777e+07	3.59085e+06	9.8412e+06		4	4	4	4	4	-0.632227	23.2411	-1.74965	0.120927	0.347142	-5.35585	0.64518	false
Row952	1	Master Protein	P28271	Cytoplasmic aconitate hydratase OS=Mus musculus (Mouse) OX=10090 GN=Aco1 PE=1 SV=3		56	38	416	37	1	889	98.1	7.5	5161	38	1		1.16983e+08	1.29149e+08	1.81248e+08	1.45795e+08	9.57753e+07	1.09528e+08	1.10249e+08	121536646			1.17832e+08	1.17299e+08	1.45305e+08	1.30189e+08	1.09035e+08	1.11836e+08	1.09457e+08	1.10103e+08		4	4	4	4	4	-0.207805	26.8182	-2.6245	0.0322599	0.175181	-4.06962	0.865854	false
Row1173	1	Master Protein	Q8CGF7	Transcription elongation regulator 1 OS=Mus musculus (Mouse) OX=10090 GN=Tcerg1 PE=1 SV=2		31	33	416	33	1	1100	123.7	8.65	3974	33	0		2.00267e+08	2.51047e+08	2.35678e+08	189977226	1.91635e+08	2.06584e+08	2.02104e+08	231794040			2.01762e+08	2.27232e+08	1.88365e+08	1.69372e+08	2.19237e+08	2.1109e+08	2.00607e+08	2.09269e+08		4	4	4	4	4	0.102382	27.5943	1.08842	0.310247	0.559561	-6.17387	1.07354	false
Row324	1	Master Protein	P62141	Serine/threonine-protein phosphatase PP1-beta catalytic subunit OS=Mus musculus (Mouse) OX=10090 GN=Ppp1cb PE=1 SV=3		77	24	415	9	1	327	37.2	6.19	11248	24	1		1.48852e+08	1.40447e+08	1.61962e+08	1.42456e+08	1.19087e+08	124227501	1.35797e+08	1.51437e+08	Acetyl [N-Term]		1.49946e+08	1.27506e+08	1.30014e+08	1.27225e+08	1.35783e+08	1.26864e+08	1.34812e+08	1.3703e+08		4	4	4	4	4	0.00224399	26.9918	0.0315757	0.975637	0.987227	-6.78835	1.00156	false
Row357	1	Master Protein	P14869	60S acidic ribosomal protein P0 OS=Mus musculus (Mouse) OX=10090 GN=Rplp0 PE=1 SV=3		62	21	415	21	1	317	34.2	6.25	10704	21	0		1361406649	1593712521	1698198872	1547969053	1347352637	1440334974	1506764104	1598044278			1.3726e+09	1.42886e+09	1.32648e+09	1.36275e+09	1.56277e+09	1.47497e+09	1.49443e+09	1.42805e+09		4	4	4	4	4	0.118134	30.4129	2.18392	0.0628258	0.246949	-4.73109	1.08533	false
Row168	1	Master Protein	P26350	Prothymosin alpha OS=Mus musculus (Mouse) OX=10090 GN=Ptma PE=1 SV=2		99	18	413	18	1	111	12.2	3.79	15974	18	0		2657429814	2970143129	3214249027	2876315313	2764113478	2863741914	2992474266	3088261442	Acetyl [N-Term]; Acetyl [K15; K18]		2.67997e+09	2.65438e+09	2.49214e+09	2.52272e+09	3.22235e+09	2.93488e+09	2.96719e+09	2.7501e+09		4	4	4	4	4	0.196759	31.3665	3.01341	0.0180986	0.129433	-3.48279	1.14612	false
Row676	1	Master Protein	Q922D4	Serine/threonine-protein phosphatase 6 regulatory subunit 3 OS=Mus musculus (Mouse) OX=10090 GN=Ppp6r3 PE=1 SV=1		55	38	412	37	1	844	94.6	4.58	7214	38	1		1.05169e+08	1.49576e+08	1.27266e+08	1.56875e+08	1.49026e+08	1.79223e+08	1.68476e+08	1.705e+08			1.05928e+08	1.35749e+08	1.02449e+08	1.40022e+08	1.70189e+08	1.83103e+08	1.67239e+08	1.54182e+08		4	4	4	4	4	0.490441	27.0818	3.99042	0.00459353	0.0643931	-2.06396	1.40487	false
Row252	1	Master Protein	Q6DFW4	Nucleolar protein 58 OS=Mus musculus (Mouse) OX=10090 GN=Nop58 PE=1 SV=1		53	27	411	27	1	536	60.3	8.34	12984	27	0		2.65518e+08	2.95074e+08	3.30481e+08	3.00853e+08	2.45856e+08	2.62914e+08	2.91493e+08	3.16739e+08			2.67531e+08	2.66861e+08	2.63101e+08	2.6748e+08	2.81763e+08	2.68721e+08	2.89291e+08	2.85486e+08		4	4	4	4	4	0.0789235	28.0276	1.60882	0.148959	0.387262	-5.54716	1.05623	false
Row393	1	Master Protein	Q61990	Poly(rC)-binding protein 2 OS=Mus musculus (Mouse) OX=10090 GN=Pcbp2 PE=1 SV=1		86	17	411	10	1	362	38.2	6.79	10106	17	2		6.48484e+08	8.02943e+08	860416964	7.38401e+08	597578234	6.92633e+08	7.06231e+08	8.36186e+08	Methyl [R95; R101]; Acetyl [N-Term]		6.53626e+08	7.22434e+08	6.77415e+08	6.52952e+08	6.89157e+08	7.08705e+08	7.00656e+08	7.49807e+08		4	4	4	4	4	0.0742238	29.3696	1.26399	0.244214	0.497621	-5.97934	1.05279	false
Row1044	1	Master Protein	Q9ESZ8	General transcription factor II-I OS=Mus musculus (Mouse) OX=10090 GN=Gtf2i PE=1 SV=3		48	39	411	38	1	998	112.2	6.55	4632	39	0		1.58563e+08	1.86778e+08	1.94388e+08	179105267	1.25413e+08	1.43959e+08	1.50542e+08	1.59121e+08	Acetyl [N-Term]		1.59733e+08	1.69318e+08	1.55713e+08	1.59736e+08	1.43048e+08	1.47039e+08	1.49443e+08	1.43945e+08		4	4	4	4	4	-0.143037	27.1914	-2.78257	0.0254634	0.154016	-3.83061	0.905611	false
Row568	1	Master Protein	Q9R0N0	Galactokinase OS=Mus musculus (Mouse) OX=10090 GN=Galk1 PE=1 SV=2		66	24	410	24	1	392	42.3	5.26	8098	24	0		474459151	515513348	5.73747e+08	4.8833e+08	3.52162e+08	3.95929e+08	4.16332e+08	4.51343e+08	Acetyl [N-Term]		4.78163e+08	4.64885e+08	4.5385e+08	4.32897e+08	4.04618e+08	4.04861e+08	4.1313e+08	4.06045e+08		4	4	4	4	4	-0.167098	28.6845	-3.19784	0.0138359	0.111529	-3.20721	0.890632	false
Row692	1	Master Protein	Q8C1B7	Septin-11 OS=Mus musculus (Mouse) OX=10090 GN=Septin11 PE=1 SV=4		60	27	410	15	1	431	49.7	6.68	7091	27	11		2.82507e+08	3.30075e+08	3.22393e+08	3.16982e+08	2.47488e+08	2.61607e+08	269498429	3.20067e+08	Acetyl [N-Term]		2.84655e+08	2.98343e+08	2.56736e+08	2.81732e+08	2.83646e+08	2.67383e+08	2.67471e+08	2.8847e+08		4	4	4	4	4	-0.0174968	28.0519	-0.268385	0.795658	0.89404	-6.74878	0.987945	false
Row712	1	Master Protein	Q9QX47	Protein SON OS=Mus musculus (Mouse) OX=10090 GN=Son PE=1 SV=2		27	43	410	43	1	2444	265.5	5.6	6919	43	0		8.81028e+07	1.58325e+08	153749363	1.61379e+08	1.37842e+08	1.61557e+08	1.24593e+08	1.95635e+08	Acetyl [N-Term]; Methyl [R1076]		8.87324e+07	1.43647e+08	1.23496e+08	1.44017e+08	1.5733e+08	1.65034e+08	1.23693e+08	1.76784e+08		4	4	4	4	4	0.331137	27.0362	1.80465	0.111393	0.333519	-5.27933	1.258	false
Row382	1	Master Protein	Q9D554	Splicing factor 3A subunit 3 OS=Mus musculus (Mouse) OX=10090 GN=Sf3a3 PE=1 SV=2		64	25	409	25	1	501	58.8	5.34	10289	25	0		2.73784e+08	3.17259e+08	3.5897e+08	302376003	2.63247e+08	2.95653e+08	2.90019e+08	314462972	Acetyl [N-Term]		2.75862e+08	2.86817e+08	2.85507e+08	2.68826e+08	3.01839e+08	3.02223e+08	2.87829e+08	2.83446e+08		4	4	4	4	4	0.0733491	28.0932	1.38886	0.204844	0.449524	-5.82971	1.05216	false
Row408	1	Master Protein	Q9R1P4	Proteasome subunit alpha type-1 OS=Mus musculus (Mouse) OX=10090 GN=Psma1 PE=1 SV=1		86	23	409	23	1	263	29.5	6.46	9921	23	0		6.18236e+08	7.00432e+08	8.21479e+08	7.22866e+08	6.21002e+08	6.46976e+08	6.95719e+08	7.47117e+08			6.23127e+08	6.30645e+08	6.47107e+08	6.39297e+08	7.16365e+08	6.61937e+08	6.90232e+08	6.70339e+08		4	4	4	4	4	0.108129	29.2962	2.13046	0.0681324	0.257227	-4.81005	1.07783	false
Row434	1	Master Protein	Q8C2Q3	RNA-binding protein 14 OS=Mus musculus (Mouse) OX=10090 GN=Rbm14 PE=1 SV=1		57	28	409	28	1	669	69.4	9.67	9601	28	0		3.16038e+08	3.37118e+08	445676113	3.36197e+08	3.32977e+08	3.53262e+08	3.51974e+08	4.00712e+08	Methyl [R50]		3.18455e+08	3.04675e+08	3.53579e+08	2.98704e+08	3.82425e+08	3.61185e+08	3.49291e+08	3.60724e+08		4	4	4	4	4	0.191032	28.3407	2.72671	0.0276774	0.158812	-3.91505	1.14158	false
Row709	1	Master Protein	Q8C147	Dedicator of cytokinesis protein 8 OS=Mus musculus (Mouse) OX=10090 GN=Dock8 PE=1 SV=4		29	45	407	44	1	2100	238.8	6.96	6969	45	1		1.38375e+08	1.11019e+08	1.21279e+08	1.16426e+08	1.03628e+08	1.03218e+08	9.11673e+07	1.18617e+08	Methyl [R1376]		1.39389e+08	1.00911e+08	9.76837e+07	1.04104e+08	1.18041e+08	1.05386e+08	9.05197e+07	1.07472e+08		4	4	4	4	4	-0.0602941	26.6744	-0.446879	0.667622	0.815244	-6.6786	0.959069	false
Row367	1	Master Protein	P62334	26S proteasome regulatory subunit 10B OS=Mus musculus (Mouse) OX=10090 GN=Psmc6 PE=1 SV=1		67	26	406	26	1	389	44.1	7.49	10530	26	0		3.61332e+08	3.79652e+08	4.2044e+08	3.83759e+08	3.56979e+08	3.40178e+08	3.57535e+08	4.0738e+08			3.64114e+08	3.42906e+08	3.33784e+08	3.4069e+08	4.10192e+08	3.47792e+08	3.54807e+08	3.66694e+08		4	4	4	4	4	0.0966401	28.4111	1.39507	0.203039	0.447915	-5.82204	1.06928	false
Row500	1	Master Protein	Q99020	Heterogeneous nuclear ribonucleoprotein A/B OS=Mus musculus (Mouse) OX=10090 GN=Hnrnpab PE=1 SV=1		74	20	406	19	1	285	30.8	7.91	8758	20	0		9.7018e+08	1135486501	1169152245	1030451987	8.87759e+08	9.54259e+08	1023846389	1167706527	Methyl [R250; R253; R255; R258; R275]; Acetyl [N-Term]		9.78026e+08	1.01981e+09	9.17211e+08	9.0938e+08	1.02667e+09	9.76755e+08	1.01562e+09	1.04523e+09		4	4	4	4	4	0.088922	29.8754	1.49636	0.175529	0.416286	-5.69438	1.06358	false
Row702	1	Master Protein	P50096	Inosine-5'-monophosphate dehydrogenase 1 OS=Mus musculus (Mouse) OX=10090 GN=Impdh1 PE=1 SV=2		63	25	406	22	1	514	55.2	6.8	7021	25	0		163456695	1.69154e+08	1.92174e+08	172194328	1.3671e+08	1.46348e+08	1.57369e+08	181615498	Methyl [R322; R407]		1.64664e+08	1.5342e+08	1.5396e+08	1.53609e+08	1.56029e+08	1.49482e+08	1.56218e+08	1.64179e+08		4	4	4	4	4	0.000447961	27.2204	0.00809446	0.993753	0.995966	-6.78887	1.00031	false
Row755	1	Master Protein	P42230	Signal transducer and activator of transcription 5A OS=Mus musculus (Mouse) OX=10090 GN=Stat5a PE=1 SV=1		50	30	405	11	1	793	90.8	6.39	6529	30	18		1.68741e+08	183673817	1.92737e+08	1.87812e+08	1.36055e+08	1.46436e+08	1.53665e+08	188263493	Acetyl [N-Term]		1.6999e+08	1.66518e+08	1.54405e+08	1.67453e+08	1.55276e+08	1.49571e+08	1.52542e+08	1.70157e+08		4	4	4	4	4	-0.0699687	27.2583	-1.09533	0.3074	0.558907	-6.1666	0.952659	false
Row624	1	Master Protein	P70698	CTP synthase 1 OS=Mus musculus (Mouse) OX=10090 GN=Ctps1 PE=1 SV=2		54	27	404	25	1	591	66.6	6.58	7575	27	2		1.44092e+08	1.94293e+08	186157452	1.93855e+08	155641414	1.54584e+08	1.9612e+08	2.12864e+08			1.45149e+08	1.76095e+08	1.49195e+08	1.72808e+08	1.77798e+08	1.57904e+08	1.94669e+08	1.92266e+08		4	4	4	4	4	0.168289	27.3396	1.68956	0.132224	0.366123	-5.43835	1.12372	false
Row541	1	Master Protein	Q8R146	Acylamino-acid-releasing enzyme OS=Mus musculus (Mouse) OX=10090 GN=Apeh PE=1 SV=3		62	28	403	28	1	732	81.5	5.59	8293	28	0		1.46732e+08	1.65393e+08	1.85235e+08	1.62547e+08	1.34319e+08	1.51844e+08	1.56337e+08	1.68622e+08			1.4781e+08	1.50026e+08	1.48464e+08	1.45053e+08	1.5328e+08	1.55102e+08	1.55194e+08	1.52493e+08		4	4	4	4	4	0.0591406	27.1689	1.30192	0.231619	0.484152	-5.93481	1.04184	false
Row686	1	Master Protein	Q8R0G9	Nuclear pore complex protein Nup133 OS=Mus musculus (Mouse) OX=10090 GN=Nup133 PE=1 SV=2		51	36	403	36	1	1155	128.5	5.2	7107	36	0		8.41817e+07	1.09182e+08	1.35457e+08	9.91163e+07	9.55832e+07	7.48374e+07	8.56841e+07	1.08609e+08			8.47818e+07	9.925e+07	1.08963e+08	8.87129e+07	1.08815e+08	7.63822e+07	8.50775e+07	9.84504e+07		4	4	4	4	4	-0.0561288	26.4729	-0.424414	0.683211	0.825929	-6.68928	0.961842	false
Row289	1	Master Protein	P97807	Fumarate hydratase, mitochondrial OS=Mus musculus (Mouse) OX=10090 GN=Fh PE=1 SV=3		65	24	402	24	1	507	54.3	9.04	12074	24	0		2.52784e+08	2.75505e+08	3.18709e+08	2.9133e+08	2.43187e+08	2.32102e+08	2.3765e+08	2.78132e+08			2.54694e+08	2.49251e+08	2.53836e+08	2.59064e+08	2.78683e+08	2.37195e+08	2.35874e+08	2.50861e+08		4	4	4	4	4	-0.023491	27.9096	-0.348153	0.737324	0.859539	-6.7216	0.983849	false
Row464	1	Master Protein	P09838	DNA nucleotidylexotransferase OS=Mus musculus (Mouse) OX=10090 GN=Dntt PE=1 SV=4		58	27	402	27	1	510	58.2	7.27	9220	27	0		1.45417e+08	1.75611e+08	1.78445e+08	1.58817e+08	1.07669e+08	9.63462e+07	8.96261e+07	1.2736e+08	Acetyl [N-Term]		1.46485e+08	1.59246e+08	1.43084e+08	1.41744e+08	1.22677e+08	9.8363e+07	8.899e+07	1.15349e+08		4	4	4	4	4	-0.483346	26.8943	-4.39182	0.00272136	0.0487615	-1.5176	0.715317	false
Row476	1	Master Protein	Q99JF8	PC4 and SFRS1-interacting protein OS=Mus musculus (Mouse) OX=10090 GN=Psip1 PE=1 SV=1		55	27	402	25	1	528	59.7	9.13	9023	27	2		2.51118e+08	2.85426e+08	3.27612e+08	3.01332e+08	2.2675e+08	2.60533e+08	2.87159e+08	3.06299e+08			2.53016e+08	2.58179e+08	2.60844e+08	2.67904e+08	2.59718e+08	2.66285e+08	2.84992e+08	2.76126e+08		4	4	4	4	4	0.0634147	27.9853	1.18199	0.273436	0.525967	-6.07266	1.04494	false
Row1020	1	Master Protein	Q9QYI3	DnaJ homolog subfamily C member 7 OS=Mus musculus (Mouse) OX=10090 GN=Dnajc7 PE=1 SV=2		68	29	402	29	1	494	56.4	6.49	4783	29	0		118420385	140562337	164133120	1.37329e+08	1.09842e+08	1.15646e+08	1.22863e+08	1.31927e+08	Acetyl [N-Term]		1.1928e+08	1.27609e+08	1.31736e+08	1.22673e+08	1.25171e+08	1.18091e+08	1.21976e+08	1.19464e+08		4	4	4	4	4	-0.0478992	26.8761	-0.871999	0.410336	0.639335	-6.38376	0.967344	false
Row254	1	Master Protein	Q9QXD6	Fructose-1,6-bisphosphatase 1 OS=Mus musculus (Mouse) OX=10090 GN=Fbp1 PE=1 SV=3		71	23	400	23	1	338	36.9	6.57	12957	23	0		3.54599e+08	3.66189e+08	4.18558e+08	3.51964e+08	2.99181e+08	3.51566e+08	3.77459e+08	3.96801e+08	Acetyl [N-Term]		3.57326e+08	3.30808e+08	3.32306e+08	3.12627e+08	3.4335e+08	3.59449e+08	3.74571e+08	3.57221e+08		4	4	4	4	4	0.106834	28.3639	1.74878	0.121084	0.347142	-5.35706	1.07686	false
Row680	1	Master Protein	Q8VDM6	Heterogeneous nuclear ribonucleoprotein U-like protein 1 OS=Mus musculus (Mouse) OX=10090 GN=Hnrnpul1 PE=1 SV=1		43	34	400	34	1	859	95.9	6.58	7194	34	0		2.19784e+08	2.45328e+08	2.6467e+08	2.39274e+08	2.01105e+08	2.1923e+08	2.4138e+08	255668663			2.21433e+08	2.22082e+08	2.11253e+08	2.13026e+08	2.30149e+08	2.24026e+08	2.39575e+08	2.30704e+08		4	4	4	4	4	0.091198	27.738	1.80749	0.110919	0.333087	-5.27534	1.06525	false
Row323	1	Master Protein	P05201	Aspartate aminotransferase, cytoplasmic OS=Mus musculus (Mouse) OX=10090 GN=Got1 PE=1 SV=3		68	24	398	24	1	413	46.2	7.14	11255	24	0		2.80324e+08	3.23205e+08	3.62836e+08	2.92892e+08	3.18453e+08	3.13428e+08	3.62121e+08	349326844			2.82455e+08	2.92165e+08	2.88546e+08	2.60445e+08	3.65628e+08	3.20414e+08	3.59356e+08	3.14695e+08		4	4	4	4	4	0.273776	28.201	3.67638	0.00703494	0.08127	-2.50758	1.20897	false
Row431	1	Master Protein	P47962	60S ribosomal protein L5 OS=Mus musculus (Mouse) OX=10090 GN=Rpl5 PE=1 SV=3		61	21	396	21	1	297	34.4	9.77	9619	21	0		872901291	914988881	1001681098	885870810	7.41977e+08	7.85412e+08	829274243	9.29988e+08			8.79924e+08	8.22691e+08	7.87242e+08	7.82498e+08	8.56993e+08	8.03751e+08	8.22677e+08	8.33448e+08		4	4	4	4	4	0.0207064	29.6164	0.351445	0.734952	0.858256	-6.72033	1.01446	false
Row546	1	Master Protein	Q9WUA2	Phenylalanine--tRNA ligase beta subunit OS=Mus musculus (Mouse) OX=10090 GN=Farsb PE=1 SV=2		47	25	396	25	1	589	65.7	7.12	8277	25	0		2.56834e+08	2.95405e+08	2.96414e+08	2.81817e+08	2.35933e+08	2.40292e+08	2.69926e+08	2.87216e+08			2.58777e+08	2.67159e+08	2.36278e+08	2.50655e+08	2.70311e+08	2.45575e+08	2.67896e+08	2.5901e+08		4	4	4	4	4	0.0424665	27.9356	0.681426	0.516149	0.717655	-6.53681	1.02987	false
Row711	1	Master Protein	Q7TNL5	Serine/threonine-protein phosphatase 2A 56 kDa regulatory subunit OS=Mus musculus (Mouse) OX=10090 GN=Ppp2r5d PE=1 SV=1		62	30	395	22	1	595	69.1	7.96	6935	30	8		1.25135e+08	1.79514e+08	1.78481e+08	1.83932e+08	1.67248e+08	1.70572e+08	1.70921e+08	2.27006e+08			1.26046e+08	1.62767e+08	1.43113e+08	1.64015e+08	1.91153e+08	1.74255e+08	1.69665e+08	2.0497e+08		4	4	4	4	4	0.316574	27.3006	2.94312	0.02007	0.13528	-3.58844	1.24537	false
Row778	1	None	E9PV04	RNA helicase OS=Mus musculus (Mouse) OX=10090 GN=Eif4a3l1 PE=3 SV=2		41	24	395	20	1	411	46.8	7.43	6374	24	0		679568972	7.26366e+08	7.81632e+08	670223875	5.80885e+08	6.00923e+08	645011183	6.82612e+08			6.8497e+08	6.53873e+08	6.16074e+08	5.93011e+08	6.69772e+08	6.14769e+08	6.39942e+08	6.12757e+08		4	4	4	4	4	-0.00481037	29.2421	-0.0727714	0.943897	0.972792	-6.78594	0.996671	false
Row283	1	Master Protein	Q99LC5	Electron transfer flavoprotein subunit alpha, mitochondrial OS=Mus musculus (Mouse) OX=10090 GN=Etfa PE=1 SV=2		73	22	394	22	1	333	35	8.38	12313	22	0		3.63828e+08	3.77407e+08	4.98794e+08	4.27393e+08	2.97701e+08	3.36212e+08	3.10066e+08	3.67024e+08	Methyl [K206]		3.6663e+08	3.40889e+08	3.95203e+08	3.79181e+08	3.41639e+08	3.43733e+08	3.07717e+08	3.30551e+08		4	4	4	4	4	-0.162217	28.3816	-2.37614	0.0469358	0.213158	-4.44421	0.893651	false
Row411	1	Master Protein	Q60668	Heterogeneous nuclear ribonucleoprotein D0 OS=Mus musculus (Mouse) OX=10090 GN=Hnrnpd PE=1 SV=2		68	24	394	21	1	355	38.3	7.81	9853	24	3		1129097667	1251262593	1340361795	1240035564	9.71687e+08	1067452170	1165832996	1249499964	Methyl [R272; R278]; Acetyl [N-Term]		1.1383e+09	1.12323e+09	1.04986e+09	1.09312e+09	1.12445e+09	1.09275e+09	1.1564e+09	1.11804e+09		4	4	4	4	4	0.0286571	30.05	0.55078	0.597851	0.770078	-6.62248	1.02006	false
Row470	1	Master Protein	P63037	DnaJ homolog subfamily A member 1 OS=Mus musculus (Mouse) OX=10090 GN=Dnaja1 PE=1 SV=1		78	23	394	23	1	397	44.8	7.08	9113	23	0		2.13158e+08	2.32608e+08	2.77457e+08	2.21334e+08	1.84055e+08	1.85787e+08	209588720	2.31701e+08			2.14755e+08	2.10626e+08	2.21338e+08	1.97146e+08	2.10505e+08	1.89816e+08	2.08033e+08	2.09186e+08		4	4	4	4	4	-0.0457078	27.6283	-0.727004	0.489357	0.698327	-6.50313	0.968814	false
Row672	1	Master Protein	Q00612	Glucose-6-phosphate 1-dehydrogenase X OS=Mus musculus (Mouse) OX=10090 GN=G6pdx PE=1 SV=3		67	29	394	29	1	515	59.2	6.49	7240	29	0		143830507	1.84997e+08	1.78e+08	160220155	1.44881e+08	1.67893e+08	1.7007e+08	1.76101e+08	Acetyl [N-Term]		1.44886e+08	1.67712e+08	1.42732e+08	1.42989e+08	1.65422e+08	1.71515e+08	1.68821e+08	1.5922e+08		4	4	4	4	4	0.155221	27.2306	2.21092	0.0603029	0.242108	-4.69104	1.11359	false
Row679	1	Master Protein	Q9R190	Metastasis-associated protein MTA2 OS=Mus musculus (Mouse) OX=10090 GN=Mta2 PE=1 SV=1		56	30	394	22	1	668	75	9.67	7208	30	5		1.79783e+08	1.9483e+08	2.11087e+08	1.98868e+08	1.41241e+08	1.39771e+08	1.62754e+08	1.86208e+08	Methyl [R25]		1.81118e+08	1.76579e+08	1.68928e+08	1.77249e+08	1.61237e+08	1.42756e+08	1.61561e+08	1.68309e+08		4	4	4	4	4	-0.153376	27.3136	-2.30696	0.0521259	0.225842	-4.5479	0.899144	false
Row246	1	Master Protein	Q921F2	TAR DNA-binding protein 43 OS=Mus musculus (Mouse) OX=10090 GN=Tardbp PE=1 SV=1		67	22	392	22	1	414	44.5	6.7	13234	22	0		6.14922e+08	7.43084e+08	7.93588e+08	6.97448e+08	5.62988e+08	6.57216e+08	6.74789e+08	7.6751e+08	Trimethyl [K238]		6.19785e+08	6.68844e+08	6.25387e+08	6.16951e+08	6.48993e+08	6.72426e+08	6.69475e+08	6.88538e+08		4	4	4	4	4	0.0827006	29.2776	1.5653	0.158771	0.400997	-5.60476	1.059	false
Row328	1	Master Protein	Q9DB77	Cytochrome b-c1 complex subunit 2, mitochondrial OS=Mus musculus (Mouse) OX=10090 GN=Uqcrc2 PE=1 SV=1		60	23	392	23	1	453	48.2	9.25	11210	23	0		3.42998e+08	3.02235e+08	4.38127e+08	3.62466e+08	2.35741e+08	2.47033e+08	2.31862e+08	2.80298e+08			3.45632e+08	2.73304e+08	3.47659e+08	3.21897e+08	2.7009e+08	2.52472e+08	2.30132e+08	2.52805e+08		4	4	4	4	4	-0.353492	28.0797	-3.72484	0.00658088	0.0793427	-2.43825	0.782687	false
Row332	1	Master Protein	P0DP26	Calmodulin-1 OS=Mus musculus (Mouse) OX=10090 GN=Calm1 PE=1 SV=1		99	17	392	9	1	149	16.8	4.22	11163	17	8		1346820008	1567282741	1547233702	1716655453	1441558632	1602282480	1602312730	1940763506	Acetyl [N-Term]; Trimethyl [K116]; Methyl [K116; R127]; Dimethyl [K116]; Acetyl [K116]		1.35789e+09	1.40528e+09	1.20987e+09	1.51031e+09	1.67284e+09	1.64101e+09	1.58916e+09	1.73252e+09		4	4	4	4	4	0.279024	30.4873	3.58282	0.00800964	0.0862613	-2.64229	1.21337	false
Row389	1	Master Protein	P61982	14-3-3 protein gamma OS=Mus musculus (Mouse) OX=10090 GN=Ywhag PE=1 SV=2		81	21	392	13	1	247	28.3	4.89	10151	21	0		2.42352e+08	2.91282e+08	2.9153e+08	2.51345e+08	2.05388e+08	2.40236e+08	2.77363e+08	2.84971e+08	Acetyl [N-Term]		2.4418e+08	2.63449e+08	2.3243e+08	2.23706e+08	2.35086e+08	2.45518e+08	2.75273e+08	2.56997e+08		4	4	4	4	4	0.0719409	27.8774	0.934261	0.379355	0.61668	-6.32707	1.05113	false
Row628	1	Master Protein	P48962	ADP/ATP translocase 1 OS=Mus musculus (Mouse) OX=10090 GN=Slc25a4 PE=1 SV=4		69	24	392	11	1	298	32.9	9.72	7539	24	0		9.40747e+07	7.56276e+07	1.50978e+08	1.06965e+08	6.37928e+07	5.60882e+07	5.35291e+07	58087519	Acetyl [N-Term]; Trimethyl [K52]		9.47494e+07	6.8878e+07	1.21295e+08	9.56937e+07	7.24169e+07	5.72273e+07	5.31598e+07	5.28295e+07		4	4	4	4	4	-0.675581	26.1375	-3.68538	0.00694813	0.0808818	-2.49468	0.62608	DOWN
Row414	1	Master Protein	Q99J77	Sialic acid synthase OS=Mus musculus (Mouse) OX=10090 GN=Nans PE=1 SV=1		68	21	391	21	1	359	40	7.06	9843	21	0		3.65075e+08	4.49151e+08	4.97568e+08	4.29717e+08	3.67714e+08	3.74428e+08	414338567	4.36824e+08			3.67888e+08	4.05327e+08	3.94242e+08	3.8123e+08	4.22616e+08	3.8285e+08	4.11153e+08	3.93051e+08		4	4	4	4	4	0.0556057	28.5553	0.939398	0.376878	0.614662	-6.32226	1.0393	false
Row551	1	Master Protein	P45376	Aldo-keto reductase family 1 member B1 OS=Mus musculus (Mouse) OX=10090 GN=Akr1b1 PE=1 SV=3		71	23	391	22	1	316	35.7	7.18	8230	23	1		1260371726	1439132587	1510483570	1422317635	1280808101	1428534694	1543188568	1543905576	Acetyl [N-Term]		1.27069e+09	1.29095e+09	1.18147e+09	1.25277e+09	1.48506e+09	1.46288e+09	1.53054e+09	1.37992e+09		4	4	4	4	4	0.229552	30.3321	3.9581	0.00479628	0.0660875	-2.10898	1.17247	false
Row707	1	Master Protein	A0A0J9YUD5	Nucleoporin 205 OS=Mus musculus (Mouse) OX=10090 GN=Nup205 PE=1 SV=1		28	41	391	41	1	2061	233	6.62	6980	41	0		6.2113e+07	8.46232e+07	8.55104e+07	8.50988e+07	6.49308e+07	5.90529e+07	6.42321e+07	7.54091e+07			6.25484e+07	7.70262e+07	6.91544e+07	7.62367e+07	7.37179e+07	6.02557e+07	6.37846e+07	6.84882e+07		4	4	4	4	4	-0.0971129	26.0326	-1.01792	0.340521	0.587175	-6.24612	0.934902	false
Row992	1	Master Protein	Q7TQH0	Ataxin-2-like protein OS=Mus musculus (Mouse) OX=10090 GN=Atxn2l PE=1 SV=1		38	34	391	34	1	1049	110.6	8.85	4925	34	0		1.93134e+08	2.35227e+08	2.46842e+08	2.18998e+08	171341248	1.80812e+08	2.23636e+08	2.23822e+08	Acetyl [K3]; Acetyl [N-Term]		1.94573e+08	2.12985e+08	1.97182e+08	1.95078e+08	1.95865e+08	1.84727e+08	2.2197e+08	2.02109e+08		4	4	4	4	4	0.00653036	27.5774	0.0907516	0.930074	0.966084	-6.7843	1.00454	false
Row1035	1	Master Protein	Q3UMY5	Echinoderm microtubule-associated protein-like 4 OS=Mus musculus (Mouse) OX=10090 GN=Eml4 PE=1 SV=1		46	37	391	37	1	988	110	6.54	4679	37	0		1.32929e+08	1.53739e+08	1.55972e+08	1.40225e+08	1.49453e+08	1.36777e+08	1.53236e+08	1.7515e+08			1.339e+08	1.39507e+08	1.2526e+08	1.25245e+08	1.7068e+08	1.39695e+08	1.52116e+08	1.58365e+08		4	4	4	4	4	0.242708	27.0846	3.12411	0.0153966	0.119596	-3.31706	1.18321	false
Row356	1	Master Protein	P14206	40S ribosomal protein SA OS=Mus musculus (Mouse) OX=10090 GN=Rpsa PE=1 SV=4		64	19	390	19	1	295	32.8	4.87	10716	19	0		1776871918	1979343804	1971735699	1849581753	1482966806	1614792711	1711458311	1842394803	Acetyl [N-Term]		1.79166e+09	1.77262e+09	1.53748e+09	1.62653e+09	1.72123e+09	1.65384e+09	1.69736e+09	1.64516e+09		4	4	4	4	4	0.000311405	30.6449	0.00471766	0.996359	0.997278	-6.7889	1.00022	false
Row444	1	Master Protein	Q99P88	Nuclear pore complex protein Nup155 OS=Mus musculus (Mouse) OX=10090 GN=Nup155 PE=1 SV=1		42	35	390	35	1	1391	155	6.15	9496	35	0		8.06001e+07	9.35324e+07	1.05878e+08	73575820	71839806	7.42653e+07	8.50225e+07	8.52289e+07			8.11733e+07	8.50917e+07	8.54137e+07	6.59715e+07	8.16201e+07	7.57976e+07	8.44209e+07	7.73564e+07		4	4	4	4	4	0.0134661	26.2418	0.140369	0.892076	0.947183	-6.77789	1.00938	false
Row449	1	Master Protein Candidate	Q9D7G0	Ribose-phosphate pyrophosphokinase 1 OS=Mus musculus (Mouse) OX=10090 GN=Prps1 PE=1 SV=4		75	24	390	12	1	318	34.8	6.98	9367	24	0		1.32344e+08	1.42963e+08	1.5715e+08	1.55124e+08	119744745	1.42972e+08	152244238	1.57527e+08			1.33311e+08	1.29777e+08	1.26195e+08	1.38468e+08	1.36538e+08	1.4603e+08	1.51133e+08	1.42511e+08		4	4	4	4	4	0.126606	27.0377	2.18303	0.0629107	0.246949	-4.73241	1.09172	false
Row450	1	Master Protein	G3UXL2	Ribose-phosphate diphosphokinase OS=Mus musculus (Mouse) OX=10090 GN=Prps1l3 PE=3 SV=1		75	24	390	12	1	318	34.8	6.98	9367	24	0		1.32344e+08	1.42963e+08	1.5715e+08	1.55124e+08	119744745	1.42972e+08	152244238	1.57527e+08			1.33311e+08	1.29777e+08	1.26195e+08	1.38468e+08	1.36538e+08	1.4603e+08	1.51133e+08	1.42511e+08		4	4	4	4	4	0.126606	27.0377	2.18303	0.0629107	0.246949	-4.73241	1.09172	false
Row785	1	Master Protein	Q64727	Vinculin OS=Mus musculus (Mouse) OX=10090 GN=Vcl PE=1 SV=4		42	36	390	36	1	1066	116.6	6	6313	36	0		1.01458e+08	1.00128e+08	1.26124e+08	9.94418e+07	1.09926e+08	1.1625e+08	1.30596e+08	1.49387e+08			1.02188e+08	9.10598e+07	1.0154e+08	8.90026e+07	1.25266e+08	1.18709e+08	1.2965e+08	1.35185e+08		4	4	4	4	4	0.407978	26.7169	5.56457	0.000674199	0.0284498	-0.0621708	1.32682	false
Row230	1	Master Protein	O35737	Heterogeneous nuclear ribonucleoprotein H OS=Mus musculus (Mouse) OX=10090 GN=Hnrnph1 PE=1 SV=3		59	21	389	12	1	449	49.2	6.3	13591	21	6		7.0818e+08	7.80583e+08	8.72258e+08	756412720	6.65277e+08	7.05707e+08	7.29931e+08	8.04789e+08	Methyl [K124; R233]; Acetyl [N-Term; N-Term]		7.1382e+08	7.02418e+08	6.86628e+08	6.68783e+08	7.67812e+08	7.22098e+08	7.2416e+08	7.218e+08		4	4	4	4	4	0.0829745	29.4092	1.60644	0.149481	0.387426	-5.55033	1.0592	false
Row233	1	Master Protein	Q9CQV8	14-3-3 protein beta/alpha OS=Mus musculus (Mouse) OX=10090 GN=Ywhab PE=1 SV=3		76	24	389	15	1	246	28.1	4.83	13551	24	2		4.23689e+08	5.2762e+08	5.25142e+08	4.78466e+08	4.11648e+08	4.51412e+08	4.95257e+08	505388047	Acetyl [N-Term; N-Term]		4.26978e+08	4.75745e+08	4.15829e+08	4.24205e+08	4.73486e+08	4.61663e+08	4.91415e+08	4.54393e+08		4	4	4	4	4	0.111486	28.7524	1.76923	0.117448	0.341797	-5.32872	1.08034	false
Row457	1	Master Protein	P29758	Ornithine aminotransferase, mitochondrial OS=Mus musculus (Mouse) OX=10090 GN=Oat PE=1 SV=1		79	26	388	26	1	439	48.3	6.62	9320	26	0		3.85125e+08	3.76834e+08	468428287	4.09543e+08	2.81553e+08	3.32508e+08	3.12799e+08	3.61584e+08			3.881e+08	3.40374e+08	3.71414e+08	3.63438e+08	3.22981e+08	3.39942e+08	3.10428e+08	3.25678e+08		4	4	4	4	4	-0.170962	28.3595	-2.78238	0.0254705	0.154016	-3.83089	0.88825	false
Row578	1	Master Protein	P97372	Proteasome activator complex subunit 2 OS=Mus musculus (Mouse) OX=10090 GN=Psme2 PE=1 SV=4		89	21	388	20	1	239	27	5.76	7982	21	0		4.64209e+08	5.58157e+08	6.32925e+08	5.65208e+08	495156677	4.82489e+08	4.93626e+08	6.10562e+08	Acetyl [N-Term]		4.67829e+08	5.03134e+08	5.0009e+08	5.00607e+08	5.70283e+08	4.93483e+08	4.89797e+08	5.48404e+08		4	4	4	4	4	0.0898281	28.921	1.28718	0.236446	0.490196	-5.95221	1.06424	false
Row762	1	Master Protein	P63325	40S ribosomal protein S10 OS=Mus musculus (Mouse) OX=10090 GN=Rps10 PE=1 SV=1		70	17	388	16	1	165	18.9	10.15	6511	17	0		6.05859e+08	6.69178e+08	7.11466e+08	620012285	4.97708e+08	4.95273e+08	5.9633e+08	598772006			6.10647e+08	6.02647e+08	5.61384e+08	5.48841e+08	5.73242e+08	5.06574e+08	5.91662e+08	5.3787e+08		4	4	4	4	4	-0.0737695	29.0753	-1.03476	0.333087	0.579928	-6.22919	0.950152	false
Row633	1	Master Protein	O35685	Nuclear migration protein nudC OS=Mus musculus (Mouse) OX=10090 GN=Nudc PE=1 SV=1		61	26	387	26	1	332	38.3	5.26	7489	26	0		3.48542e+08	3.60752e+08	3.70718e+08	367783806	3.29932e+08	370856062	401400286	421154105			3.5122e+08	3.25922e+08	2.94741e+08	3.26592e+08	3.78903e+08	3.79194e+08	3.98319e+08	3.79025e+08		4	4	4	4	4	0.244288	28.3935	3.69447	0.00686157	0.0808015	-2.48166	1.18451	false
Row930	1	Master Protein	Q3TLH4	Protein PRRC2C OS=Mus musculus (Mouse) OX=10090 GN=Prrc2c PE=1 SV=3		23	44	386	43	1	2846	310.7	9.1	5302	44	0		1.13745e+08	9.91861e+07	1.06731e+08	1.04241e+08	8.34078e+07	9.2591e+07	1.11167e+08	1.06187e+08	Trimethyl [K569]		1.14569e+08	9.02079e+07	8.60942e+07	9.32711e+07	9.48629e+07	9.45248e+07	1.10369e+08	9.62664e+07		4	4	4	4	4	0.0497717	26.5331	0.476914	0.64705	0.801835	-6.6635	1.0351	false
Row443	1	Master Protein	P16125	L-lactate dehydrogenase B chain OS=Mus musculus (Mouse) OX=10090 GN=Ldhb PE=1 SV=2		78	21	385	20	1	334	36.5	6.05	9530	21	0		4.75046e+08	5.43775e+08	5.49126e+08	5.26562e+08	4.68406e+08	5.69275e+08	5.73299e+08	6.20239e+08			4.78754e+08	4.90236e+08	4.34595e+08	4.66576e+08	5.39262e+08	5.82356e+08	5.6882e+08	5.57049e+08		4	4	4	4	4	0.26603	28.9321	4.47917	0.00243607	0.046265	-1.40193	1.20249	false
Row656	1	Master Protein	P16460	Argininosuccinate synthase OS=Mus musculus (Mouse) OX=10090 GN=Ass1 PE=1 SV=1		75	29	385	29	1	412	46.6	8.22	7329	29	0		3.25223e+08	3.63129e+08	4.37115e+08	3.52378e+08	2.82802e+08	3.2963e+08	3.4419e+08	3.75517e+08			3.27714e+08	3.28058e+08	3.46865e+08	3.12992e+08	3.24425e+08	3.36997e+08	3.41569e+08	3.3816e+08		4	4	4	4	4	0.0284037	28.3063	0.527478	0.61315	0.782075	-6.63601	1.01988	false
Row370	1	Master Protein	Q8QZT1	Acetyl-CoA acetyltransferase, mitochondrial OS=Mus musculus (Mouse) OX=10090 GN=Acat1 PE=1 SV=1		77	28	384	28	1	424	44.8	8.51	10463	28	0		412934914	3.89402e+08	528047933	489232052	3.75191e+08	339862279	352270842	3.91275e+08			4.16136e+08	3.51667e+08	4.18104e+08	4.33691e+08	4.31271e+08	3.4747e+08	3.49585e+08	3.52273e+08		4	4	4	4	4	-0.130994	28.5229	-1.29662	0.233344	0.486842	-5.94108	0.913202	false
Row397	1	Master Protein	Q920E5	Farnesyl pyrophosphate synthase OS=Mus musculus (Mouse) OX=10090 GN=Fdps PE=1 SV=1		58	18	384	18	1	353	40.6	5.66	10043	18	0		401680844	4.80353e+08	4.96849e+08	4.35347e+08	3.83799e+08	4.62365e+08	4.87708e+08	542151194			4.0479e+08	4.33335e+08	3.93679e+08	3.86195e+08	4.41235e+08	4.72879e+08	4.83928e+08	4.87265e+08		4	4	4	4	4	0.220877	28.7006	3.55191	0.00836273	0.0870885	-2.68703	1.16544	false
Row428	1	Master Protein	P25444	40S ribosomal protein S2 OS=Mus musculus (Mouse) OX=10090 GN=Rps2 PE=1 SV=3		59	20	384	20	1	293	31.2	10.24	9682	20	0		1062497502	1125492929	1247253129	1111687797	8.85686e+08	9.84749e+08	1006927872	1166800264			1.07113e+09	1.01088e+09	9.77746e+08	9.80623e+08	1.02426e+09	1.008e+09	9.98842e+08	1.04442e+09		4	4	4	4	4	0.0132629	29.9175	0.248119	0.81072	0.903005	-6.75459	1.00924	false
Row480	1	Master Protein	Q99JX7	Nuclear RNA export factor 1 OS=Mus musculus (Mouse) OX=10090 GN=Nxf1 PE=1 SV=3		63	29	384	29	1	618	70.3	8.73	8979	29	0		2.01603e+08	2.04276e+08	2.32178e+08	2.06986e+08	1.82275e+08	184964469	1.96416e+08	2.21135e+08			2.03109e+08	1.85095e+08	1.85601e+08	1.84441e+08	2.08455e+08	1.88975e+08	1.94962e+08	1.99696e+08		4	4	4	4	4	0.0632623	27.5285	1.0585	0.322822	0.571918	-6.20496	1.04483	false
Row739	1	Master Protein	P63085	Mitogen-activated protein kinase 1 OS=Mus musculus (Mouse) OX=10090 GN=Mapk1 PE=1 SV=3		80	22	384	16	1	358	41.2	6.98	6619	22	4		2.15719e+08	2.47654e+08	276968087	2.27271e+08	2.56355e+08	242009565	2.68166e+08	2.97032e+08	Acetyl [N-Term]		2.17337e+08	2.24177e+08	2.20952e+08	2.02402e+08	2.93881e+08	2.47332e+08	2.66149e+08	2.67815e+08		4	4	4	4	4	0.312406	27.843	4.46665	0.00247488	0.046265	-1.41844	1.24178	false
Row744	1	Master Protein	Q8K4B0	Metastasis-associated protein MTA1 OS=Mus musculus (Mouse) OX=10090 GN=Mta1 PE=1 SV=1		53	31	384	24	1	715	80.7	9.29	6585	31	6		1.59304e+08	1.43494e+08	1.84805e+08	1.62712e+08	1.11752e+08	1.26219e+08	1.39307e+08	1.61961e+08	Methyl [R234]		1.60479e+08	1.30257e+08	1.48123e+08	1.452e+08	1.27362e+08	1.289e+08	1.38295e+08	1.46501e+08		4	4	4	4	4	-0.108684	27.0632	-1.31647	0.226938	0.479316	-5.91751	0.927434	false
Row377	1	Master Protein	Q62418	Drebrin-like protein OS=Mus musculus (Mouse) OX=10090 GN=Dbnl PE=1 SV=2		56	22	382	22	1	436	48.7	4.92	10321	22	0		2.08331e+08	2.2525e+08	281999611	2.15621e+08	1.95071e+08	1.91857e+08	2.20499e+08	2.28461e+08			2.0989e+08	2.03997e+08	2.24919e+08	1.92088e+08	2.23196e+08	1.96025e+08	2.18858e+08	2.06276e+08		4	4	4	4	4	0.0236403	27.6396	0.328099	0.751836	0.869451	-6.72908	1.01652	false
Row671	1	Master Protein	Q9JMA1	Ubiquitin carboxyl-terminal hydrolase 14 OS=Mus musculus (Mouse) OX=10090 GN=Usp14 PE=1 SV=3		76	31	382	31	1	493	56	5.24	7241	31	0		1.38203e+08	1.43387e+08	1.63388e+08	1.56118e+08	1.06243e+08	1.1312e+08	1.29096e+08	1.31491e+08			1.39215e+08	1.3016e+08	1.31145e+08	1.39349e+08	1.2104e+08	1.15509e+08	1.28162e+08	1.19071e+08		4	4	4	4	4	-0.15855	26.928	-2.75247	0.0266326	0.156635	-3.8761	0.895925	false
Row378	1	Master Protein	P70677	Caspase-3 OS=Mus musculus (Mouse) OX=10090 GN=Casp3 PE=1 SV=1		82	23	381	22	1	277	31.5	6.92	10312	23	1		2.53081e+08	2.51092e+08	2.67793e+08	2.39612e+08	2.00585e+08	2.20987e+08	2.4056e+08	2.65516e+08	Acetyl [N-Term]		2.54994e+08	2.27273e+08	2.13716e+08	2.13325e+08	2.2955e+08	2.25824e+08	2.38761e+08	2.39541e+08		4	4	4	4	4	0.0415527	27.7771	0.574591	0.582438	0.76375	-6.60809	1.02922	false
Row516	1	Master Protein	P47753	F-actin-capping protein subunit alpha-1 OS=Mus musculus (Mouse) OX=10090 GN=Capza1 PE=1 SV=4		81	21	380	17	1	286	32.9	5.55	8544	21	4		4.19549e+08	4.73086e+08	5.27256e+08	4.90823e+08	4.0981e+08	4.53156e+08	442394463	4.84289e+08	Acetyl [N-Term]; Methyl [K226]		4.22804e+08	4.26813e+08	4.17484e+08	4.35093e+08	4.71357e+08	4.63449e+08	4.38982e+08	4.35522e+08		4	4	4	4	4	0.0873756	28.7083	1.676	0.134907	0.36951	-5.45679	1.06244	false
Row552	1	Master Protein	P54227	Stathmin OS=Mus musculus (Mouse) OX=10090 GN=Stmn1 PE=1 SV=2		73	17	380	17	1	149	17.3	5.97	8211	17	0		1110748812	1182312617	1218738445	1123179692	9.42669e+08	1145665959	1216435462	1262151822	Acetyl [N-Term]		1.11979e+09	1.06165e+09	9.5565e+08	9.90698e+08	1.09064e+09	1.17291e+09	1.20658e+09	1.1293e+09		4	4	4	4	4	0.157753	30.0189	2.26463	0.0555832	0.232371	-4.61112	1.11555	false
Row589	1	Master Protein	Q9WVJ2	26S proteasome non-ATPase regulatory subunit 13 OS=Mus musculus (Mouse) OX=10090 GN=Psmd13 PE=1 SV=1		73	26	380	26	1	376	42.8	5.71	7859	26	0		4.0076e+08	4.42527e+08	486833115	4.67223e+08	3.95521e+08	3.88534e+08	4.02937e+08	4.64589e+08			4.03862e+08	3.9938e+08	3.85834e+08	4.14296e+08	4.54808e+08	3.97291e+08	3.99844e+08	4.17897e+08		4	4	4	4	4	0.0569424	28.6065	0.907885	0.392262	0.627093	-6.35147	1.04026	false
Row668	1	Master Protein	P32921	Tryptophan--tRNA ligase, cytoplasmic OS=Mus musculus (Mouse) OX=10090 GN=Wars1 PE=1 SV=2		71	26	379	26	1	481	54.3	6.89	7269	26	0		1.47218e+08	1.65201e+08	166737686	1.60402e+08	1.28412e+08	1.37907e+08	1.4554e+08	1.90799e+08	Acetyl [N-Term]		1.483e+08	1.49853e+08	1.33802e+08	1.4315e+08	1.46493e+08	1.40851e+08	1.4448e+08	1.72436e+08		4	4	4	4	4	0.0680595	27.1319	0.840063	0.426918	0.654102	-6.4116	1.04831	false
Row537	1	Master Protein	Q99KQ4	Nicotinamide phosphoribosyltransferase OS=Mus musculus (Mouse) OX=10090 GN=Nampt PE=1 SV=1		62	24	378	24	1	491	55.4	7.15	8344	24	0		1.69403e+08	2.20012e+08	2.32502e+08	1.88007e+08	1.31595e+08	1.46618e+08	1.77343e+08	1.87561e+08			1.70657e+08	1.99277e+08	1.85856e+08	1.67626e+08	1.5015e+08	1.49758e+08	1.76038e+08	1.69526e+08		4	4	4	4	4	-0.164723	27.3444	-1.89977	0.0965704	0.307311	-5.14488	0.8921	false
Row362	1	Master Protein	Q8BJY1	26S proteasome non-ATPase regulatory subunit 5 OS=Mus musculus (Mouse) OX=10090 GN=Psmd5 PE=1 SV=4		71	24	377	24	1	504	55.9	5.21	10619	24	0		1.48498e+08	1.68521e+08	163605460	148420072	1.32866e+08	1.25905e+08	1.72338e+08	1.6011e+08	Acetyl [N-Term]		1.49589e+08	1.52849e+08	1.31318e+08	1.32519e+08	1.51611e+08	1.28579e+08	1.71072e+08	1.44835e+08		4	4	4	4	4	0.0699175	27.1085	0.685589	0.513663	0.716793	-6.53381	1.04966	false
Row432	1	Master Protein	Q8CDN6	Thioredoxin-like protein 1 OS=Mus musculus (Mouse) OX=10090 GN=Txnl1 PE=1 SV=3		78	19	376	19	1	289	32.2	4.96	9608	19	0		3.05308e+08	320587704	3.56445e+08	3.20397e+08	272550812	299001533	303384123	3.02669e+08			3.07638e+08	2.89811e+08	2.83522e+08	2.84749e+08	3.12583e+08	3.0565e+08	3.01088e+08	2.72871e+08		4	4	4	4	4	0.0312567	28.1334	0.491618	0.637095	0.795828	-6.65577	1.0219	false
Row459	1	Master Protein	Q9CZ13	Cytochrome b-c1 complex subunit 1, mitochondrial OS=Mus musculus (Mouse) OX=10090 GN=Uqcrc1 PE=1 SV=2		58	21	376	20	1	480	52.8	6.21	9287	21	1		2.96032e+08	271763293	3.80346e+08	3.39061e+08	191327253	2.4412e+08	225043846	2.46755e+08			2.98289e+08	2.45883e+08	3.02305e+08	3.01233e+08	2.18882e+08	2.49492e+08	2.23367e+08	2.22702e+08		4	4	4	4	4	-0.324472	27.9286	-3.70417	0.0067706	0.0802263	-2.46779	0.798591	false
Row469	1	Master Protein	Q61553	Fascin OS=Mus musculus (Mouse) OX=10090 GN=Fscn1 PE=1 SV=4		76	27	376	27	1	493	54.5	6.89	9118	27	0		1.37057e+08	1.55018e+08	1.7292e+08	1.51359e+08	1.54105e+08	1.60861e+08	1.77986e+08	177282487	Acetyl [N-Term]		1.3806e+08	1.40662e+08	1.38704e+08	1.35128e+08	1.7603e+08	1.64323e+08	1.76676e+08	1.60283e+08		4	4	4	4	4	0.292556	27.1877	5.28048	0.000928811	0.0332975	-0.395543	1.22481	false
Row493	1	Master Protein	O35841	Apoptosis inhibitor 5 OS=Mus musculus (Mouse) OX=10090 GN=Api5 PE=1 SV=2		57	27	376	27	1	504	56.8	5.92	8809	27	0		2.02606e+08	2.30507e+08	2.48371e+08	2.24535e+08	1.84944e+08	2.09312e+08	2.2266e+08	221619599			2.0412e+08	2.08733e+08	1.9839e+08	1.9998e+08	2.11529e+08	2.1388e+08	2.21002e+08	2.00131e+08		4	4	4	4	4	0.0608494	27.6257	1.13464	0.291592	0.545433	-6.12461	1.04308	false
Row619	1	Master Protein	Q6P542	ATP-binding cassette sub-family F member 1 OS=Mus musculus (Mouse) OX=10090 GN=Abcf1 PE=1 SV=1		53	32	376	32	1	837	94.9	6.51	7610	32	0		1.58807e+08	1.56274e+08	1.72246e+08	1.69173e+08	1.2532e+08	1.44231e+08	130112145	1.7153e+08	Methyl [R412]		1.59979e+08	1.41795e+08	1.3817e+08	1.50929e+08	1.42941e+08	1.47317e+08	1.2917e+08	1.55109e+08		4	4	4	4	4	-0.0412777	27.1153	-0.522908	0.616175	0.783888	-6.6386	0.971794	false
Row638	1	Master Protein	Q64012	RNA-binding protein Raly OS=Mus musculus (Mouse) OX=10090 GN=Raly PE=1 SV=3		61	22	376	22	1	312	33.2	8.84	7465	22	0		3.73456e+08	4.2401e+08	4.43566e+08	4.15545e+08	3.68161e+08	3.91589e+08	4.20195e+08	4.56747e+08			3.76337e+08	3.82753e+08	3.51924e+08	3.68732e+08	4.23133e+08	4.00419e+08	4.16963e+08	4.10881e+08		4	4	4	4	4	0.158746	28.5414	3.03796	0.0174591	0.126751	-3.44597	1.11632	false
Row879	1	Master Protein	Q99JI4	26S proteasome non-ATPase regulatory subunit 6 OS=Mus musculus (Mouse) OX=10090 GN=Psmd6 PE=1 SV=1		61	28	376	28	1	389	45.5	5.52	5626	28	0		2.19547e+08	2.43226e+08	2.69991e+08	2.62932e+08	2.47264e+08	2.35082e+08	2.49271e+08	2.64191e+08			2.21194e+08	2.2019e+08	2.1545e+08	2.33956e+08	2.83387e+08	2.40244e+08	2.47404e+08	2.38352e+08		4	4	4	4	4	0.177396	27.8185	2.46539	0.0410048	0.198697	-4.30992	1.13084	false
Row339	1	Master Protein	O88544	COP9 signalosome complex subunit 4 OS=Mus musculus (Mouse) OX=10090 GN=Cops4 PE=1 SV=1		78	23	375	23	1	406	46.3	5.83	11009	23	0		1.72299e+08	198801450	1.79616e+08	191180457	133818604	165879309	1.64218e+08	1.79406e+08			1.73576e+08	1.8016e+08	1.44012e+08	1.70438e+08	1.52706e+08	1.69455e+08	1.63014e+08	1.62193e+08		4	4	4	4	4	-0.0414802	27.2898	-0.501786	0.630257	0.792098	-6.6503	0.971658	false
Row903	1	Master Protein	P42232	Signal transducer and activator of transcription 5B OS=Mus musculus (Mouse) OX=10090 GN=Stat5b PE=1 SV=1		47	28	375	9	1	786	89.9	6.05	5461	28	0		33190274	3.50996e+07	3.81801e+07	4.17651e+07	2.28729e+07	1.97742e+07	2.95829e+07	3.07371e+07			3.34148e+07	3.20938e+07	3.11679e+07	3.75765e+07	2.57779e+07	2.01521e+07	2.93856e+07	2.80493e+07		4	4	4	4	4	-0.388133	24.8026	-3.01692	0.0180057	0.129411	-3.47752	0.764118	false
Row447	1	Master Protein	Q9CYG7	Mitochondrial import receptor subunit TOM34 OS=Mus musculus (Mouse) OX=10090 GN=Tomm34 PE=1 SV=1		75	23	374	23	1	309	34.3	9.14	9412	23	0		2.14435e+08	2.40398e+08	268809668	2.35192e+08	204661245	2.35461e+08	2.56806e+08	2.61793e+08			2.16042e+08	2.17643e+08	2.14518e+08	2.09413e+08	2.34248e+08	2.40632e+08	2.54879e+08	2.36201e+08		4	4	4	4	4	0.170991	27.7611	3.30947	0.011784	0.103813	-3.0418	1.12583	false
Row558	1	Master Protein	Q8BK64	Activator of 90 kDa heat shock protein ATPase homolog 1 OS=Mus musculus (Mouse) OX=10090 GN=Ahsa1 PE=1 SV=2		78	25	373	25	1	338	38.1	5.53	8159	25	0		2.77143e+08	3.12815e+08	3.08307e+08	2.95597e+08	2.01707e+08	301520344	3.02943e+08	3.07585e+08			2.79249e+08	2.8282e+08	2.45646e+08	2.62835e+08	2.30843e+08	3.08228e+08	3.00651e+08	2.77279e+08		4	4	4	4	4	0.0545393	28.0207	0.523908	0.615512	0.783793	-6.63803	1.03853	false
Row384	1	Master Protein	O08749	Dihydrolipoyl dehydrogenase, mitochondrial OS=Mus musculus (Mouse) OX=10090 GN=Dld PE=1 SV=2		62	24	372	24	1	509	54.2	7.9	10267	24	0		2.89004e+08	2.7663e+08	2.6809e+08	3.15249e+08	2.29916e+08	2.36421e+08	253069741	265158680			2.91204e+08	2.50263e+08	2.1395e+08	2.80201e+08	2.6337e+08	2.41614e+08	2.51172e+08	2.39221e+08		4	4	4	4	4	-0.0481	27.9137	-0.464228	0.655701	0.808598	-6.66999	0.967209	false
Row900	1	Master Protein	D3Z0M9	RNA helicase OS=Mus musculus (Mouse) OX=10090 GN=Ddx23 PE=1 SV=1		40	28	372	28	1	819	95.4	9.58	5493	28	0		1.04994e+08	1.4209e+08	126733928	1.36822e+08	1.1573e+08	1.00621e+08	1.02632e+08	1.19885e+08			1.05751e+08	1.28989e+08	1.02025e+08	1.22224e+08	1.31929e+08	1.02733e+08	1.01899e+08	1.08614e+08		4	4	4	4	4	-0.045344	26.7443	-0.392995	0.705289	0.843231	-6.70334	0.969059	false
Row479	1	Master Protein	Q8VH51	RNA-binding protein 39 OS=Mus musculus (Mouse) OX=10090 GN=Rbm39 PE=1 SV=2		63	26	371	26	1	530	59.4	10.1	8987	26	0		2.01488e+08	2.54052e+08	2.65058e+08	2.45426e+08	2.24125e+08	2.41944e+08	2.71303e+08	2.45643e+08	Acetyl [N-Term]; Dimethyl [K111]; Methyl [R109; K111]		2.02993e+08	2.29938e+08	2.11559e+08	2.18469e+08	2.5669e+08	2.47265e+08	2.69262e+08	2.21705e+08		4	4	4	4	4	0.203142	27.7848	2.63093	0.0319497	0.174903	-4.0599	1.1512	false
Row564	1	Master Protein	P14576	Signal recognition particle 54 kDa protein OS=Mus musculus (Mouse) OX=10090 GN=Srp54 PE=1 SV=2		61	29	371	29	1	504	55.7	8.75	8132	29	0		1.65407e+08	192001697	1.93438e+08	1.70312e+08	1.5102e+08	1.57572e+08	182397983	1.97526e+08			1.6663e+08	1.74029e+08	1.5496e+08	1.5194e+08	1.72482e+08	1.60959e+08	1.81054e+08	1.78483e+08		4	4	4	4	4	0.0984901	27.3175	1.42653	0.194111	0.439556	-5.78293	1.07065	false
Row601	1	Master Protein	Q9Z0N2	Eukaryotic translation initiation factor 2 subunit 3, Y-linked OS=Mus musculus (Mouse) OX=10090 GN=Eif2s3y PE=1 SV=2		60	24	371	4	1	472	51.1	8.5	7736	24	0		8.44106e+06	1.19138e+07	1.40686e+07	1.04922e+07	8.60878e+06	9.30254e+06	1.06309e+07	10319648	Acetyl [N-Term]		8.49362e+06	1.09543e+07	1.16188e+07	9.51877e+06	9.63546e+06	9.47228e+06	1.05642e+07	9.47198e+06		4	4	4	4	4	-0.043034	23.2423	-0.402995	0.698229	0.83833	-6.69897	0.970612	false
Row654	1	Master Protein	Q9CZ30	Obg-like ATPase 1 OS=Mus musculus (Mouse) OX=10090 GN=Ola1 PE=1 SV=1		70	22	371	22	1	396	44.7	7.81	7363	22	0		2.19812e+08	2.35491e+08	2.78533e+08	2.71235e+08	2.54554e+08	2.73107e+08	3.06077e+08	2.87539e+08			2.21462e+08	2.13223e+08	2.22186e+08	2.41298e+08	2.91802e+08	2.79151e+08	3.0376e+08	2.593e+08		4	4	4	4	4	0.335397	27.9086	4.74201	0.00175757	0.0428583	-1.06093	1.26172	false
Row834	1	Master Protein	Q8R326	Paraspeckle component 1 OS=Mus musculus (Mouse) OX=10090 GN=Pspc1 PE=1 SV=1		61	25	371	24	1	523	58.7	6.67	6003	25	0		209114261	225746293	2.52016e+08	2.35215e+08	2.07284e+08	2.25015e+08	2.45252e+08	2.54142e+08	Methyl [R507; K519]		2.1068e+08	2.04444e+08	2.01267e+08	2.09434e+08	2.37272e+08	2.29945e+08	2.43416e+08	2.29333e+08		4	4	4	4	4	0.186584	27.7143	3.75294	0.00633217	0.0770821	-2.39819	1.13807	false
Row290	1	Master Protein	P08752	Guanine nucleotide-binding protein G(i) subunit alpha-2 OS=Mus musculus (Mouse) OX=10090 GN=Gnai2 PE=1 SV=5		71	24	370	16	1	355	40.5	5.45	12024	24	8		3.69999e+08	3.55474e+08	422389542	3.73652e+08	2.51142e+08	2.87269e+08	2.78458e+08	3.1991e+08	Dimethyl [K46]		3.72851e+08	3.21178e+08	3.35313e+08	3.31771e+08	2.87864e+08	2.93644e+08	2.7636e+08	2.88329e+08		4	4	4	4	4	-0.245988	28.2168	-3.90489	0.00515154	0.0679769	-2.18343	0.843238	false
Row413	1	Master Protein	O08759	Ubiquitin-protein ligase E3A OS=Mus musculus (Mouse) OX=10090 GN=Ube3a PE=1 SV=2		45	31	370	31	1	870	99.8	5.08	9849	31	0		9.43759e+07	1.15785e+08	1.26175e+08	1.30745e+08	1.01429e+08	1.31407e+08	129267987	1.22954e+08			9.50529e+07	1.05221e+08	1.01581e+08	1.16827e+08	1.15518e+08	1.34205e+08	1.28332e+08	1.1138e+08		4	4	4	4	4	0.225181	26.7498	2.481	0.0400489	0.19594	-4.28639	1.16892	false
Row717	1	Master Protein	Q60972	Histone-binding protein RBBP4 OS=Mus musculus (Mouse) OX=10090 GN=Rbbp4 PE=1 SV=5		77	20	369	14	1	425	47.6	4.89	6857	20	6		804617194	9.34909e+08	1024808543	8.43036e+08	788099252	849769907	8.89726e+08	974086590	Acetyl [N-Term]		8.11065e+08	8.40509e+08	8.05204e+08	7.44885e+08	9.10652e+08	8.69688e+08	8.82624e+08	8.72754e+08		4	4	4	4	4	0.14433	29.647	2.5464	0.0362844	0.186061	-4.18767	1.10522	false
Row761	1	Master Protein	P31230	Aminoacyl tRNA synthase complex-interacting multifunctional protein 1 OS=Mus musculus (Mouse) OX=10090 GN=Aimp1 PE=1 SV=2		79	20	369	20	1	310	34	8.35	6512	20	0		2.48791e+08	271761242	2.72629e+08	2.36476e+08	2.18438e+08	220615864	2.26275e+08	2.20824e+08	Acetyl [N-Term]		2.5067e+08	2.45881e+08	2.17531e+08	2.10549e+08	2.50131e+08	2.25444e+08	2.24589e+08	1.99417e+08		4	4	4	4	4	-0.0401499	27.7601	-0.430482	0.678984	0.823522	-6.68644	0.972554	false
Row565	1	Master Protein	P35550	rRNA 2'-O-methyltransferase fibrillarin OS=Mus musculus (Mouse) OX=10090 GN=Fbl PE=1 SV=2		69	24	368	24	1	327	34.3	10.24	8130	24	0		4.62537e+08	5.13329e+08	550912781	509092056	4.12312e+08	4.26037e+08	447734045	502567804			4.66144e+08	4.62925e+08	4.35993e+08	4.51189e+08	4.74256e+08	4.35684e+08	4.44279e+08	4.51871e+08		4	4	4	4	4	-0.00831658	28.7537	-0.154929	0.880977	0.942218	-6.77549	0.994252	false
Row852	1	Master Protein	P31938	Dual specificity mitogen-activated protein kinase kinase 1 OS=Mus musculus (Mouse) OX=10090 GN=Map2k1 PE=1 SV=2		65	22	368	14	1	393	43.4	6.7	5853	22	7		1.89282e+08	2.29353e+08	2.36962e+08	2.47717e+08	173737129	2.04351e+08	2.1667e+08	2.31829e+08			1.90691e+08	2.07693e+08	1.8938e+08	2.20496e+08	1.98624e+08	2.08806e+08	2.15058e+08	2.09301e+08		4	4	4	4	4	0.0436928	27.6092	0.642619	0.539672	0.73289	-6.56396	1.03075	false
Row621	1	Master Protein	Q91YE6	Importin-9 OS=Mus musculus (Mouse) OX=10090 GN=Ipo9 PE=1 SV=3		42	29	366	29	1	1041	116	4.81	7598	29	0		1.11001e+08	1.50583e+08	137514325	1.58224e+08	1.29802e+08	1.59625e+08	1.43068e+08	1.45415e+08	Acetyl [N-Term]		1.11804e+08	1.36658e+08	1.10599e+08	1.41218e+08	1.4809e+08	1.63059e+08	1.42027e+08	1.3161e+08		4	4	4	4	4	0.229873	27.0041	2.07623	0.0739703	0.265123	-4.8897	1.17273	false
Row299	1	Master Protein	P23492	Purine nucleoside phosphorylase OS=Mus musculus (Mouse) OX=10090 GN=Pnp PE=1 SV=2		78	19	365	19	1	289	32.3	6.16	11752	19	0		4.99267e+08	581624166	6.20319e+08	5.56133e+08	5.10597e+08	593481167	603527911	6.84045e+08	Acetyl [N-Term]		5.03175e+08	5.24177e+08	4.90245e+08	4.92617e+08	5.88193e+08	6.07147e+08	5.98801e+08	6.14036e+08		4	4	4	4	4	0.260913	29.0347	5.23871	0.0009745	0.0340319	-0.445572	1.19824	false
Row514	1	Master Protein	O35350	Calpain-1 catalytic subunit OS=Mus musculus (Mouse) OX=10090 GN=Capn1 PE=1 SV=1		57	30	365	30	1	713	82.1	5.87	8561	30	0		1.00415e+08	9.11194e+07	9.55661e+07	1.07765e+08	7.29803e+07	7.56117e+07	8.96927e+07	8.37911e+07	Acetyl [N-Term]		1.01138e+08	8.29076e+07	7.71869e+07	9.64054e+07	8.29251e+07	7.71734e+07	8.90562e+07	7.60583e+07		4	4	4	4	4	-0.131373	26.3396	-1.26187	0.244937	0.497621	-5.98181	0.912962	false
Row642	1	Master Protein	Q9D819	Inorganic pyrophosphatase OS=Mus musculus (Mouse) OX=10090 GN=Ppa1 PE=1 SV=1		89	23	365	23	1	289	32.6	5.6	7454	23	0		3.67334e+08	4.14563e+08	4.56568e+08	4.06518e+08	3.40298e+08	378764250	395388961	4.18984e+08	Acetyl [N-Term]		3.70164e+08	3.74268e+08	3.62118e+08	3.6077e+08	3.90893e+08	3.8729e+08	3.92356e+08	3.77082e+08		4	4	4	4	4	0.0768629	28.4888	1.63421	0.143495	0.379934	-5.5132	1.05472	false
Row251	1	Master Protein	Q9JIF0	Protein arginine N-methyltransferase 1 OS=Mus musculus (Mouse) OX=10090 GN=Prmt1 PE=1 SV=1		82	27	364	27	1	371	42.4	5.43	13041	27	0		5.30861e+08	5.66289e+08	6.02161e+08	5.97528e+08	4.67991e+08	4.93243e+08	5.3535e+08	6.24079e+08	Acetyl [N-Term]		5.35029e+08	5.10426e+08	4.76058e+08	5.29055e+08	5.38781e+08	5.04495e+08	5.31182e+08	5.60481e+08		4	4	4	4	4	0.0586338	28.9612	0.939354	0.376899	0.614662	-6.3223	1.04148	false
Row395	1	Master Protein	O70400	PDZ and LIM domain protein 1 OS=Mus musculus (Mouse) OX=10090 GN=Pdlim1 PE=1 SV=4		88	21	364	21	1	327	35.8	6.84	10067	21	0		3.85919e+08	3.89523e+08	4.35006e+08	4.03921e+08	333538571	386470337	4.05421e+08	4.31951e+08	Acetyl [N-Term]		3.889e+08	3.51775e+08	3.45211e+08	3.58479e+08	3.83074e+08	3.95178e+08	4.02307e+08	3.8869e+08		4	4	4	4	4	0.120906	28.4867	2.10958	0.0703247	0.259932	-4.84079	1.08742	false
Row430	1	Master Protein	Q9QZD9	Eukaryotic translation initiation factor 3 subunit I OS=Mus musculus (Mouse) OX=10090 GN=Eif3i PE=1 SV=1		87	22	364	22	1	325	36.4	5.64	9651	22	0		3.36434e+08	3.69115e+08	3.78694e+08	348927481	2.79075e+08	3.23509e+08	351906001	3.70426e+08			3.39015e+08	3.33437e+08	3.01007e+08	3.09945e+08	3.20119e+08	3.30732e+08	3.49223e+08	3.33599e+08		4	4	4	4	4	0.0564899	28.2838	0.910648	0.390895	0.626143	-6.34894	1.03993	false
Row344	1	Master Protein	Q9QUM9	Proteasome subunit alpha type-6 OS=Mus musculus (Mouse) OX=10090 GN=Psma6 PE=1 SV=1		72	18	363	18	1	246	27.4	6.76	10867	18	0		4.3992e+08	4.76885e+08	495313356	460240776	3.79102e+08	4.00649e+08	4.32015e+08	466709661			4.43341e+08	4.30222e+08	3.92476e+08	4.08142e+08	4.35798e+08	4.09693e+08	4.28687e+08	4.19795e+08		4	4	4	4	4	0.0181581	28.6483	0.307956	0.76652	0.87593	-6.73615	1.01267	false
Row648	1	Master Protein	P20444	Protein kinase C alpha type OS=Mus musculus (Mouse) OX=10090 GN=Prkca PE=1 SV=3		46	26	363	16	1	672	76.8	7.14	7400	26	0		1.32283e+08	1.38274e+08	8.90681e+07	1.3344e+08	6.7205e+07	121133922	78935958	1.3143e+08	Acetyl [N-Term]		1.33249e+08	1.25542e+08	7.19975e+07	1.1922e+08	7.63185e+07	1.23701e+08	7.83796e+07	1.19016e+08		4	4	4	4	4	-0.176319	26.6178	-0.6982	0.506182	0.710761	-6.52463	0.884958	false
Row547	1	Master Protein	Q99L45	Eukaryotic translation initiation factor 2 subunit 2 OS=Mus musculus (Mouse) OX=10090 GN=Eif2s2 PE=1 SV=1		78	26	362	26	1	331	38.1	5.8	8267	26	0		1.95772e+08	2.35401e+08	2.50735e+08	2.3416e+08	2.18812e+08	2.01232e+08	2.19784e+08	2.4313e+08			1.97233e+08	2.13141e+08	2.00256e+08	2.085e+08	2.50563e+08	2.05615e+08	2.18148e+08	2.19448e+08		4	4	4	4	4	0.122677	27.6702	1.67054	0.136001	0.36951	-5.4642	1.08875	false
Row353	1	Master Protein	P57784	U2 small nuclear ribonucleoprotein A' OS=Mus musculus (Mouse) OX=10090 GN=Snrpa1 PE=1 SV=2		76	21	361	21	1	255	28.3	8.62	10764	21	0		210510669	2.27371e+08	2.47911e+08	2.35407e+08	1.85819e+08	196179002	1.92602e+08	2.16582e+08			2.12087e+08	2.05907e+08	1.98026e+08	2.09604e+08	2.12537e+08	2.00446e+08	1.91179e+08	1.95606e+08		4	4	4	4	4	-0.0465529	27.5972	-0.824161	0.435349	0.660535	-6.42514	0.968247	false
Row399	1	Master Protein	P10852	4F2 cell-surface antigen heavy chain OS=Mus musculus (Mouse) OX=10090 GN=Slc3a2 PE=1 SV=1		58	20	361	20	1	526	58.3	5.91	10009	20	0		2.50942e+08	2.58347e+08	3.15672e+08	273465596	189622382	202978978	2.43137e+08	2.68942e+08	Acetyl [N-Term]		2.52838e+08	2.33805e+08	2.51446e+08	2.43271e+08	2.16918e+08	2.07402e+08	2.41318e+08	2.42616e+08		4	4	4	4	4	-0.114285	27.8124	-1.60847	0.149035	0.387262	-5.54762	0.92384	false
Row734	1	Master Protein	Q91V12	Cytosolic acyl coenzyme A thioester hydrolase OS=Mus musculus (Mouse) OX=10090 GN=Acot7 PE=1 SV=2		70	21	361	21	1	381	42.5	8.68	6669	21	0		4.83511e+08	5.24707e+08	5.84243e+08	528174856	410867480	4.52443e+08	450154787	512538599			4.87289e+08	4.73132e+08	4.62055e+08	4.67997e+08	4.72582e+08	4.6272e+08	4.4668e+08	4.60788e+08		4	4	4	4	4	-0.0368844	28.7974	-0.754575	0.473598	0.688818	-6.48185	0.974758	false
Row933	1	Master Protein	Q9WVK4	EH domain-containing protein 1 OS=Mus musculus (Mouse) OX=10090 GN=Ehd1 PE=1 SV=1		73	29	361	19	1	534	60.6	6.83	5269	29	9		1.01291e+08	122651851	1.41085e+08	1.1483e+08	9.88744e+07	9.82189e+07	1.15127e+08	1.1651e+08	Acetyl [N-Term]		1.0202e+08	1.11428e+08	1.13437e+08	1.02686e+08	1.12589e+08	1.00277e+08	1.14299e+08	1.05573e+08		4	4	4	4	4	0.0102536	26.6818	0.149133	0.885392	0.943939	-6.77648	1.00713	false
Row295	1	Master Protein	Q78ZA7	Nucleosome assembly protein 1-like 4 OS=Mus musculus (Mouse) OX=10090 GN=Nap1l4 PE=1 SV=1		70	23	360	21	1	375	42.7	4.67	11843	23	0		1.99718e+08	2.37107e+08	2.42818e+08	2.1455e+08	2.03513e+08	2.13073e+08	2.01608e+08	242613127	Acetyl [N-Term]; Dimethyl [K94]		2.01209e+08	2.14678e+08	1.94005e+08	1.9114e+08	2.32924e+08	2.17728e+08	2.00114e+08	2.18984e+08		4	4	4	4	4	0.118111	27.6349	1.72446	0.125548	0.353851	-5.39059	1.08531	false
Row641	1	Master Protein	P51660	Peroxisomal multifunctional enzyme type 2 OS=Mus musculus (Mouse) OX=10090 GN=Hsd17b4 PE=1 SV=3		57	28	360	28	1	735	79.4	8.57	7460	28	0		1.34792e+08	1.06631e+08	1.46722e+08	1.27485e+08	1.20291e+08	1.2063e+08	1.12031e+08	8.8777e+07	Acetyl [K139; K140; K168]; Methyl [R145; R258]; Trimethyl [K139; K140; K168]		1.35777e+08	9.6943e+07	1.17915e+08	1.13931e+08	1.37166e+08	1.23186e+08	1.11227e+08	8.05594e+07		4	4	4	4	4	-0.0559945	26.753	-0.313055	0.762792	0.874048	-6.7344	0.961931	false
Row735	1	Master Protein	A2BH40	AT-rich interactive domain-containing protein 1A OS=Mus musculus (Mouse) OX=10090 GN=Arid1a PE=1 SV=1		23	34	360	32	1	2283	241.9	6.68	6668	34	2		1.11938e+08	114300949	1.13742e+08	108550651	8.73639e+07	1.00296e+08	1.13077e+08	1.16822e+08	Acetyl [N-Term]		1.12748e+08	1.03879e+08	9.16814e+07	9.71039e+07	9.93948e+07	1.024e+08	1.12264e+08	1.05854e+08		4	4	4	4	4	0.053532	26.6173	0.669086	0.523558	0.722635	-6.54559	1.0378	false
Row876	1	Master Protein	Q8BJW6	Eukaryotic translation initiation factor 2A OS=Mus musculus (Mouse) OX=10090 GN=Eif2a PE=1 SV=2		64	25	360	25	1	581	64.4	8.91	5670	25	0		1.25775e+08	1.28953e+08	1.60239e+08	1.22515e+08	1.00811e+08	1.16614e+08	1.22668e+08	138120948			1.26691e+08	1.17122e+08	1.28646e+08	1.09516e+08	1.1481e+08	1.19081e+08	1.21783e+08	1.25042e+08		4	4	4	4	4	-0.00148859	26.8406	-0.0214383	0.983457	0.990523	-6.78865	0.998969	false
Row195	1	Master Protein	P62874	Guanine nucleotide-binding protein G(I)/G(S)/G(T) subunit beta-1 OS=Mus musculus (Mouse) OX=10090 GN=Gnb1 PE=1 SV=3		86	19	359	12	1	340	37.4	6	14872	19	7		4.70865e+08	5.33187e+08	5.63477e+08	5.32606e+08	4.57692e+08	5.08922e+08	5.42991e+08	5.83033e+08	Acetyl [N-Term]		4.74539e+08	4.80739e+08	4.45819e+08	4.719e+08	5.26841e+08	5.20551e+08	5.38759e+08	5.23806e+08		4	4	4	4	4	0.172341	28.8883	3.44179	0.00976267	0.0952194	-2.84735	1.12689	false
Row404	1	Master Protein	Q924C1	Exportin-5 OS=Mus musculus (Mouse) OX=10090 GN=Xpo5 PE=1 SV=1		47	41	359	41	1	1204	136.9	5.82	9963	41	0		6.22136e+07	1.31128e+08	7.64951e+07	1.01988e+08	8.49509e+07	6.03712e+07	9.88656e+07	7.19204e+07	Acetyl [N-Term]		6.26498e+07	1.19087e+08	6.19437e+07	9.12671e+07	9.66304e+07	6.16025e+07	9.81602e+07	6.53361e+07		4	4	4	4	4	-0.035956	26.2461	-0.136268	0.895207	0.948892	-6.77853	0.975385	false
Row566	1	Master Protein	Q9DBC7	cAMP-dependent protein kinase type I-alpha regulatory subunit OS=Mus musculus (Mouse) OX=10090 GN=Prkar1a PE=1 SV=3		55	20	359	20	1	381	43.2	5.35	8119	20	0		2.39261e+08	245815495	2.82917e+08	2.60305e+08	237051361	2.50982e+08	275318311	2.87482e+08	Acetyl [N-Term]		2.41065e+08	2.22521e+08	2.25642e+08	2.31632e+08	2.71602e+08	2.56512e+08	2.73245e+08	2.59249e+08		4	4	4	4	4	0.203955	27.8797	3.79039	0.00601631	0.074761	-2.34497	1.15185	false
Row346	1	Master Protein	P62715	Serine/threonine-protein phosphatase 2A catalytic subunit beta isoform OS=Mus musculus (Mouse) OX=10090 GN=Ppp2cb PE=1 SV=1		69	19	358	2	1	309	35.6	5.43	10863	19	17		2.70422e+08	3.16703e+08	3.52493e+08	3.28846e+08	2.8083e+08	3.00484e+08	304066032	371482074			2.72473e+08	2.86318e+08	2.80415e+08	2.92211e+08	3.22146e+08	3.07168e+08	3.01765e+08	3.34545e+08		4	4	4	4	4	0.161014	28.1555	2.83153	0.0236745	0.148691	-3.75666	1.11807	false
Row508	1	Master Protein	O35381	Acidic leucine-rich nuclear phosphoprotein 32 family member A OS=Mus musculus (Mouse) OX=10090 GN=Anp32a PE=1 SV=1		59	21	358	16	1	247	28.5	4.07	8625	21	5		788100487	860813769	9.51737e+08	8.24752e+08	7.3202e+08	726373170	8.0563e+08	8.00356e+08			7.9441e+08	7.74225e+08	7.48435e+08	7.28825e+08	8.45412e+08	7.43268e+08	7.99229e+08	7.17844e+08		4	4	4	4	4	0.025933	29.5164	0.374697	0.71829	0.851314	-6.71105	1.01814	false
Row533	1	Master Protein	Q9WV32	Actin-related protein 2/3 complex subunit 1B OS=Mus musculus (Mouse) OX=10090 GN=Arpc1b PE=1 SV=4		74	23	357	22	1	372	41	8.35	8397	23	1		2.55677e+08	285224877	3.00621e+08	2.86869e+08	2.24984e+08	2.47083e+08	2.82296e+08	2.81087e+08	Acetyl [N-Term]		2.57611e+08	2.57999e+08	2.39593e+08	2.55121e+08	2.57681e+08	2.52523e+08	2.80167e+08	2.53513e+08		4	4	4	4	4	0.0465062	27.9348	0.790831	0.453395	0.675011	-6.45283	1.03276	false
Row590	1	Master Protein	P17156	Heat shock-related 70 kDa protein 2 OS=Mus musculus (Mouse) OX=10090 GN=Hspa2 PE=1 SV=2		39	25	357	11	1	633	69.6	5.67	7851	25	1		5.40469e+08	6.43471e+08	7.03031e+08	6.4801e+08	4.79539e+08	5.57409e+08	6.24856e+08	5.97311e+08	Methyl [K461; R472; K612]; Dimethyl [K188]		5.44716e+08	5.79613e+08	5.54805e+08	5.73473e+08	5.5217e+08	5.70203e+08	6.19954e+08	5.36565e+08		4	4	4	4	4	0.0150506	29.076	0.240241	0.816599	0.904893	-6.75672	1.01049	false
Row965	1	Master Protein	P62082	40S ribosomal protein S7 OS=Mus musculus (Mouse) OX=10090 GN=Rps7 PE=2 SV=1		75	18	357	18	1	194	22.1	10.1	5109	18	0		9.60794e+08	1083748820	1197413067	1036867985	8.1401e+08	8.99835e+08	9.53958e+08	1077430086	Acetyl [N-Term]		9.68561e+08	9.73578e+08	9.39121e+08	9.15008e+08	9.40806e+08	9.20986e+08	9.46317e+08	9.64831e+08		4	4	4	4	4	-0.0086395	29.8172	-0.174505	0.866101	0.932508	-6.7719	0.994029	false
Row374	1	Master Protein	P63330	Serine/threonine-protein phosphatase 2A catalytic subunit alpha isoform OS=Mus musculus (Mouse) OX=10090 GN=Ppp2ca PE=1 SV=1		69	19	356	2	1	309	35.6	5.54	10412	19	0		38754847	3.66705e+07	4.56112e+07	3.62972e+07	36068341	34960894	3.78843e+07	37246628			3.90193e+07	3.35226e+07	3.71574e+07	3.26845e+07	4.078e+07	3.56519e+07	3.76281e+07	3.39551e+07		4	4	4	4	4	0.0564243	25.1096	0.65319	0.5332	0.728587	-6.5567	1.03989	false
Row419	1	Master Protein	D3YXK2	Scaffold attachment factor B1 OS=Mus musculus (Mouse) OX=10090 GN=Safb PE=1 SV=2		42	31	356	20	1	937	105	5.35	9762	31	7		1.61145e+08	2.0769e+08	204934479	1.83566e+08	1.62105e+08	1.86704e+08	186110988	2.05744e+08	Acetyl [N-Term]; Acetyl [K497]		1.62334e+08	1.88172e+08	1.6406e+08	1.6369e+08	1.85235e+08	1.90754e+08	1.84738e+08	1.85869e+08		4	4	4	4	4	0.141155	27.4051	2.19491	0.0617862	0.244908	-4.7148	1.10279	false
Row486	1	Master Protein	Q8BWY3	Eukaryotic peptide chain release factor subunit 1 OS=Mus musculus (Mouse) OX=10090 GN=Etf1 PE=1 SV=4		70	25	356	25	1	437	49	5.71	8881	25	0		1.93691e+08	2.31272e+08	2.44592e+08	2.35782e+08	2.36587e+08	2.45651e+08	2.28128e+08	2.49243e+08	Acetyl [N-Term]		1.95135e+08	2.09422e+08	1.95406e+08	2.09936e+08	2.71066e+08	2.51058e+08	2.26427e+08	2.24936e+08		4	4	4	4	4	0.261979	27.7232	3.38505	0.0105801	0.0974088	-2.93051	1.19912	false
Row675	1	Master Protein	Q8K3H0	DCC-interacting protein 13-alpha OS=Mus musculus (Mouse) OX=10090 GN=Appl1 PE=1 SV=1		56	26	356	26	1	707	79.3	5.41	7214	26	0		1.9673e+08	214080259	2.10232e+08	1.8279e+08	1.48909e+08	1.8283e+08	1.86501e+08	1.96294e+08			1.98198e+08	1.93932e+08	1.68251e+08	1.63002e+08	1.70054e+08	1.86792e+08	1.85125e+08	1.77376e+08		4	4	4	4	4	-0.00381486	27.423	-0.0462771	0.964301	0.982582	-6.78771	0.997359	false
Row440	1	Master Protein	Q99LX0	Parkinson disease protein 7 homolog OS=Mus musculus (Mouse) OX=10090 GN=Park7 PE=1 SV=1		95	19	355	19	1	189	20	6.77	9563	19	0		1025137148	1092501860	1175787292	1104124487	891840134	9.50535e+08	1012275592	1078096889			1.03345e+09	9.81401e+08	9.22355e+08	9.73991e+08	1.03142e+09	9.72938e+08	1.00414e+09	9.65425e+08		4	4	4	4	4	0.0236257	29.8756	0.415093	0.689728	0.83207	-6.69356	1.01651	false
Row458	1	Master Protein	P28656	Nucleosome assembly protein 1-like 1 OS=Mus musculus (Mouse) OX=10090 GN=Nap1l1 PE=1 SV=2		59	23	355	21	1	391	45.3	4.46	9292	23	2		5.24922e+08	5.95975e+08	619718659	5.56639e+08	4.4009e+08	4.67284e+08	5.39041e+08	567723492	Acetyl [N-Term; N-Term]; Acetyl [K7]; Trimethyl [K7]		5.29041e+08	5.37043e+08	4.89775e+08	4.93062e+08	5.0644e+08	4.77915e+08	5.34842e+08	5.10124e+08		4	4	4	4	4	-0.013801	28.9241	-0.224587	0.828316	0.910339	-6.76077	0.990479	false
Row383	1	Master Protein	Q80X50	Ubiquitin-associated protein 2-like OS=Mus musculus (Mouse) OX=10090 GN=Ubap2l PE=1 SV=1		38	22	354	22	1	1107	116.7	7.11	10271	22	0		1.78689e+08	1.76788e+08	1.99644e+08	2.03001e+08	143672384	1.82194e+08	1.70493e+08	1.73699e+08			1.80016e+08	1.60307e+08	1.59874e+08	1.80911e+08	1.64032e+08	1.86141e+08	1.6924e+08	1.5706e+08		4	4	4	4	4	-0.010103	27.3357	-0.129167	0.900633	0.950603	-6.77958	0.993022	false
Row489	1	Master Protein	Q99KJ8	Dynactin subunit 2 OS=Mus musculus (Mouse) OX=10090 GN=Dctn2 PE=1 SV=3		79	26	354	26	1	402	44.1	5.26	8859	26	0		2.1192e+08	2.34272e+08	2.67816e+08	2.27832e+08	2.0208e+08	2.10383e+08	2.25384e+08	2.30909e+08			2.13508e+08	2.12125e+08	2.13734e+08	2.02899e+08	2.31273e+08	2.14975e+08	2.23704e+08	2.08475e+08		4	4	4	4	4	0.0598648	27.6793	1.08121	0.31324	0.562602	-6.18142	1.04237	false
Row650	1	Master Protein	Q9CQM9	Glutaredoxin-3 OS=Mus musculus (Mouse) OX=10090 GN=Glrx3 PE=1 SV=1		84	26	354	26	1	337	37.8	5.59	7395	26	0		2.18932e+08	2.93067e+08	2.8991e+08	2.53281e+08	2.25729e+08	2.45971e+08	2.40491e+08	2.69316e+08	Acetyl [N-Term]		2.20575e+08	2.65055e+08	2.31154e+08	2.25419e+08	2.5854e+08	2.51385e+08	2.38693e+08	2.42951e+08		4	4	4	4	4	0.0767714	27.8461	1.05144	0.325852	0.574673	-6.21222	1.05466	false
Row652	1	Master Protein	Q9WUK4	Replication factor C subunit 2 OS=Mus musculus (Mouse) OX=10090 GN=Rfc2 PE=1 SV=1		77	25	354	25	1	349	38.7	6.44	7378	25	0		1.22273e+08	1.22215e+08	1.2959e+08	1.27548e+08	9.13591e+07	1.26492e+08	1.34845e+08	141643476	Acetyl [N-Term]		1.23162e+08	1.11033e+08	1.04298e+08	1.13987e+08	1.03973e+08	1.29179e+08	1.33866e+08	1.28214e+08		4	4	4	4	4	0.125951	26.8137	1.29706	0.233201	0.486842	-5.94056	1.09123	false
Row782	1	Master Protein	P35486	Pyruvate dehydrogenase E1 component subunit alpha, somatic form, mitochondrial OS=Mus musculus (Mouse) OX=10090 GN=Pdha1 PE=1 SV=1		72	25	354	25	1	390	43.2	8.19	6362	25	0		2.22138e+08	2.10592e+08	315876148	2.81875e+08	2.0968e+08	2.29327e+08	2.12202e+08	203061164			2.23806e+08	1.90788e+08	2.51606e+08	2.50706e+08	2.40034e+08	2.34357e+08	2.10625e+08	1.83457e+08		4	4	4	4	4	-0.0773286	27.7246	-0.625235	0.550418	0.742505	-6.57566	0.947811	false
Row1282	1	Master Protein	P21107	Tropomyosin alpha-3 chain OS=Mus musculus (Mouse) OX=10090 GN=Tpm3 PE=1 SV=3		50	26	354	4	1	285	33	4.72	3577	26	0		113069526	135120450	155288086	130205757	9.55049e+07	1.16879e+08	144525682	140260157			1.13889e+08	1.22694e+08	1.24717e+08	1.16348e+08	1.08725e+08	1.19351e+08	1.43473e+08	1.26968e+08		4	4	4	4	4	0.0553391	26.858	0.604938	0.563125	0.751012	-6.58896	1.0391	false
Row519	1	Master Protein	Q9Z2N8	Actin-like protein 6A OS=Mus musculus (Mouse) OX=10090 GN=Actl6a PE=1 SV=2		61	22	353	19	1	429	47.4	5.6	8524	22	3		2.31772e+08	2.64004e+08	2.86868e+08	236537599	1.90772e+08	2.05593e+08	216788512	2.54918e+08	Acetyl [N-Term]		2.33516e+08	2.38898e+08	2.28756e+08	2.10604e+08	2.18243e+08	2.10076e+08	2.15176e+08	2.3003e+08		4	4	4	4	4	-0.0610178	27.732	-0.986672	0.354653	0.599378	-6.27698	0.958588	false
Row773	1	Master Protein	Q8CH18	Cell division cycle and apoptosis regulator protein 1 OS=Mus musculus (Mouse) OX=10090 GN=Ccar1 PE=1 SV=1		41	35	353	35	1	1146	132	5.76	6419	35	0		1.10049e+08	1.45562e+08	1.44412e+08	1.22041e+08	9.80017e+07	112323441	1.07459e+08	1.30615e+08	Methyl [K634; K637]		1.10845e+08	1.32125e+08	1.16081e+08	1.09095e+08	1.11588e+08	1.14694e+08	1.06689e+08	1.18282e+08		4	4	4	4	4	-0.049884	26.7733	-0.649512	0.535446	0.729598	-6.55924	0.966014	false
Row806	1	Master Protein	Q8K4I3	Rho guanine nucleotide exchange factor 6 OS=Mus musculus (Mouse) OX=10090 GN=Arhgef6 PE=1 SV=1		51	27	353	25	1	771	87	5.87	6163	27	2		9.38829e+07	1.04268e+08	1.17647e+08	95517020	7.84343e+07	7.86687e+07	7.72671e+07	8.00622e+07			9.45561e+07	9.48051e+07	9.47917e+07	8.55105e+07	8.91677e+07	8.0297e+07	7.67232e+07	7.26911e+07		4	4	4	4	4	-0.215922	26.3523	-2.74665	0.026865	0.157269	-3.8849	0.860996	false
Row890	1	Master Protein	Q9R0Q6	Actin-related protein 2/3 complex subunit 1A OS=Mus musculus (Mouse) OX=10090 GN=Arpc1a PE=1 SV=1		76	23	352	22	1	370	41.6	8.18	5572	23	0		2.47739e+08	255314154	2.68835e+08	244219070	2.12346e+08	226624992	2.54552e+08	2.49639e+08	Acetyl [N-Term]		2.49609e+08	2.31075e+08	2.14538e+08	2.17402e+08	2.43107e+08	2.31592e+08	2.52643e+08	2.25291e+08		4	4	4	4	4	0.06311	27.7944	0.890106	0.401143	0.632007	-6.3676	1.04472	false
Row355	1	Master Protein	P06240	Proto-oncogene tyrosine-protein kinase LCK OS=Mus musculus (Mouse) OX=10090 GN=Lck PE=1 SV=4		63	22	351	20	1	509	57.9	5.25	10740	22	2		2.28498e+08	2.46709e+08	2.91763e+08	2.59599e+08	1.94066e+08	1.93341e+08	2.19765e+08	2.47063e+08			2.30216e+08	2.23327e+08	2.32614e+08	2.31008e+08	2.22037e+08	1.97543e+08	2.1813e+08	2.22979e+08		4	4	4	4	4	-0.0932399	27.7258	-1.58958	0.153226	0.392917	-5.57272	0.937415	false
Row595	1	Master Protein	Q61074	Protein phosphatase 1G OS=Mus musculus (Mouse) OX=10090 GN=Ppm1g PE=1 SV=3		63	24	351	24	1	542	58.7	4.39	7820	24	0		1.65719e+08	1.81834e+08	175945211	1.58677e+08	125152143	1.38502e+08	1.51459e+08	1.71897e+08			1.66944e+08	1.64859e+08	1.41103e+08	1.4162e+08	1.42748e+08	1.41459e+08	1.50354e+08	1.55439e+08		4	4	4	4	4	-0.0551994	27.1627	-0.69256	0.50952	0.713495	-6.52876	0.962461	false
Row689	1	Master Protein	Q9DBR1	5'-3' exoribonuclease 2 OS=Mus musculus (Mouse) OX=10090 GN=Xrn2 PE=1 SV=1		45	30	351	30	1	951	108.6	7.59	7096	30	0		1.13525e+08	1.32031e+08	1.69497e+08	1.30209e+08	1.24941e+08	1.30777e+08	1.24873e+08	1.34685e+08			1.14348e+08	1.19903e+08	1.3599e+08	1.16351e+08	1.42506e+08	1.33561e+08	1.23971e+08	1.21948e+08		4	4	4	4	4	0.101876	26.9057	1.24743	0.249893	0.50264	-5.99851	1.07317	false
Row790	1	Master Protein	Q9D6R2	Isocitrate dehydrogenase [NAD] subunit alpha, mitochondrial OS=Mus musculus (Mouse) OX=10090 GN=Idh3a PE=1 SV=1		52	22	351	22	1	366	39.6	6.73	6251	22	0		3.02585e+08	2.73629e+08	3.6496e+08	3.56022e+08	2.6766e+08	2.76189e+08	2.5011e+08	2.85277e+08			3.04894e+08	2.47562e+08	2.90216e+08	3.16209e+08	3.06934e+08	2.82305e+08	2.48236e+08	2.57272e+08		4	4	4	4	4	-0.0809792	28.0635	-0.785623	0.456261	0.67679	-6.45707	0.945416	false
Row820	1	Master Protein	P70372	ELAV-like protein 1 OS=Mus musculus (Mouse) OX=10090 GN=Elavl1 PE=1 SV=2		62	20	351	20	1	326	36.1	9.04	6062	20	0		5.16555e+08	5.7321e+08	7.42328e+08	5.83446e+08	5.47837e+08	5.58292e+08	5.73284e+08	6.21247e+08	Acetyl [N-Term]		5.20605e+08	5.16633e+08	5.85446e+08	5.16661e+08	6.31405e+08	5.71107e+08	5.68805e+08	5.5795e+08		4	4	4	4	4	0.123079	29.054	1.7738	0.116648	0.340875	-5.32236	1.08906	false
Row598	1	Master Protein	Q9CSN1	SNW domain-containing protein 1 OS=Mus musculus (Mouse) OX=10090 GN=Snw1 PE=1 SV=3		51	23	350	23	1	536	61.4	9.48	7784	23	0		1.33587e+08	1.47739e+08	1.5331e+08	133981709	1.00041e+08	1.10774e+08	1.25258e+08	1.28332e+08	Acetyl [N-Term]		1.34563e+08	1.3409e+08	1.23147e+08	1.19701e+08	1.13926e+08	1.1311e+08	1.24353e+08	1.16226e+08		4	4	4	4	4	-0.128527	26.864	-1.98142	0.0853818	0.286078	-5.02765	0.914765	false
Row412	1	Master Protein	Q3UKJ7	WD40 repeat-containing protein SMU1 OS=Mus musculus (Mouse) OX=10090 GN=Smu1 PE=2 SV=2		53	21	349	21	1	513	57.5	7.18	9850	21	0		2.29015e+08	2.18076e+08	2.76819e+08	241830264	1.49887e+08	1.65719e+08	2.16091e+08	207052166	Acetyl [N-Term]		2.30738e+08	1.97533e+08	2.20834e+08	2.15288e+08	1.71179e+08	1.69291e+08	2.14484e+08	1.87044e+08		4	4	4	4	4	-0.224579	27.5725	-2.40359	0.045024	0.209415	-4.40296	0.855845	false
Row540	1	Master Protein	Q8VCW8	Medium-chain acyl-CoA ligase ACSF2, mitochondrial OS=Mus musculus (Mouse) OX=10090 GN=Acsf2 PE=1 SV=1		56	26	349	26	1	615	67.9	8.18	8315	26	0		7.99674e+07	89675536	1.05304e+08	1.01338e+08	8.12035e+07	1.06378e+08	9.18188e+07	1.10659e+08			8.05358e+07	8.16006e+07	8.49559e+07	9.06891e+07	9.23384e+07	1.08617e+08	9.11663e+07	1.00298e+08		4	4	4	4	4	0.214246	26.4371	2.78825	0.0252488	0.153535	-3.82203	1.1601	false
Row715	1	Master Protein	Q8R3C0	Mini-chromosome maintenance complex-binding protein OS=Mus musculus (Mouse) OX=10090 GN=Mcmbp PE=1 SV=1		58	28	349	28	1	642	72.8	5.66	6877	28	0		1.08128e+08	1.25135e+08	1.21155e+08	104250853	1.04746e+08	1.13225e+08	120758835	1.13215e+08			1.08909e+08	1.13672e+08	9.75851e+07	9.32802e+07	1.19324e+08	1.15616e+08	1.19888e+08	1.02603e+08		4	4	4	4	4	0.147653	26.6923	1.68023	0.134063	0.36878	-5.45104	1.10777	false
Row958	1	Master Protein	Q8C854	Myelin expression factor 2 OS=Mus musculus (Mouse) OX=10090 GN=Myef2 PE=1 SV=1		48	26	349	26	1	591	63.3	8.87	5136	26	0		1.01676e+08	101007509	1.19684e+08	9.05779e+07	1.07882e+08	1.12198e+08	1.13112e+08	1.17495e+08	Acetyl [K6]; Acetyl [N-Term]; Methyl [R132]		1.02408e+08	9.18558e+07	9.64136e+07	8.11147e+07	1.22921e+08	1.14566e+08	1.12299e+08	1.0646e+08		4	4	4	4	4	0.298615	26.614	3.44519	0.00971585	0.0952194	-2.84238	1.22996	false
Row996	1	Master Protein	Q9Z103	Activity-dependent neuroprotector homeobox protein OS=Mus musculus (Mouse) OX=10090 GN=Adnp PE=1 SV=2		41	33	349	33	1	1108	124.2	6.86	4901	33	0		1.10324e+08	1.12648e+08	1.04758e+08	9.89804e+07	1.0181e+08	1.06725e+08	1.27973e+08	1.35356e+08	Acetyl [N-Term]		1.11122e+08	1.02384e+08	8.45208e+07	8.85921e+07	1.15956e+08	1.08971e+08	1.27047e+08	1.22552e+08		4	4	4	4	4	0.301883	26.6686	2.94118	0.0201275	0.135443	-3.59136	1.23275	false
Row528	1	Master Protein	Q9Z315	U4/U6.U5 tri-snRNP-associated protein 1 OS=Mus musculus (Mouse) OX=10090 GN=Sart1 PE=1 SV=1		48	33	348	33	1	806	90.8	5.82	8471	33	0		1.10783e+08	1.1743e+08	1.36348e+08	1.27549e+08	8.93154e+07	9.42479e+07	1.03952e+08	1.22441e+08			1.11585e+08	1.06707e+08	1.09672e+08	1.13988e+08	1.01631e+08	9.62183e+07	1.03208e+08	1.10918e+08		4	4	4	4	4	-0.102777	26.6675	-1.6879	0.132551	0.366527	-5.44061	0.931239	false
Row586	1	Master Protein	E9PWG6	Cnd3 domain-containing protein OS=Mus musculus (Mouse) OX=10090 GN=Ncapg PE=1 SV=1		41	31	348	31	1	1004	112.8	5.55	7897	31	0		8.79995e+07	9.55658e+07	9.04024e+07	9.47153e+07	8.02861e+07	9.75998e+07	1.00113e+08	9.19425e+07	Trimethyl [K715]		8.86284e+07	8.69319e+07	7.30634e+07	8.47971e+07	9.12879e+07	9.96442e+07	9.93987e+07	8.34164e+07		4	4	4	4	4	0.164987	26.3912	1.82831	0.107513	0.328263	-5.24611	1.12116	false
Row863	1	Master Protein	Q8C166	Copine-1 OS=Mus musculus (Mouse) OX=10090 GN=Cpne1 PE=1 SV=1		56	23	348	22	1	536	58.8	5.66	5783	23	0		1.59171e+08	1.52297e+08	1.86854e+08	1.63547e+08	1.42174e+08	1.78031e+08	1.80575e+08	1.92754e+08	Acetyl [N-Term]		1.60345e+08	1.38206e+08	1.49747e+08	1.4594e+08	1.62309e+08	1.81884e+08	1.79245e+08	1.74193e+08		4	4	4	4	4	0.232122	27.2605	3.41998	0.0100686	0.0959717	-2.87928	1.17456	false
Row640	1	Master Protein	Q9JMH6	Thioredoxin reductase 1, cytoplasmic OS=Mus musculus (Mouse) OX=10090 GN=Txnrd1 PE=1 SV=3		52	22	347	22	1	613	67	7.44	7461	22	0		1.11828e+08	1.21665e+08	1.23394e+08	1.29769e+08	9.57057e+07	1.3163e+08	1.26213e+08	1.31312e+08			1.12638e+08	1.10535e+08	9.93673e+07	1.1596e+08	1.08955e+08	1.34432e+08	1.25301e+08	1.1891e+08		4	4	4	4	4	0.151303	26.7812	1.79369	0.113233	0.336788	-5.29464	1.11057	false
Row905	1	Master Protein	Q6IRU2	Tropomyosin alpha-4 chain OS=Mus musculus (Mouse) OX=10090 GN=Tpm4 PE=1 SV=3		78	28	347	27	1	248	28.5	4.68	5452	28	0		1.09633e+08	1.26121e+08	1.458e+08	1.46061e+08	9.78553e+07	9.47609e+07	118162723	1.06772e+08	Acetyl [N-Term]; Methyl [K190]		1.10426e+08	1.14563e+08	1.17183e+08	1.30425e+08	1.1142e+08	9.67426e+07	1.17312e+08	9.6794e+07		4	4	4	4	4	-0.164911	26.7308	-1.82786	0.107586	0.328263	-5.24675	0.891984	false
Row521	1	Master Protein	Q9Z1Z2	Serine-threonine kinase receptor-associated protein OS=Mus musculus (Mouse) OX=10090 GN=Strap PE=1 SV=2		85	23	346	23	1	350	38.4	5.12	8509	23	0		200254132	1.93583e+08	2.18968e+08	1.94417e+08	1.70808e+08	1.7968e+08	2.18982e+08	2.0743e+08			2.0175e+08	1.75454e+08	1.7516e+08	1.73306e+08	1.95252e+08	1.8357e+08	2.17352e+08	1.87384e+08		4	4	4	4	4	0.110511	27.4871	1.37067	0.210211	0.455731	-5.85203	1.07961	false
Row947	1	Master Protein	Q62376	U1 small nuclear ribonucleoprotein 70 kDa OS=Mus musculus (Mouse) OX=10090 GN=Snrnp70 PE=1 SV=2		56	22	346	22	1	448	52	9.94	5197	22	0		3.63611e+08	3.42121e+08	4.1326e+08	3.55909e+08	313575673	3.26927e+08	3.99086e+08	376620202	Acetyl [N-Term]		3.66412e+08	3.09174e+08	3.28149e+08	3.16109e+08	3.5999e+08	3.3423e+08	3.96024e+08	3.39147e+08		4	4	4	4	4	0.114909	28.352	1.39331	0.20355	0.448141	-5.82422	1.08291	false
Row960	1	Master Protein	Q9R1P3	Proteasome subunit beta type-2 OS=Mus musculus (Mouse) OX=10090 GN=Psmb2 PE=1 SV=1		93	20	346	20	1	201	22.9	7.02	5129	20	0		407890395	4.84685e+08	480891116	4.34292e+08	3.67483e+08	408514738	4.39653e+08	452660184	Acetyl [N-Term]		4.1105e+08	4.37223e+08	3.8118e+08	3.85265e+08	4.22348e+08	4.17745e+08	4.36263e+08	4.07224e+08		4	4	4	4	4	0.0620183	28.6174	0.982885	0.356396	0.600936	-6.28067	1.04393	false
Row455	1	Master Protein	P70296	Phosphatidylethanolamine-binding protein 1 OS=Mus musculus (Mouse) OX=10090 GN=Pebp1 PE=1 SV=3		96	19	345	19	1	187	20.8	5.4	9323	19	0		857354384	9.64452e+08	1070965378	9.99511e+08	853673133	863338393	9.40066e+08	1000332669	Acetyl [N-Term]		8.64246e+08	8.6693e+08	8.41039e+08	8.82236e+08	9.86979e+08	8.83591e+08	9.32542e+08	8.96144e+08		4	4	4	4	4	0.0976502	29.7344	1.74331	0.122074	0.348502	-5.36461	1.07003	false
Row523	1	Master Protein	Q9D1A2	Cytosolic non-specific dipeptidase OS=Mus musculus (Mouse) OX=10090 GN=Cndp2 PE=1 SV=1		71	24	345	24	1	475	52.7	5.66	8499	24	0		1.48902e+08	1.44579e+08	1.84966e+08	1.56576e+08	123045064	1.22851e+08	1.40878e+08	1.52781e+08			1.49997e+08	1.31237e+08	1.48251e+08	1.39756e+08	1.40328e+08	1.25457e+08	1.39853e+08	1.3824e+08		4	4	4	4	4	-0.0652421	27.0498	-0.950392	0.371619	0.610986	-6.31188	0.955785	false
Row530	1	Master Protein	P67778	Prohibitin OS=Mus musculus (Mouse) OX=10090 GN=Phb PE=1 SV=1		86	21	345	21	1	272	29.8	5.76	8438	21	0		4.42866e+08	449890628	5.68104e+08	4.66669e+08	3.81767e+08	4.16134e+08	3.92366e+08	4.39512e+08			4.46311e+08	4.05991e+08	4.49438e+08	4.13807e+08	4.38883e+08	4.25545e+08	3.89358e+08	3.95457e+08		4	4	4	4	4	-0.0572028	28.646	-0.857384	0.417866	0.645349	-6.39661	0.961126	false
Row688	1	Master Protein	Q60865	Caprin-1 OS=Mus musculus (Mouse) OX=10090 GN=Caprin1 PE=1 SV=2		51	25	345	25	1	707	78.1	5.25	7103	25	0		3.05847e+08	3.43112e+08	391439677	3.21125e+08	264983710	2.68634e+08	2.9678e+08	3.14213e+08	Methyl [R631; R638]		3.08182e+08	3.10065e+08	3.11019e+08	2.85391e+08	3.03844e+08	2.74574e+08	2.94537e+08	2.83222e+08		4	4	4	4	4	-0.0713459	28.1413	-1.2101	0.263107	0.516588	-6.04114	0.95175	false
Row896	1	Master Protein	P11440	Cyclin-dependent kinase 1 OS=Mus musculus (Mouse) OX=10090 GN=Cdk1 PE=1 SV=3		66	20	345	18	1	297	34.1	8.43	5526	20	1		188456580	203032605	2.17456e+08	1.94663e+08	156885846	2.01345e+08	216275791	205319966			1.8986e+08	1.83974e+08	1.73964e+08	1.73524e+08	1.79229e+08	2.05731e+08	2.14667e+08	1.85487e+08		4	4	4	4	4	0.119406	27.4847	1.57145	0.15735	0.399139	-5.59667	1.08629	false
Row481	1	Master Protein	Q8BMA6	Signal recognition particle subunit SRP68 OS=Mus musculus (Mouse) OX=10090 GN=Srp68 PE=1 SV=2		53	28	344	28	1	625	70.5	8.57	8965	28	0		1.19786e+08	1.26239e+08	1.2894e+08	1.23485e+08	1.1959e+08	1.22782e+08	1.30505e+08	1.35746e+08			1.20656e+08	1.1467e+08	1.0378e+08	1.10378e+08	1.36361e+08	1.25387e+08	1.2956e+08	1.22904e+08		4	4	4	4	4	0.195149	26.8391	2.91113	0.0210403	0.139272	-3.6366	1.14484	false
Row512	1	Master Protein	Q9R1T4	Septin-6 OS=Mus musculus (Mouse) OX=10090 GN=Septin6 PE=1 SV=4		66	26	344	15	1	434	49.6	6.43	8588	26	0		8.19697e+07	1.36736e+08	1.00094e+08	1.31084e+08	1.06492e+08	9.08226e+07	9.64101e+07	1.47647e+08			8.25532e+07	1.24153e+08	8.08005e+07	1.17128e+08	1.21327e+08	9.27175e+07	9.57231e+07	1.33619e+08		4	4	4	4	4	0.142211	26.6355	0.742305	0.48057	0.695033	-6.49141	1.1036	false
Row560	1	Master Protein	Q11136	Xaa-Pro dipeptidase OS=Mus musculus (Mouse) OX=10090 GN=Pepd PE=1 SV=3		63	25	344	25	1	493	55	5.78	8149	25	0		1.47962e+08	1.74663e+08	1.81232e+08	1.86782e+08	1.43363e+08	1.74027e+08	1.81774e+08	1.78002e+08	Acetyl [N-Term]		1.4905e+08	1.5839e+08	1.45293e+08	1.66541e+08	1.63677e+08	1.77788e+08	1.80435e+08	1.6093e+08		4	4	4	4	4	0.141202	27.2746	2.01502	0.0811531	0.278603	-4.97897	1.10282	false
Row941	1	Master Protein	Q8VCT3	Aminopeptidase B OS=Mus musculus (Mouse) OX=10090 GN=Rnpep PE=1 SV=2		56	24	343	24	1	650	72.4	5.35	5228	24	0		1.3187e+08	1.31028e+08	1.4478e+08	1.52013e+08	1.24003e+08	1.26492e+08	130954538	1.48409e+08			1.32833e+08	1.18997e+08	1.16373e+08	1.35708e+08	1.41428e+08	1.2918e+08	1.30006e+08	1.34305e+08		4	4	4	4	4	0.0884378	26.9496	1.23219	0.255219	0.509057	-6.01602	1.06322	false
Row1142	1	Master Protein	P48678	Prelamin-A/C OS=Mus musculus (Mouse) OX=10090 GN=Lmna PE=1 SV=2		48	30	343	28	1	665	74.2	6.98	4089	30	0		89003904	9.64594e+07	1.11666e+08	8.53106e+07	1.03237e+08	1.01259e+08	1.1433e+08	1.2425e+08			8.96403e+07	8.77406e+07	9.00272e+07	7.64253e+07	1.17592e+08	1.03385e+08	1.13508e+08	1.12548e+08		4	4	4	4	4	0.380264	26.5441	5.03006	0.00124318	0.0374523	-0.699474	1.30158	false
Row477	1	Master Protein	Q3UZA1	CapZ-interacting protein OS=Mus musculus (Mouse) OX=10090 GN=Rcsd1 PE=1 SV=1		77	22	342	22	1	412	44.1	5.16	9015	22	0		1.34508e+08	1.29878e+08	1.48576e+08	1.35806e+08	1.04058e+08	1.35396e+08	1.43865e+08	1.19455e+08	Acetyl [N-Term]		1.35492e+08	1.17957e+08	1.19388e+08	1.21322e+08	1.18534e+08	1.38283e+08	1.42818e+08	1.08227e+08		4	4	4	4	4	0.0325519	26.8944	0.313721	0.762306	0.874048	-6.73417	1.02282	false
Row504	1	Master Protein	Q60676	Serine/threonine-protein phosphatase 5 OS=Mus musculus (Mouse) OX=10090 GN=Ppp5c PE=1 SV=3		53	26	342	26	1	499	56.8	6.2	8704	26	0		1.35121e+08	1.68811e+08	1.5433e+08	1.62805e+08	1.32126e+08	1.27264e+08	1.44094e+08	1.39308e+08			1.36109e+08	1.5311e+08	1.23957e+08	1.45282e+08	1.50761e+08	1.29969e+08	1.43045e+08	1.26111e+08		4	4	4	4	4	-0.021608	27.0416	-0.237409	0.818715	0.905684	-6.75747	0.985134	false
Row1126	1	Master Protein	Q9JLQ2	ARF GTPase-activating protein GIT2 OS=Mus musculus (Mouse) OX=10090 GN=Git2 PE=1 SV=2		58	29	342	25	1	708	78.7	7.72	4174	29	4		1.17359e+08	1.39703e+08	1.52949e+08	1.37374e+08	1.07354e+08	1.12219e+08	1.26542e+08	1.43142e+08			1.18211e+08	1.26833e+08	1.22861e+08	1.22714e+08	1.22315e+08	1.14588e+08	1.25627e+08	1.29563e+08		4	4	4	4	4	0.00331002	26.8712	0.0564711	0.956446	0.979897	-6.78712	1.0023	false
Row535	1	Master Protein	O08709	Peroxiredoxin-6 OS=Mus musculus (Mouse) OX=10090 GN=Prdx6 PE=1 SV=3		81	20	341	20	1	224	24.9	6.01	8372	20	0		3.49021e+08	3.87801e+08	4.12514e+08	3.84998e+08	376534220	3.55636e+08	3.69628e+08	405372787			3.51704e+08	3.50229e+08	3.27564e+08	3.41783e+08	4.32825e+08	3.63615e+08	3.66803e+08	3.64897e+08		4	4	4	4	4	0.152793	28.4287	2.07521	0.0740852	0.265123	-4.8912	1.11172	false
Row625	1	Master Protein	P55264	Adenosine kinase OS=Mus musculus (Mouse) OX=10090 GN=Adk PE=1 SV=2		72	22	341	22	1	361	40.1	6.21	7569	22	0		2.72055e+08	2.93212e+08	334427688	2.78913e+08	2.54939e+08	2.85013e+08	3.28791e+08	3.18786e+08	Acetyl [N-Term]		2.74119e+08	2.65185e+08	2.66206e+08	2.48087e+08	2.92246e+08	2.91335e+08	3.26292e+08	2.87322e+08		4	4	4	4	4	0.183375	28.0634	2.8497	0.0230441	0.146779	-3.72923	1.13554	false
Row627	1	Master Protein	Q9JK81	MYG1 exonuclease OS=Mus musculus (Mouse) OX=10090 GN=Myg1 PE=1 SV=1		79	21	341	21	1	380	42.7	7.02	7546	21	0		1.53601e+08	1.89915e+08	2.01227e+08	1.77416e+08	156114512	1.56429e+08	1.82743e+08	1.98125e+08			1.54732e+08	1.72147e+08	1.61126e+08	1.58239e+08	1.78342e+08	1.59791e+08	1.81396e+08	1.79022e+08		4	4	4	4	4	0.111599	27.3222	1.7068	0.128885	0.360746	-5.4148	1.08043	false
Row798	1	Master Protein	Q6A0A9	Constitutive coactivator of PPAR-gamma-like protein 1 OS=Mus musculus (Mouse) OX=10090 GN=FAM120A PE=1 SV=2		40	29	341	29	1	1112	121.6	8.92	6196	29	0		8.08657e+07	9.30775e+07	1.26719e+08	1.16713e+08	9.98344e+07	1.07977e+08	1.12319e+08	1.29187e+08			8.14409e+07	8.46799e+07	1.02013e+08	1.0436e+08	1.1369e+08	1.10251e+08	1.11513e+08	1.16996e+08		4	4	4	4	4	0.288827	26.6084	3.05594	0.0170059	0.125336	-3.41902	1.22165	false
Row348	1	Master Protein	Q8BHD7	Polypyrimidine tract-binding protein 3 OS=Mus musculus (Mouse) OX=10090 GN=Ptbp3 PE=1 SV=1		53	19	340	16	1	523	56.7	9.13	10848	19	0		1.95306e+08	2.14163e+08	2.39468e+08	2.12617e+08	2.05358e+08	2.19888e+08	2.15935e+08	2.40108e+08	Acetyl [N-Term]		1.96762e+08	1.94006e+08	1.9136e+08	1.89427e+08	2.35052e+08	2.247e+08	2.14329e+08	2.16735e+08		4	4	4	4	4	0.206561	27.6263	3.91324	0.00509395	0.0678484	-2.17171	1.15393	false
Row398	1	Master Protein	Q04447	Creatine kinase B-type OS=Mus musculus (Mouse) OX=10090 GN=Ckb PE=1 SV=1		72	19	339	19	1	381	42.7	5.67	10012	19	0		4.30946e+08	4.6178e+08	5.53165e+08	4.79147e+08	4.16584e+08	4.23688e+08	4.18537e+08	486596449			4.34294e+08	4.16665e+08	4.37754e+08	4.24805e+08	4.79204e+08	4.3328e+08	4.15318e+08	4.37586e+08		4	4	4	4	4	0.04131	28.6947	0.681861	0.515889	0.717655	-6.53649	1.02905	false
Row407	1	Master Protein	Q9CPV4	Glyoxalase domain-containing protein 4 OS=Mus musculus (Mouse) OX=10090 GN=Glod4 PE=1 SV=1		87	23	339	23	1	298	33.3	5.47	9938	23	0		2.72308e+08	2.64601e+08	3.51049e+08	2.43592e+08	2.04139e+08	2.4002e+08	2.95808e+08	257819937			2.74374e+08	2.39435e+08	2.79279e+08	2.16846e+08	2.33646e+08	2.45296e+08	2.93573e+08	2.32635e+08		4	4	4	4	4	-0.0058831	27.901	-0.051742	0.96009	0.981146	-6.78741	0.99593	false
Row549	1	Master Protein	P97384	Annexin A11 OS=Mus musculus (Mouse) OX=10090 GN=Anxa11 PE=1 SV=2		42	20	339	20	1	503	54	7.66	8233	20	0		2.07353e+08	251117494	2.74149e+08	259608614	2.01004e+08	2.50995e+08	2.5793e+08	2.82502e+08			2.08905e+08	2.27296e+08	2.18729e+08	2.31016e+08	2.30032e+08	2.56526e+08	2.55994e+08	2.54782e+08		4	4	4	4	4	0.17044	27.8068	2.70708	0.0285019	0.161484	-3.94472	1.1254	false
Row472	1	Master Protein	Q9CQ60	6-phosphogluconolactonase OS=Mus musculus (Mouse) OX=10090 GN=Pgls PE=1 SV=1		92	15	338	15	1	257	27.2	5.85	9077	15	0		323399237	3.70409e+08	4.04803e+08	3.50042e+08	2.95654e+08	3.24491e+08	3.43741e+08	365687897	Acetyl [N-Term]		3.25875e+08	3.34601e+08	3.21511e+08	3.1093e+08	3.39274e+08	3.31737e+08	3.41123e+08	3.29354e+08		4	4	4	4	4	0.0535512	28.2943	1.07996	0.313762	0.563158	-6.18273	1.03782	false
Row534	1	Master Protein	Q9DCW4	Electron transfer flavoprotein subunit beta OS=Mus musculus (Mouse) OX=10090 GN=Etfb PE=1 SV=3		81	21	338	21	1	255	27.6	8.1	8396	21	0		3.80551e+08	3.47329e+08	483387349	3.86514e+08	3.20605e+08	3.47833e+08	3.34675e+08	3.57187e+08			3.83489e+08	3.13855e+08	3.83135e+08	3.43121e+08	3.68117e+08	3.55628e+08	3.3213e+08	3.21738e+08		4	4	4	4	4	-0.0444219	28.3797	-0.514713	0.621618	0.786193	-6.64319	0.969678	false
Row471	1	Master Protein	P14152	Malate dehydrogenase, cytoplasmic OS=Mus musculus (Mouse) OX=10090 GN=Mdh1 PE=1 SV=3		53	17	337	17	1	334	36.5	6.58	9083	17	0		7.75903e+08	8.33743e+08	9.04803e+08	8.34525e+08	929967362	1055609303	1060596796	935573247			7.8211e+08	7.50001e+08	7.11944e+08	7.37409e+08	1.07584e+09	1.08062e+09	1.05206e+09	8.38427e+08		4	4	4	4	4	0.433877	29.6895	4.61857	0.00204621	0.0448066	-1.21976	1.35086	false
Row495	1	Master Protein	Q9CZ42	ATP-dependent (S)-NAD(P)H-hydrate dehydratase OS=Mus musculus (Mouse) OX=10090 GN=Naxd PE=1 SV=1		78	20	337	20	1	343	36.7	7.77	8798	20	0		3.03286e+08	3.19833e+08	3.48971e+08	3.04228e+08	3.09455e+08	3.06549e+08	2.86657e+08	3.11472e+08			3.056e+08	2.89132e+08	2.77645e+08	2.70463e+08	3.55226e+08	3.13374e+08	2.84494e+08	2.80764e+08		4	4	4	4	4	0.105584	28.1412	1.17528	0.275952	0.528331	-6.08012	1.07593	false
Row548	1	Master Protein	P28659	CUGBP Elav-like family member 1 OS=Mus musculus (Mouse) OX=10090 GN=Celf1 PE=1 SV=2		48	18	337	15	1	486	52.1	8.46	8259	18	3		2.42227e+08	2.8706e+08	3.13381e+08	2.70527e+08	2.2589e+08	2.48867e+08	2.64253e+08	292897853	Acetyl [N-Term]		2.44054e+08	2.5965e+08	2.49642e+08	2.40672e+08	2.58726e+08	2.54348e+08	2.62267e+08	2.64107e+08		4	4	4	4	4	0.0649232	27.9206	1.2926	0.234661	0.488331	-5.94583	1.04603	false
Row620	1	Master Protein	Q01405	Protein transport protein Sec23A OS=Mus musculus (Mouse) OX=10090 GN=Sec23a PE=1 SV=2		51	31	337	27	1	765	86.1	7.08	7604	31	0		6.06267e+07	4.00415e+07	7.96392e+07	6.7175e+07	5.76418e+07	5.03719e+07	7.10584e+07	5.57185e+07	Methyl [K208]; Acetyl [N-Term]		6.10511e+07	3.65876e+07	6.44595e+07	6.02653e+07	6.53875e+07	5.13887e+07	7.05605e+07	5.06861e+07		4	4	4	4	4	0.117456	25.7525	0.566712	0.587513	0.764541	-6.61291	1.08482	false
Row562	1	Master Protein	Q61166	Microtubule-associated protein RP/EB family member 1 OS=Mus musculus (Mouse) OX=10090 GN=Mapre1 PE=1 SV=3		91	25	336	23	1	268	30	5.22	8143	25	1		3.08054e+08	3.64438e+08	3.72592e+08	3.2955e+08	2.76105e+08	3.14785e+08	3.49543e+08	3.63618e+08	Acetyl [N-Term]		3.10407e+08	3.29234e+08	2.96213e+08	2.92833e+08	3.16688e+08	3.21803e+08	3.46879e+08	3.275e+08		4	4	4	4	4	0.0962951	28.2411	1.56352	0.159185	0.401407	-5.6071	1.06902	false
Row777	1	Master Protein	O54988	STE20-like serine/threonine-protein kinase OS=Mus musculus (Mouse) OX=10090 GN=Slk PE=1 SV=2		41	35	336	33	1	1233	141.4	5.14	6376	35	1		8.84557e+07	1.00885e+08	1.22332e+08	1.06141e+08	7.84631e+07	1.13361e+08	9.62038e+07	1.10673e+08	Acetyl [K271; K275]		8.9088e+07	9.1745e+07	9.85221e+07	9.49614e+07	8.92006e+07	1.15755e+08	9.55185e+07	1.00311e+08		4	4	4	4	4	0.0928986	26.5251	1.05013	0.326414	0.575415	-6.21356	1.06651	false
Row854	1	Master Protein	Q60631	Growth factor receptor-bound protein 2 OS=Mus musculus (Mouse) OX=10090 GN=Grb2 PE=1 SV=1		87	21	335	21	1	217	25.2	6.32	5838	21	0		3.65124e+08	4.20389e+08	4.13567e+08	421558569	3.7491e+08	3.82526e+08	4.26696e+08	4.31338e+08			3.67937e+08	3.79501e+08	3.2839e+08	3.74036e+08	4.30946e+08	3.9114e+08	4.2341e+08	3.88141e+08		4	4	4	4	4	0.17292	28.5174	2.45311	0.0417737	0.201219	-4.32843	1.12734	false
Row573	1	Master Protein	Q6P8X1	Sorting nexin-6 OS=Mus musculus (Mouse) OX=10090 GN=Snx6 PE=1 SV=2		54	24	334	23	1	406	46.6	6.16	8070	24	0		108082002	1.35943e+08	1.24246e+08	1.26825e+08	114914954	126163543	1.31523e+08	141909816	Acetyl [N-Term; N-Term]		1.08863e+08	1.23437e+08	1.00045e+08	1.13345e+08	1.30993e+08	1.28844e+08	1.3057e+08	1.28454e+08		4	4	4	4	4	0.22338	26.839	3.10569	0.015815	0.12088	-3.34458	1.16747	false
Row811	1	Master Protein	Q9EPK7	Exportin-7 OS=Mus musculus (Mouse) OX=10090 GN=Xpo7 PE=1 SV=3		44	36	334	36	1	1087	123.7	6.38	6143	36	0		7.30075e+07	1.14461e+08	1.05514e+08	1.08682e+08	7.66904e+07	9.58631e+07	7.95376e+07	9.78376e+07	Acetyl [N-Term]		7.35239e+07	1.04024e+08	8.51235e+07	9.72205e+07	8.71712e+07	9.78692e+07	7.89768e+07	8.87355e+07		4	4	4	4	4	-0.0205557	26.4002	-0.167847	0.871154	0.935888	-6.77317	0.985853	false
Row887	1	Master Protein	B2RY56	RNA-binding protein 25 OS=Mus musculus (Mouse) OX=10090 GN=Rbm25 PE=1 SV=2		34	26	334	26	1	838	99.5	6.32	5574	26	0		1.51873e+08	1.69633e+08	1.80175e+08	1.61425e+08	1.36629e+08	1.56739e+08	1.72295e+08	1.85699e+08			1.5299e+08	1.53852e+08	1.44455e+08	1.44058e+08	1.55936e+08	1.60108e+08	1.71029e+08	1.67851e+08		4	4	4	4	4	0.137292	27.2171	2.41541	0.044226	0.206643	-4.38519	1.09984	false
Row714	1	Master Protein	Q8C0C7	Phenylalanine--tRNA ligase alpha subunit OS=Mus musculus (Mouse) OX=10090 GN=Farsa PE=1 SV=1		52	20	333	20	1	508	57.6	8.28	6889	20	0		1.95405e+08	2.02463e+08	2.13844e+08	1.91916e+08	1.66422e+08	1.86638e+08	1.93866e+08	197452046	Acetyl [N-Term]		1.96862e+08	1.8346e+08	1.71108e+08	1.7109e+08	1.90203e+08	1.90687e+08	1.92432e+08	1.78416e+08		4	4	4	4	4	0.0590068	27.4555	0.896434	0.397965	0.630335	-6.36189	1.04175	false
Row826	1	Master Protein	Q9JHW4	Selenocysteine-specific elongation factor OS=Mus musculus (Mouse) OX=10090 GN=Eefsec PE=1 SV=2		66	25	333	25	1	583	63.5	8.29	6044	25	0		88979728	117135336	1.34015e+08	1.23184e+08	1.03581e+08	1.32957e+08	1.13445e+08	1.14353e+08	Methyl [R543; K548; R555]		8.96159e+07	1.06441e+08	1.07817e+08	1.1011e+08	1.17987e+08	1.35789e+08	1.12629e+08	1.03629e+08		4	4	4	4	4	0.180898	26.7107	1.72054	0.126281	0.355253	-5.39597	1.13359	false
Row354	1	Master Protein	Q9CXY6	Interleukin enhancer-binding factor 2 OS=Mus musculus (Mouse) OX=10090 GN=Ilf2 PE=1 SV=1		73	20	332	20	1	390	43	5.26	10761	20	0		2.62792e+08	2.88338e+08	3.08213e+08	2.84614e+08	2.62917e+08	2.85741e+08	2.8344e+08	3.16371e+08			2.64783e+08	2.608e+08	2.45572e+08	2.53127e+08	3.01458e+08	2.9208e+08	2.81303e+08	2.85156e+08		4	4	4	4	4	0.179608	28.0212	3.3954	0.0104258	0.0974088	-2.91532	1.13258	false
Row646	1	None	E9PXC0	Signal recognition particle 54 kDa protein OS=Mus musculus (Mouse) OX=10090 GN=Srp54c PE=1 SV=1		57	27	332	27	1	504	55.8	8.92	7411	27	0		1.47469e+08	172054150	1.72129e+08	1.51384e+08	1.37158e+08	140175054	1.67702e+08	1.77942e+08			1.48553e+08	1.56036e+08	1.38077e+08	1.35149e+08	1.56543e+08	1.4317e+08	1.66471e+08	1.60876e+08		4	4	4	4	4	0.118156	27.1627	1.58958	0.153226	0.392917	-5.57272	1.08535	false
Row713	1	Master Protein	O55023	Inositol monophosphatase 1 OS=Mus musculus (Mouse) OX=10090 GN=Impa1 PE=1 SV=1		61	18	332	18	1	277	30.4	5.19	6915	18	0		2.58017e+08	2.65123e+08	3.13755e+08	2.60453e+08	2.53487e+08	2.46987e+08	2.67125e+08	2.62632e+08	Acetyl [N-Term]		2.59969e+08	2.39905e+08	2.49936e+08	2.31763e+08	2.90571e+08	2.52425e+08	2.65117e+08	2.36954e+08		4	4	4	4	4	0.0877384	27.913	1.12561	0.295162	0.548487	-6.13435	1.0627	false
Row769	1	Master Protein	E9Q3G8	Nucleoporin 153 OS=Mus musculus (Mouse) OX=10090 GN=Nup153 PE=1 SV=1		39	32	332	32	1	1462	151.9	8.84	6450	32	0		96048065	1.00886e+08	1.13072e+08	8.36822e+07	8.55598e+07	82723603	1.06027e+08	1.01752e+08	Acetyl [N-Term]; Dimethyl [K812]; Trimethyl [K838]		9.67377e+07	9.17462e+07	9.1148e+07	7.49753e+07	9.73279e+07	8.44407e+07	1.05267e+08	9.22668e+07		4	4	4	4	4	0.0990589	26.4446	0.954899	0.369478	0.610422	-6.3076	1.07107	false
Row836	1	Master Protein	Q62383	Transcription elongation factor SPT6 OS=Mus musculus (Mouse) OX=10090 GN=Supt6h PE=1 SV=2		32	38	332	38	1	1726	199	4.93	5995	38	0		5.11657e+07	5.29712e+07	7.03389e+07	7.47466e+07	5.43697e+07	5.31765e+07	6.52611e+07	7.27875e+07			5.15204e+07	4.83323e+07	5.70141e+07	6.7015e+07	6.16503e+07	5.42533e+07	6.4806e+07	6.61196e+07		4	4	4	4	4	0.147772	25.8009	1.26113	0.245187	0.497621	-5.98266	1.10786	false
Row313	1	Master Protein	Q9Z1Q5	Chloride intracellular channel protein 1 OS=Mus musculus (Mouse) OX=10090 GN=Clic1 PE=1 SV=3		76	17	331	17	1	241	27	5.17	11415	17	0		6.51915e+08	6.99218e+08	795037304	6.90974e+08	5.77102e+08	6.16235e+08	6.50733e+08	6.85295e+08	Acetyl [N-Term]		6.57086e+08	6.29558e+08	6.26516e+08	6.11258e+08	6.65379e+08	6.30451e+08	6.45617e+08	6.15152e+08		4	4	4	4	4	0.0181571	29.2419	0.343462	0.740708	0.861621	-6.72339	1.01267	false
Row649	1	Master Protein	Q7TNC4	Putative RNA-binding protein Luc7-like 2 OS=Mus musculus (Mouse) OX=10090 GN=Luc7l2 PE=1 SV=1		50	20	331	13	1	392	46.6	10.1	7398	20	7		2.82839e+08	3.16004e+08	3.60959e+08	302050831	263662395	3.01474e+08	3.09888e+08	3.13466e+08	Acetyl [N-Term]		2.8499e+08	2.85689e+08	2.87071e+08	2.68539e+08	3.02318e+08	3.0818e+08	3.0754e+08	2.82552e+08		4	4	4	4	4	0.0918106	28.1143	1.6604	0.138054	0.372839	-5.47792	1.06571	false
Row849	1	Master Protein	P59325	Eukaryotic translation initiation factor 5 OS=Mus musculus (Mouse) OX=10090 GN=Eif5 PE=1 SV=1		45	21	331	21	1	429	48.9	5.52	5870	21	0		191965501	205790655	2.22474e+08	2.20194e+08	1.70433e+08	1.88594e+08	1.85959e+08	2.12993e+08			1.93396e+08	1.8646e+08	1.77932e+08	1.96137e+08	1.9482e+08	1.92688e+08	1.84586e+08	1.92382e+08		4	4	4	4	4	0.0207656	27.4992	0.380768	0.713965	0.847926	-6.70853	1.0145	false
Row265	1	Master Protein	P62880	Guanine nucleotide-binding protein G(I)/G(S)/G(T) subunit beta-2 OS=Mus musculus (Mouse) OX=10090 GN=Gnb2 PE=1 SV=3		84	18	330	9	1	340	37.3	6	12763	18	3		1.93005e+08	2.13241e+08	2.37024e+08	2.17976e+08	161624350	1.97704e+08	1.96489e+08	2.29035e+08	Acetyl [N-Term]		1.94444e+08	1.93175e+08	1.89429e+08	1.94173e+08	1.84682e+08	2.02006e+08	1.95035e+08	2.06791e+08		4	4	4	4	4	0.0307686	27.5379	0.559979	0.59187	0.766197	-6.61699	1.02156	false
Row931	1	Master Protein	Q6PFD9	Nuclear pore complex protein Nup98-Nup96 OS=Mus musculus (Mouse) OX=10090 GN=Nup98 PE=1 SV=2		33	39	330	39	1	1816	197.1	6.18	5290	39	0		1.07883e+08	1.10171e+08	1.12553e+08	1.12139e+08	9.75428e+07	1.00259e+08	1.1796e+08	1.1307e+08			1.08662e+08	1.00145e+08	9.07339e+07	1.00294e+08	1.11062e+08	1.02363e+08	1.17111e+08	1.02472e+08		4	4	4	4	4	0.115565	26.6297	1.48828	0.177593	0.419247	-5.70473	1.0834	false
Row961	1	Master Protein	Q8CAQ8	MICOS complex subunit Mic60 OS=Mus musculus (Mouse) OX=10090 GN=Immt PE=1 SV=1		59	37	330	37	1	757	83.8	6.61	5124	37	0		1.59209e+08	9.95493e+07	2.15475e+08	1.86542e+08	9.89525e+07	5.61756e+07	67822790	7.45387e+07			1.60384e+08	9.05365e+07	1.72398e+08	1.66328e+08	1.12678e+08	5.73166e+07	6.73488e+07	6.77018e+07		4	4	4	4	4	-0.955412	26.6122	-3.44473	0.0097222	0.0952194	-2.84306	0.515694	DOWN
Row1024	1	Master Protein	O35638	Cohesin subunit SA-2 OS=Mus musculus (Mouse) OX=10090 GN=Stag2 PE=1 SV=3		29	28	330	24	1	1231	141.2	5.43	4755	28	4		6.30696e+07	8.3865e+07	8.18055e+07	7.67601e+07	6.69002e+07	7.17623e+07	6.4736e+07	6.74815e+07			6.35121e+07	7.63396e+07	6.61922e+07	6.88091e+07	7.59698e+07	7.32401e+07	6.42847e+07	6.13243e+07		4	4	4	4	4	-0.00243228	26.0295	-0.0257467	0.980133	0.989168	-6.78854	0.998315	false
Row677	1	Master Protein	Q91Z53	Glyoxylate reductase/hydroxypyruvate reductase OS=Mus musculus (Mouse) OX=10090 GN=Grhpr PE=1 SV=1		79	19	329	19	1	328	35.3	7.65	7212	19	0		2.53332e+08	2.62424e+08	2.93887e+08	2.78953e+08	1.94893e+08	194041813	2.10165e+08	2.3965e+08			2.55247e+08	2.37476e+08	2.34287e+08	2.48123e+08	2.2299e+08	1.9826e+08	2.08605e+08	2.16324e+08		4	4	4	4	4	-0.205169	27.7576	-3.38701	0.0105507	0.0974088	-2.92763	0.867437	false
Row764	1	Master Protein	Q8CIH9	Amidophosphoribosyltransferase OS=Mus musculus (Mouse) OX=10090 GN=Ppat PE=1 SV=1		54	22	328	22	1	517	57.4	6.96	6472	22	0		1.4643e+08	1.5398e+08	172815283	146575948	1.16236e+08	1.26171e+08	1.47443e+08	1.49863e+08			1.47506e+08	1.39725e+08	1.38622e+08	1.30882e+08	1.3251e+08	1.28851e+08	1.46368e+08	1.35613e+08		4	4	4	4	4	-0.03547	27.0334	-0.547456	0.60002	0.771694	-6.62444	0.975714	false
Row864	1	Master Protein	P42209	Septin-1 OS=Mus musculus (Mouse) OX=10090 GN=Septin1 PE=1 SV=2		70	24	328	22	1	366	42	5.82	5771	24	2		2.21424e+08	2.70802e+08	2.8306e+08	227547653	2.13209e+08	2.18433e+08	2.55532e+08	2.45697e+08	Methyl [K22; K171]; Dimethyl [K38; K171]; Acetyl [K3]; Acetyl [N-Term]		2.23087e+08	2.45018e+08	2.25754e+08	2.02647e+08	2.44102e+08	2.23211e+08	2.53615e+08	2.21753e+08		4	4	4	4	4	0.0733189	27.7731	0.9222	0.385218	0.621626	-6.3383	1.05213	false
Row569	1	Master Protein	O89100	GRB2-related adaptor protein 2 OS=Mus musculus (Mouse) OX=10090 GN=Grap2 PE=1 SV=1		81	21	327	21	1	322	36.8	6.58	8098	21	0		1.11806e+08	1.22009e+08	1.49894e+08	1.24761e+08	1.0455e+08	1.02165e+08	1.26117e+08	1.28099e+08			1.12616e+08	1.10846e+08	1.20434e+08	1.11512e+08	1.19098e+08	1.04311e+08	1.25205e+08	1.16015e+08		4	4	4	4	4	0.0265594	26.7751	0.374005	0.718783	0.851495	-6.71133	1.01858	false
Row828	1	Master Protein	Q6ZQK5	Arf-GAP with coiled-coil, ANK repeat and PH domain-containing protein 2 OS=Mus musculus (Mouse) OX=10090 GN=Acap2 PE=1 SV=2		48	29	327	29	1	770	87.2	6.68	6028	29	0		8.91379e+07	8.88522e+07	9.15973e+07	8.86888e+07	57609421	8.05346e+07	7.9237e+07	9.10461e+07			8.97753e+07	8.08553e+07	7.40178e+07	7.94331e+07	6.53505e+07	8.22038e+07	7.86785e+07	8.26074e+07		4	4	4	4	4	-0.0724073	26.2321	-0.735363	0.484544	0.697541	-6.49675	0.95105	false
Row576	1	Master Protein	P48758	Carbonyl reductase [NADPH] 1 OS=Mus musculus (Mouse) OX=10090 GN=Cbr1 PE=1 SV=3		73	19	326	18	1	277	30.6	8.31	8032	19	1		243214348	2.71726e+08	3.01207e+08	2.58275e+08	2.31713e+08	2.55174e+08	272906740	282810987	Acetyl [N-Term]		2.45049e+08	2.45849e+08	2.40054e+08	2.29837e+08	2.65443e+08	2.60801e+08	2.70853e+08	2.55059e+08		4	4	4	4	4	0.131219	27.9047	2.56197	0.0354427	0.185096	-4.16415	1.09522	false
Row758	1	Master Protein Candidate	P62270	40S ribosomal protein S18 OS=Mus musculus (Mouse) OX=10090 GN=Rps18 PE=1 SV=3		63	17	325	17	1	152	17.7	10.99	6514	17	0		7.95764e+08	8.38157e+08	9.56677e+08	838425269	632890360	7.07758e+08	7.72919e+08	8.41429e+08	Acetyl [N-Term]		8.02138e+08	7.53951e+08	7.52274e+08	7.40835e+08	7.30177e+08	7.24198e+08	7.66791e+08	7.54483e+08		4	4	4	4	4	-0.0349445	29.4876	-0.664102	0.52657	0.724463	-6.5491	0.976069	false
Row759	1	Master Protein	F6YVP7	40S ribosomal protein S18 OS=Mus musculus (Mouse) OX=10090 GN=Rps18-ps6 PE=3 SV=2		63	17	325	17	1	152	17.7	10.74	6514	17	0		7.95764e+08	8.38157e+08	9.56677e+08	838425269	632890360	7.07758e+08	7.72919e+08	8.41429e+08	Acetyl [N-Term]		8.02138e+08	7.53951e+08	7.52274e+08	7.40835e+08	7.30177e+08	7.24198e+08	7.66791e+08	7.54483e+08		4	4	4	4	4	-0.0349445	29.4876	-0.664102	0.52657	0.724463	-6.5491	0.976069	false
Row897	1	Master Protein	P29351	Tyrosine-protein phosphatase non-receptor type 6 OS=Mus musculus (Mouse) OX=10090 GN=Ptpn6 PE=1 SV=2		58	28	325	28	1	595	67.5	7.81	5521	28	0		1.18341e+08	1.40483e+08	1.53593e+08	1.31517e+08	1.14318e+08	1.0737e+08	1.21748e+08	135775125			1.192e+08	1.27538e+08	1.23372e+08	1.17513e+08	1.30308e+08	1.0963e+08	1.20869e+08	1.2293e+08		4	4	4	4	4	-0.0135726	26.8537	-0.198792	0.847724	0.920669	-6.76684	0.990636	false
Row944	1	Master Protein	Q99MK8	Beta-adrenergic receptor kinase 1 OS=Mus musculus (Mouse) OX=10090 GN=Grk2 PE=1 SV=2		50	28	325	28	1	689	79.6	7.28	5218	28	0		9.22179e+07	1.04189e+08	1.15691e+08	1.0749e+08	7.31685e+07	8.40261e+07	8.62242e+07	1.01164e+08	Acetyl [N-Term]		9.28786e+07	9.47339e+07	9.32343e+07	9.61608e+07	8.31405e+07	8.57717e+07	8.56136e+07	9.17361e+07		4	4	4	4	4	-0.123538	26.4281	-2.34363	0.0493067	0.218983	-4.493	0.917933	false
Row567	1	Master Protein	Q99M31	Heat shock 70 kDa protein 14 OS=Mus musculus (Mouse) OX=10090 GN=Hspa14 PE=1 SV=2		62	23	324	23	1	509	54.6	5.92	8104	23	0		8.92868e+07	1.0031e+08	8.43577e+07	1.06032e+08	6.96563e+07	7.9031e+07	9.49452e+07	1.06081e+08			8.99253e+07	9.12251e+07	6.82329e+07	9.48644e+07	7.91221e+07	8.06673e+07	9.42692e+07	9.61703e+07		4	4	4	4	4	0.0309877	26.3626	0.246419	0.811988	0.903179	-6.75505	1.02171	false
Row574	1	Master Protein	Q9DAW9	Calponin-3 OS=Mus musculus (Mouse) OX=10090 GN=Cnn3 PE=1 SV=1		80	19	324	18	1	330	36.4	5.72	8068	19	1		2.80603e+08	3.72919e+08	3.57005e+08	3.44142e+08	3.14706e+08	3.67559e+08	3.97383e+08	443426643	Acetyl [N-Term]		2.82735e+08	3.36856e+08	2.83963e+08	3.0572e+08	3.61297e+08	3.7582e+08	3.94334e+08	3.98961e+08		4	4	4	4	4	0.342348	28.339	4.56105	0.00219813	0.0453848	-1.29457	1.26782	false
Row669	1	Master Protein	Q91WK2	Eukaryotic translation initiation factor 3 subunit H OS=Mus musculus (Mouse) OX=10090 GN=Eif3h PE=1 SV=1		74	22	324	22	1	352	39.8	6.67	7263	22	0		2.21048e+08	2.56949e+08	2.53028e+08	2.45885e+08	1.87354e+08	212001152	2.12468e+08	2.38149e+08			2.22708e+08	2.32547e+08	2.02066e+08	2.18876e+08	2.14305e+08	2.16631e+08	2.10889e+08	2.14976e+08		4	4	4	4	4	-0.0305101	27.6896	-0.519915	0.61816	0.784267	-6.64028	0.979074	false
Row875	1	Master Protein	Q60973	Histone-binding protein RBBP7 OS=Mus musculus (Mouse) OX=10090 GN=Rbbp7 PE=1 SV=1		74	19	324	13	1	425	47.8	5.05	5682	19	0		2.8117e+08	3.20841e+08	3.31593e+08	310235994	2.18681e+08	254988666	2.86931e+08	3.24913e+08	Acetyl [N-Term]; Acetyl [K4]		2.83307e+08	2.90039e+08	2.63976e+08	2.75772e+08	2.50411e+08	2.60612e+08	2.84766e+08	2.92815e+08		4	4	4	4	4	-0.0341315	28.034	-0.48831	0.639328	0.796558	-6.65753	0.976619	false
Row545	1	Master Protein	Q7TQI3	Ubiquitin thioesterase OTUB1 OS=Mus musculus (Mouse) OX=10090 GN=Otub1 PE=1 SV=2		71	18	323	18	1	271	31.3	4.94	8278	18	0		272700851	3.0554e+08	293438745	2.79432e+08	2.7691e+08	262097498	2.77434e+08	312124997	Acetyl [N-Term]; Acetyl [K10]		2.7477e+08	2.76276e+08	2.33934e+08	2.48546e+08	3.17618e+08	2.67886e+08	2.75344e+08	2.8135e+08		4	4	4	4	4	0.144639	28.0137	1.72414	0.125608	0.353851	-5.39102	1.10545	false
Row630	1	Master Protein	Q61425	Hydroxyacyl-coenzyme A dehydrogenase, mitochondrial OS=Mus musculus (Mouse) OX=10090 GN=Hadh PE=1 SV=2		85	21	323	21	1	314	34.4	8.65	7515	21	0		1.61792e+08	167123096	1.89932e+08	1.74044e+08	1.25903e+08	1.30819e+08	124276569	1.49543e+08			1.62987e+08	1.51587e+08	1.52184e+08	1.55249e+08	1.43611e+08	1.33604e+08	1.23379e+08	1.35326e+08		4	4	4	4	4	-0.216411	27.1035	-3.40384	0.0103015	0.0970498	-2.90293	0.860704	false
Row507	1	Master Protein	O35129	Prohibitin-2 OS=Mus musculus (Mouse) OX=10090 GN=Phb2 PE=1 SV=1		67	18	322	18	1	299	33.3	9.83	8656	18	0		4.76125e+08	3.3866e+08	5.49065e+08	4.52457e+08	3.96108e+08	3.99572e+08	2.90746e+08	3.85234e+08			4.79842e+08	3.06062e+08	4.34547e+08	4.0128e+08	4.55488e+08	4.0859e+08	2.88551e+08	3.46862e+08		4	4	4	4	4	-0.114813	28.5181	-0.622137	0.552346	0.743832	-6.57771	0.923502	false
Row959	1	Master Protein	Q9EQQ9	Protein O-GlcNAcase OS=Mus musculus (Mouse) OX=10090 GN=Oga PE=1 SV=2		51	31	322	31	1	916	103.1	4.92	5132	31	0		6.69902e+07	8.31805e+07	7.30681e+07	7.52202e+07	7.52471e+07	8.25542e+07	8.90691e+07	9.53128e+07	Acetyl [K597; K599; K603]; Methyl [R608]		6.74617e+07	7.57197e+07	5.92001e+07	6.7437e+07	8.55192e+07	8.42675e+07	8.84372e+07	8.64576e+07		4	4	4	4	4	0.358498	26.1812	4.50065	0.00237105	0.046265	-1.37367	1.28209	false
Row422	1	Master Protein	P47757	F-actin-capping protein subunit beta OS=Mus musculus (Mouse) OX=10090 GN=Capzb PE=1 SV=3		70	21	321	21	1	277	31.3	5.74	9741	21	0		5.15826e+08	5.64622e+08	5.86275e+08	5.11627e+08	4.85786e+08	5.03876e+08	4.784e+08	5.95082e+08	Acetyl [N-Term]		5.1987e+08	5.08932e+08	4.63643e+08	4.53421e+08	5.59415e+08	5.15383e+08	4.74696e+08	5.34573e+08		4	4	4	4	4	0.0988659	28.9047	1.29019	0.235453	0.488638	-5.94867	1.07093	false
Row570	1	Master Protein	P10711	Transcription elongation factor A protein 1 OS=Mus musculus (Mouse) OX=10090 GN=Tcea1 PE=1 SV=2		62	20	318	20	1	301	33.9	8.38	8087	20	0		1.77126e+08	2.17992e+08	2.25795e+08	1.92308e+08	1.86468e+08	1.9181e+08	2.04432e+08	2.14385e+08	Acetyl [N-Term]		1.7844e+08	1.97457e+08	1.80557e+08	1.71437e+08	2.13284e+08	1.95977e+08	2.02916e+08	1.93632e+08		4	4	4	4	4	0.147637	27.511	2.27338	0.0548503	0.231698	-4.59807	1.10775	false
Row1076	1	Master Protein	P27546	Microtubule-associated protein 4 OS=Mus musculus (Mouse) OX=10090 GN=Map4 PE=1 SV=3		49	34	318	34	1	1125	117.4	4.98	4468	34	0		9.73994e+07	9.83636e+07	1.11311e+08	9.36212e+07	8.31483e+07	9.18443e+07	1.0066e+08	1.10779e+08	Acetyl [N-Term]		9.80993e+07	8.94637e+07	8.97443e+07	8.38234e+07	9.45656e+07	9.37617e+07	9.9941e+07	1.00407e+08		4	4	4	4	4	0.107613	26.4795	1.65457	0.139249	0.375064	-5.4858	1.07744	false
Row1593	1	Master Protein	Q8BSQ9	Protein polybromo-1 OS=Mus musculus (Mouse) OX=10090 GN=Pbrm1 PE=1 SV=4		38	46	318	46	1	1634	187.1	6.9	2610	46	0		9.21563e+07	1.0812e+08	1.02598e+08	1.00274e+08	6.26431e+07	6.52678e+07	6.83291e+07	8.17131e+07			9.28165e+07	9.82893e+07	8.2798e+07	8.97428e+07	7.11026e+07	6.66048e+07	6.78514e+07	7.4182e+07		4	4	4	4	4	-0.376958	26.2467	-5.29197	0.000916657	0.0331552	-0.381822	0.77006	false
Row614	1	Master Protein	Q99LS3	Phosphoserine phosphatase OS=Mus musculus (Mouse) OX=10090 GN=Psph PE=1 SV=1		80	19	317	19	1	225	25.1	6.14	7640	19	0		2.49405e+08	300814309	3.20657e+08	2.87515e+08	2.46737e+08	2.76244e+08	2.92661e+08	3.29263e+08	Acetyl [N-Term; N-Term]		2.51289e+08	2.72025e+08	2.5537e+08	2.55692e+08	2.82779e+08	2.82362e+08	2.9045e+08	2.96713e+08		4	4	4	4	4	0.156124	28.0235	3.00793	0.0182449	0.129433	-3.49103	1.11429	false
Row1008	1	Master Protein	Q8VI75	Importin-4 OS=Mus musculus (Mouse) OX=10090 GN=Ipo4 PE=1 SV=1		33	29	317	29	1	1082	119.2	5.03	4847	29	0		2.02258e+08	2.13005e+08	2.64891e+08	2.0291e+08	183801477	1.85821e+08	212603461	2.09374e+08	Acetyl [N-Term]		2.0377e+08	1.92962e+08	2.11427e+08	1.80831e+08	2.10213e+08	1.89851e+08	2.11024e+08	1.8913e+08		4	4	4	4	4	0.0208626	27.5634	0.282836	0.784974	0.887837	-6.74436	1.01457	false
Row795	1	Master Protein	Q3UHJ0	AP2-associated protein kinase 1 OS=Mus musculus (Mouse) OX=10090 GN=Aak1 PE=1 SV=2		42	25	316	23	1	959	103.3	6.7	6226	25	2		8.59806e+07	8.44913e+07	1.09586e+08	8.90631e+07	8.16294e+07	9.28939e+07	9.02689e+07	102426547			8.65942e+07	7.69068e+07	8.837e+07	7.97663e+07	9.28261e+07	9.48345e+07	8.9628e+07	9.28749e+07		4	4	4	4	4	0.160616	26.383	2.53964	0.0366559	0.187491	-4.19788	1.11776	false
Row886	1	Master Protein	O35691	Pinin OS=Mus musculus (Mouse) OX=10090 GN=Pnn PE=1 SV=4		34	23	315	23	1	725	82.4	7.01	5579	23	0		1.49574e+08	1.53919e+08	179375363	1.66646e+08	1.39261e+08	1.49958e+08	1.57344e+08	1.55575e+08			1.50674e+08	1.3967e+08	1.43821e+08	1.48688e+08	1.58961e+08	1.53173e+08	1.56193e+08	1.40755e+08		4	4	4	4	4	0.0625852	27.1492	1.03628	0.332422	0.579928	-6.22765	1.04434	false
Row962	1	Master Protein	Q68FL4	Putative adenosylhomocysteinase 3 OS=Mus musculus (Mouse) OX=10090 GN=Ahcyl2 PE=1 SV=1		46	23	315	13	1	613	66.9	7.36	5123	23	6		1.7017e+08	175298403	2.01712e+08	2.03843e+08	1.77534e+08	1.92353e+08	1.93979e+08	2.00059e+08	Acetyl [N-Term]		1.7143e+08	1.58963e+08	1.6151e+08	1.81656e+08	2.02995e+08	1.96532e+08	1.92545e+08	1.80759e+08		4	4	4	4	4	0.199082	27.4248	2.9691	0.0193162	0.132852	-3.54935	1.14797	false
Row937	1	Master Protein	Q9CQC6	Basic leucine zipper and W2 domain-containing protein 1 OS=Mus musculus (Mouse) OX=10090 GN=Bzw1 PE=1 SV=1		57	23	314	21	1	419	48	5.92	5260	23	2		2.176e+08	2.56336e+08	253120489	2.47274e+08	2.35152e+08	2.56996e+08	2.5645e+08	2.7848e+08			2.19232e+08	2.31995e+08	2.02139e+08	2.20104e+08	2.69411e+08	2.62665e+08	2.54526e+08	2.51174e+08		4	4	4	4	4	0.24986	27.8254	4.09937	0.00397563	0.0599772	-1.91331	1.18909	false
Row1216	1	Master Protein	O08808	Protein diaphanous homolog 1 OS=Mus musculus (Mouse) OX=10090 GN=Diaph1 PE=1 SV=1		35	35	314	35	1	1255	139.3	5.57	3841	35	0		6.96265e+07	8.85493e+07	9.75266e+07	8.56003e+07	7.73301e+07	82558259	7.84691e+07	8.63933e+07			7.01176e+07	8.0581e+07	7.87518e+07	7.66833e+07	8.79035e+07	8.42717e+07	7.79163e+07	7.84077e+07		4	4	4	4	4	0.101862	26.2385	1.45254	0.186994	0.430894	-5.75022	1.07316	false
Row529	1	Master Protein	Q61171	Peroxiredoxin-2 OS=Mus musculus (Mouse) OX=10090 GN=Prdx2 PE=1 SV=3		78	16	313	16	1	198	21.8	5.41	8470	16	0		1087503856	1224824411	1356446105	1112861000	1009638258	1034115353	1154102265	1211156748	Acetyl [N-Term]		1.09635e+09	1.09962e+09	1.06231e+09	9.81651e+08	1.16868e+09	1.05859e+09	1.14477e+09	1.08391e+09		4	4	4	4	4	0.0720342	30.0159	1.13832	0.290146	0.543882	-6.12063	1.0512	false
Row661	1	None	A0A1W2P7Z8	Predicted gene 9045 OS=Mus musculus (Mouse) OX=10090 GN=Gm9045 PE=3 SV=1		46	31	313	31	1	802	92	8.02	7293	31	0		1.46404e+08	1.5359e+08	1.63159e+08	1.20489e+08	1.03295e+08	8.99533e+07	1.15636e+08	1.19903e+08	Dimethyl [K70]; Trimethyl [K76]		1.4748e+08	1.39373e+08	1.30964e+08	1.07715e+08	1.17659e+08	9.18291e+07	1.14804e+08	1.08631e+08		4	4	4	4	4	-0.276405	26.8212	-2.25948	0.0560191	0.232974	-4.61879	0.825646	false
Row662	1	None	A0A1W2P7H4	Predicted gene 9048 OS=Mus musculus (Mouse) OX=10090 GN=Gm9048 PE=3 SV=1		46	31	313	31	1	802	92.1	8.18	7293	31	0		1.46404e+08	1.5359e+08	1.63159e+08	1.20489e+08	1.03295e+08	8.99533e+07	1.15636e+08	1.19903e+08	Dimethyl [K70]; Trimethyl [K76]		1.4748e+08	1.39373e+08	1.30964e+08	1.07715e+08	1.17659e+08	9.18291e+07	1.14804e+08	1.08631e+08		4	4	4	4	4	-0.276405	26.8212	-2.25948	0.0560191	0.232974	-4.61879	0.825646	false
Row837	1	Master Protein	Q8K1B8	Fermitin family homolog 3 OS=Mus musculus (Mouse) OX=10090 GN=Fermt3 PE=1 SV=1		63	33	313	33	1	665	75.6	7.05	5988	33	0		2.73983e+08	3.52431e+08	3.90749e+08	3.7905e+08	2.63198e+08	3.00446e+08	3.20527e+08	3.47937e+08			2.76063e+08	3.18442e+08	3.10476e+08	3.36535e+08	3.01783e+08	3.07128e+08	3.18095e+08	3.1345e+08		4	4	4	4	4	0.00219305	28.2068	0.0307674	0.97626	0.987227	-6.78838	1.00152	false
Row898	1	Master Protein	Q3TBD2	Rho GTPase-activating protein 45 OS=Mus musculus (Mouse) OX=10090 GN=Arhgap45 PE=1 SV=2		35	31	313	31	1	1116	122.8	5.94	5511	31	0		6.8493e+07	8.0071e+07	9.90523e+07	8.65056e+07	6.70925e+07	6.98017e+07	6.94693e+07	7.27856e+07	Acetyl [K11]		6.89757e+07	7.29035e+07	7.99693e+07	7.74893e+07	7.61897e+07	7.12369e+07	6.89831e+07	6.61179e+07		4	4	4	4	4	-0.0830036	26.1134	-1.14641	0.28699	0.539739	-6.11184	0.94409	false
Row754	1	Master Protein	Q9WUP7	Ubiquitin carboxyl-terminal hydrolase isozyme L5 OS=Mus musculus (Mouse) OX=10090 GN=Uchl5 PE=1 SV=2		80	21	312	21	1	329	37.6	5.33	6530	21	0		1.10811e+08	1.2047e+08	1.29588e+08	1.36493e+08	112738388	1.10697e+08	1.13021e+08	1.34375e+08	Acetyl [N-Term]		1.11613e+08	1.09456e+08	1.04296e+08	1.21932e+08	1.28495e+08	1.13032e+08	1.12208e+08	1.21668e+08		4	4	4	4	4	0.0879918	26.7783	1.19044	0.270296	0.523658	-6.06324	1.06289	false
Row786	1	Master Protein	Q9CZX8	40S ribosomal protein S19 OS=Mus musculus (Mouse) OX=10090 GN=Rps19 PE=1 SV=3		63	15	311	15	1	145	16.1	10.4	6309	15	0		817795640	8.70957e+08	1010871082	8.23679e+08	6.38598e+08	6.8453e+08	7.63091e+08	7.76598e+08			8.24354e+08	7.833e+08	7.9438e+08	7.27882e+08	7.36808e+08	7.00405e+08	7.57045e+08	6.96647e+08		4	4	4	4	4	-0.11402	29.485	-1.85879	0.102708	0.319318	-5.20311	0.92401	false
Row972	1	Master Protein	Q91VA7	Isocitrate dehydrogenase [NAD] subunit, mitochondrial OS=Mus musculus (Mouse) OX=10090 GN=Idh3b PE=1 SV=1		54	20	311	20	1	384	42.2	8.6	5082	20	0		143816690	1.28449e+08	1.50216e+08	163582288	1.15617e+08	1.18288e+08	1.04201e+08	1.26982e+08			1.44872e+08	1.16667e+08	1.20691e+08	1.45971e+08	1.31799e+08	1.20792e+08	1.03456e+08	1.15009e+08		4	4	4	4	4	-0.163137	26.8874	-1.48619	0.178132	0.419787	-5.70742	0.893081	false
Row1237	1	Master Protein	Q5SWU9	Acetyl-CoA carboxylase 1 OS=Mus musculus (Mouse) OX=10090 GN=Acaca PE=1 SV=1		25	39	311	39	1	2345	265.1	6.39	3751	39	0		7.90409e+07	8.4327e+07	9.69037e+07	8.29288e+07	7.3082e+07	8.40536e+07	9.10298e+07	9.33404e+07			7.96024e+07	7.6758e+07	7.82546e+07	7.43042e+07	8.30414e+07	8.57998e+07	9.03833e+07	8.46779e+07		4	4	4	4	4	0.154525	26.2794	2.88869	0.0217505	0.141886	-3.67043	1.11305	false
Row950	1	Master Protein	P26443	Glutamate dehydrogenase 1, mitochondrial OS=Mus musculus (Mouse) OX=10090 GN=Glud1 PE=1 SV=1		49	22	310	22	1	558	61.3	8	5175	22	0		1.54199e+08	1.55072e+08	195086544	1.57861e+08	1.13499e+08	1.28177e+08	1.15001e+08	1.43781e+08			1.55335e+08	1.4071e+08	1.56266e+08	1.40896e+08	1.29368e+08	1.30902e+08	1.14174e+08	1.30139e+08		4	4	4	4	4	-0.233875	27.0252	-3.25132	0.0128091	0.107879	-3.12781	0.850348	false
Row490	1	Master Protein	P61164	Alpha-centractin OS=Mus musculus (Mouse) OX=10090 GN=Actr1a PE=1 SV=1		70	18	309	8	1	376	42.6	6.64	8850	18	10		2.82727e+08	3.37089e+08	3.1647e+08	3.17126e+08	2.35881e+08	2.69178e+08	2.8194e+08	3.16212e+08	Acetyl [N-Term]		2.84877e+08	3.04649e+08	2.52073e+08	2.81859e+08	2.70251e+08	2.75131e+08	2.79815e+08	2.85014e+08		4	4	4	4	4	-0.0140952	28.055	-0.204726	0.843249	0.918523	-6.76551	0.990278	false
Row883	1	None	V9GWY0	40S ribosomal protein S4 OS=Mus musculus (Mouse) OX=10090 GN=Gm15013 PE=3 SV=1		39	15	309	15	1	266	29.9	9.99	5591	15	0		685586204	7.77634e+08	8.29677e+08	7.05868e+08	6.56149e+08	6.42519e+08	6.77643e+08	7.03809e+08			6.91037e+08	6.99778e+08	6.53489e+08	6.24353e+08	7.57203e+08	6.57372e+08	6.72305e+08	6.31682e+08		4	4	4	4	4	0.0248795	29.3244	0.331048	0.749694	0.86747	-6.72801	1.01739	false
Row1189	1	Master Protein	Q3THS6	S-adenosylmethionine synthase isoform type-2 OS=Mus musculus (Mouse) OX=10090 GN=Mat2a PE=1 SV=2		64	24	309	24	1	395	43.7	6.48	3930	24	0		1.70997e+08	1.89926e+08	2.04116e+08	1.71734e+08	1.56472e+08	1.6158e+08	1.66341e+08	1.85877e+08			1.72263e+08	1.72157e+08	1.63413e+08	1.532e+08	1.78753e+08	1.65059e+08	1.65121e+08	1.68011e+08		4	4	4	4	4	0.0351859	27.3161	0.568376	0.586439	0.764324	-6.6119	1.02469	false
Row375	1	Master Protein	Q8VE37	Regulator of chromosome condensation OS=Mus musculus (Mouse) OX=10090 GN=Rcc1 PE=1 SV=1		80	18	308	18	1	421	44.9	8.1	10379	18	0		225011497	254359692	2.99027e+08	2.4329e+08	2.01707e+08	2.22997e+08	2.35348e+08	2.71168e+08			2.26702e+08	2.30215e+08	2.38337e+08	2.1658e+08	2.30843e+08	2.2788e+08	2.3359e+08	2.44614e+08		4	4	4	4	4	0.0394955	27.7831	0.720519	0.493113	0.701652	-6.50804	1.02775	false
Row1170	1	Master Protein	P41241	Tyrosine-protein kinase CSK OS=Mus musculus (Mouse) OX=10090 GN=Csk PE=1 SV=2		66	23	308	23	1	450	50.7	7.06	3976	23	0		1.04714e+08	136381336	1.33794e+08	1.37797e+08	9.42423e+07	9.57686e+07	1.07971e+08	1.15351e+08	Acetyl [N-Term]		1.0547e+08	1.23833e+08	1.07641e+08	1.23089e+08	1.07278e+08	9.77726e+07	1.07197e+08	1.04528e+08		4	4	4	4	4	-0.139536	26.7034	-1.83287	0.106782	0.327458	-5.2397	0.907811	false
Row1393	1	Master Protein	Q6ZWN5	40S ribosomal protein S9 OS=Mus musculus (Mouse) OX=10090 GN=Rps9 PE=1 SV=3		55	18	308	18	1	194	22.6	10.65	3213	18	0		5.8323e+08	7.81728e+08	789726681	7.30345e+08	5.78308e+08	6.15509e+08	6.84122e+08	6.94357e+08			5.8783e+08	7.03444e+08	6.2238e+08	6.45871e+08	6.6678e+08	6.29708e+08	6.7873e+08	6.23243e+08		4	4	4	4	4	0.0239122	29.2621	0.336435	0.74579	0.863939	-6.72602	1.01671	false
Row925	1	Master Protein	Q5FWK3	Rho GTPase-activating protein 1 OS=Mus musculus (Mouse) OX=10090 GN=Arhgap1 PE=1 SV=1		61	21	307	21	1	439	50.4	6.44	5324	21	0		1.08161e+08	1.33063e+08	1.55402e+08	1.30584e+08	1.14361e+08	1.15491e+08	1.33703e+08	1.56666e+08	Acetyl [N-Term]		1.08942e+08	1.20836e+08	1.24808e+08	1.16684e+08	1.30357e+08	1.17933e+08	1.32734e+08	1.41736e+08		4	4	4	4	4	0.14831	26.8843	1.95029	0.08949	0.293866	-5.07253	1.10827	false
Row991	1	Master Protein	Q99LE6	ATP-binding cassette sub-family F member 2 OS=Mus musculus (Mouse) OX=10090 GN=Abcf2 PE=1 SV=1		42	24	307	24	1	628	71.7	7.05	4925	24	0		114850648	1.29712e+08	114888507	1.40377e+08	1.03659e+08	1.12022e+08	1.22671e+08	1.2737e+08			1.15683e+08	1.17807e+08	9.25948e+07	1.2538e+08	1.18076e+08	1.14387e+08	1.21785e+08	1.15359e+08		4	4	4	4	4	0.065546	26.7737	0.669342	0.523404	0.722635	-6.54541	1.04648	false
Row765	1	Master Protein	Q61584	Fragile X mental retardation syndrome-related protein 1 OS=Mus musculus (Mouse) OX=10090 GN=Fxr1 PE=1 SV=2		52	27	306	25	1	677	76.2	6.98	6467	27	2		1.80551e+08	1.89784e+08	209374297	1.73008e+08	1.47043e+08	1.54738e+08	1.86051e+08	1.97109e+08	Acetyl [N-Term]		1.81892e+08	1.72029e+08	1.67573e+08	1.5433e+08	1.67908e+08	1.58061e+08	1.84678e+08	1.78108e+08		4	4	4	4	4	0.0273436	27.3432	0.357542	0.730568	0.856542	-6.71795	1.01913	false
Row1058	1	Master Protein	Q9WTX6	Cullin-1 OS=Mus musculus (Mouse) OX=10090 GN=Cul1 PE=1 SV=1		47	29	306	29	1	776	89.6	8	4535	29	0		8.79301e+07	8.86978e+07	9.09083e+07	1.00248e+08	8.58823e+07	8.76865e+07	8.8761e+07	9.50117e+07			8.85584e+07	8.07154e+07	7.34675e+07	8.97199e+07	9.76974e+07	8.95124e+07	8.81315e+07	8.61859e+07		4	4	4	4	4	0.123877	26.3659	1.50068	0.174433	0.415105	-5.68882	1.08966	false
Row275	1	Master Protein	Q60932	Voltage-dependent anion-selective channel protein 1 OS=Mus musculus (Mouse) OX=10090 GN=Vdac1 PE=1 SV=3		73	16	305	15	1	296	32.3	8.43	12504	16	1		4.25805e+08	3.02087e+08	5.59781e+08	4.61603e+08	1.87158e+08	1.38488e+08	149754468	217347771			4.29111e+08	2.7317e+08	4.42929e+08	4.09343e+08	2.14079e+08	1.41444e+08	1.48662e+08	1.96294e+08		4	4	4	4	4	-1.14702	27.9348	-5.69437	0.000584462	0.0263073	0.0861816	0.451556	DOWN
Row405	1	Master Protein	O08573	Galectin-9 OS=Mus musculus (Mouse) OX=10090 GN=Lgals9 PE=1 SV=1		63	17	305	17	1	353	40	9.31	9952	17	0		5.07943e+08	5.72308e+08	622702746	5.6019e+08	4.37877e+08	498812378	5.05211e+08	561208416	Acetyl [N-Term]		5.11922e+08	5.15824e+08	4.92106e+08	4.96189e+08	5.03875e+08	5.10198e+08	5.01289e+08	5.04301e+08		4	4	4	4	4	0.00284706	28.91	0.0607845	0.953124	0.977495	-6.78684	1.00198	false
Row636	1	Master Protein	Q07417	Short-chain specific acyl-CoA dehydrogenase, mitochondrial OS=Mus musculus (Mouse) OX=10090 GN=Acads PE=1 SV=2		65	21	304	21	1	412	44.9	8.47	7471	21	0		1.2947e+08	1.26676e+08	1.38487e+08	1.35018e+08	1.18952e+08	1.05546e+08	8.94947e+07	1.29195e+08			1.30415e+08	1.15064e+08	1.11372e+08	1.20621e+08	1.35628e+08	1.07766e+08	8.88597e+07	1.17003e+08		4	4	4	4	4	-0.101926	26.7773	-0.784136	0.457081	0.677262	-6.45828	0.931788	false
Row660	1	None	A0A1W2P855	Predicted gene 9046 OS=Mus musculus (Mouse) OX=10090 GN=Gm9046 PE=3 SV=1		44	30	304	30	1	802	92.1	8.18	7293	30	0		1.42671e+08	148197202	1.56624e+08	1.15805e+08	99832444	8.53502e+07	1.11606e+08	1.15356e+08	Dimethyl [K70]; Trimethyl [K76]		1.43717e+08	1.34504e+08	1.25778e+08	1.03553e+08	1.13687e+08	8.71249e+07	1.10804e+08	1.04533e+08		4	4	4	4	4	-0.28348	26.7667	-2.21853	0.0596107	0.240761	-4.67974	0.821607	false
Row663	1	None	A0A1W2P6Q8	Predicted gene 9040 OS=Mus musculus (Mouse) OX=10090 GN=Gm9044 PE=3 SV=1		44	30	304	30	1	802	92	8.02	7293	30	0		1.42671e+08	148197202	1.56624e+08	1.15805e+08	99832444	8.53502e+07	1.11606e+08	1.15356e+08	Dimethyl [K70]; Trimethyl [K76]		1.43717e+08	1.34504e+08	1.25778e+08	1.03553e+08	1.13687e+08	8.71249e+07	1.10804e+08	1.04533e+08		4	4	4	4	4	-0.28348	26.7667	-2.21853	0.0596107	0.240761	-4.67974	0.821607	false
Row867	1	Master Protein	Q9D0F6	Replication factor C subunit 5 OS=Mus musculus (Mouse) OX=10090 GN=Rfc5 PE=1 SV=1		72	20	304	20	1	339	38.1	7.81	5724	20	0		101599573	1.11309e+08	1.23092e+08	117230568	9.59079e+07	1.08591e+08	1.04714e+08	116310003	Acetyl [N-Term]		1.02331e+08	1.01173e+08	9.91266e+07	1.0482e+08	1.09187e+08	1.10879e+08	1.03964e+08	1.05393e+08		4	4	4	4	4	0.0755814	26.6395	1.49643	0.17551	0.416286	-5.69428	1.05379	false
Row687	1	None	Q8BZY3	RNA helicase OS=Mus musculus (Mouse) OX=10090 GN=Ddx19b PE=1 SV=1		44	20	303	20	1	494	55.6	8.54	7105	20	0		1.49325e+08	198231202	197178693	191564384	155544382	168983618	1.93489e+08	2.04663e+08			1.50423e+08	1.79645e+08	1.57922e+08	1.70778e+08	1.77686e+08	1.7263e+08	1.92058e+08	1.84897e+08		4	4	4	4	4	0.14494	27.3643	1.95912	0.0883051	0.291543	-5.05981	1.10568	false
Row796	1	Master Protein	P51855	Glutathione synthetase OS=Mus musculus (Mouse) OX=10090 GN=Gss PE=1 SV=1		62	22	303	22	1	474	52.2	5.8	6215	22	0		9.90335e+07	9.52483e+07	1.12919e+08	9.7034e+07	8.63649e+07	9.70356e+07	1.02307e+08	1.00296e+08	Acetyl [N-Term]		9.97458e+07	8.66446e+07	9.10261e+07	8.68603e+07	9.82502e+07	9.90676e+07	1.01576e+08	9.09529e+07		4	4	4	4	4	0.0990347	26.4876	1.44369	0.189389	0.433945	-5.76139	1.07106	false
Row1083	1	Master Protein	Q9DAW6	U4/U6 small nuclear ribonucleoprotein Prp4 OS=Mus musculus (Mouse) OX=10090 GN=Prpf4 PE=1 SV=1		65	24	303	24	1	521	58.3	7.28	4433	24	0		1.07195e+08	1.16678e+08	1.37055e+08	1.17412e+08	1.05084e+08	1.00401e+08	1.42093e+08	1.29672e+08			1.0797e+08	1.06028e+08	1.10234e+08	1.04981e+08	1.19711e+08	1.02507e+08	1.4106e+08	1.17433e+08		4	4	4	4	4	0.154415	26.7541	1.60222	0.150411	0.389338	-5.55595	1.11297	false
Row1116	1	Master Protein	Q9WUM3	Coronin-1B OS=Mus musculus (Mouse) OX=10090 GN=Coro1b PE=1 SV=1		63	22	303	22	1	484	53.9	5.78	4233	22	0		1.91218e+08	196711936	2.54366e+08	2.2476e+08	1.76645e+08	2.81847e+08	2.89535e+08	2.25278e+08			1.92642e+08	1.78276e+08	2.03122e+08	2.00179e+08	2.01972e+08	2.88095e+08	2.8735e+08	2.03417e+08		4	4	4	4	4	0.321069	27.6869	2.24472	0.0572885	0.23561	-4.64079	1.24926	false
Row439	1	Master Protein	P61161	Actin-related protein 2 OS=Mus musculus (Mouse) OX=10090 GN=Actr2 PE=1 SV=1		56	17	302	17	1	394	44.7	6.74	9581	17	0		520997925	5.84078e+08	672742583	6.06622e+08	454956055	4.58758e+08	478483577	6.00646e+08			5.25084e+08	5.26377e+08	5.31174e+08	5.37058e+08	5.2367e+08	4.69185e+08	4.74779e+08	5.39545e+08		4	4	4	4	4	-0.0812744	28.9405	-1.2801	0.238797	0.493303	-5.96053	0.945222	false
Row645	1	Master Protein	O88487	Cytoplasmic dynein 1 intermediate chain 2 OS=Mus musculus (Mouse) OX=10090 GN=Dync1i2 PE=1 SV=1		61	20	302	20	1	612	68.4	5.29	7417	20	0		131681242	1.60914e+08	1.87609e+08	1.62076e+08	136180756	153508927	1.40841e+08	1.49703e+08	Acetyl [K4]; Acetyl [N-Term]; Trimethyl [K4]		1.32643e+08	1.45984e+08	1.50344e+08	1.44635e+08	1.5542e+08	1.56804e+08	1.39817e+08	1.35469e+08		4	4	4	4	4	0.0331481	27.1105	0.449174	0.66604	0.815165	-6.67747	1.02324	false
Row694	1	Master Protein	Q61490	CD166 antigen OS=Mus musculus (Mouse) OX=10090 GN=Alcam PE=1 SV=3		49	24	302	24	1	583	65.1	6.15	7064	24	0		1.22678e+08	1.13511e+08	1.4681e+08	1.20395e+08	62589081	6.91042e+07	7.89194e+07	9.05634e+07			1.2357e+08	1.03165e+08	1.17985e+08	1.07632e+08	7.10409e+07	7.05243e+07	7.83632e+07	8.21718e+07		4	4	4	4	4	-0.581779	26.4583	-6.87764	0.000174672	0.0157243	1.3308	0.668139	false
Row895	1	Master Protein	P62983	Ubiquitin-40S ribosomal protein S27a OS=Mus musculus (Mouse) OX=10090 GN=Rps27a PE=1 SV=2		62	13	302	4	1	156	17.9	9.64	5536	13	9		5.57041e+08	7.33035e+08	7.56726e+08	6.48266e+08	4.78332e+08	5.22216e+08	4.79717e+08	7.42109e+08			5.61425e+08	6.59845e+08	5.96668e+08	5.73698e+08	5.50771e+08	5.34164e+08	4.76002e+08	6.65869e+08		4	4	4	4	4	-0.110875	29.0971	-1.00425	0.346648	0.590525	-6.25971	0.926026	false
Row401	1	Master Protein	Q9D051	Pyruvate dehydrogenase E1 component subunit beta, mitochondrial OS=Mus musculus (Mouse) OX=10090 GN=Pdhb PE=1 SV=1		69	17	300	17	1	359	38.9	6.87	10002	17	0		295246433	272277650	354479846	318156541	2.50985e+08	2.45034e+08	2.37995e+08	2.80368e+08			2.97496e+08	2.46346e+08	2.81977e+08	2.82769e+08	2.87682e+08	2.50426e+08	2.36216e+08	2.52868e+08		4	4	4	4	4	-0.110352	27.9874	-1.26936	0.242398	0.497621	-5.97309	0.926362	false
Row482	1	Master Protein	P28063	Proteasome subunit beta type-8 OS=Mus musculus (Mouse) OX=10090 GN=Psmb8 PE=1 SV=2		66	20	300	20	1	276	30.2	6.68	8918	20	0		3.28446e+08	3.91976e+08	388154690	4.17888e+08	3.47861e+08	3.33664e+08	3.41103e+08	3.61954e+08	Acetyl [N-Term]		3.30963e+08	3.5398e+08	3.08439e+08	3.70798e+08	3.99642e+08	3.41126e+08	3.38506e+08	3.26009e+08		4	4	4	4	4	0.0417884	28.3628	0.466027	0.654471	0.808065	-6.66908	1.02939	false
Row1099	1	Master Protein	Q9Z1R2	Large proline-rich protein BAG6 OS=Mus musculus (Mouse) OX=10090 GN=Bag6 PE=1 SV=1		32	24	300	24	1	1154	121	5.71	4307	24	0		124711585	1.5874e+08	1.52486e+08	1.52175e+08	1.2599e+08	1.2831e+08	140674376	1.3643e+08	Acetyl [N-Term]		1.2562e+08	1.44022e+08	1.22493e+08	1.35851e+08	1.43711e+08	1.31038e+08	1.39652e+08	1.23519e+08		4	4	4	4	4	0.0274141	26.9866	0.349623	0.736264	0.858829	-6.72104	1.01918	false
Row525	1	Master Protein	Q8R550	SH3 domain-containing kinase-binding protein 1 OS=Mus musculus (Mouse) OX=10090 GN=Sh3kbp1 PE=1 SV=1		55	30	299	30	1	709	78.1	7.55	8489	30	0		1.4578e+08	1.77004e+08	2.14595e+08	1.80813e+08	1.27351e+08	1.1433e+08	1.27165e+08	137437719			1.46851e+08	1.60502e+08	1.71702e+08	1.6125e+08	1.45274e+08	1.16746e+08	1.26246e+08	1.24427e+08		4	4	4	4	4	-0.323117	27.0904	-3.80245	0.00591825	0.0743841	-2.32787	0.799341	false
Row757	1	Master Protein	Q9QZQ8	Core histone macro-H2A.1 OS=Mus musculus (Mouse) OX=10090 GN=Macroh2a1 PE=1 SV=3		61	17	299	15	1	372	39.7	9.8	6520	17	2		3.02757e+08	3.34392e+08	3.51864e+08	3.33167e+08	3.35174e+08	3.1682e+08	3.34694e+08	3.61782e+08			3.05067e+08	3.02225e+08	2.79921e+08	2.96028e+08	3.84966e+08	3.23885e+08	3.32148e+08	3.25855e+08		4	4	4	4	4	0.205194	28.2419	2.80043	0.0247949	0.152188	-3.80362	1.15284	false
Row866	1	Master Protein	P62751	60S ribosomal protein L23a OS=Mus musculus (Mouse) OX=10090 GN=Rpl23a PE=1 SV=1		54	15	299	15	1	156	17.7	10.45	5733	15	0		4.02204e+08	4.85109e+08	4.78766e+08	4.52311e+08	3.59686e+08	3.89657e+08	4.27864e+08	422279490			4.05318e+08	4.37603e+08	3.79514e+08	4.01152e+08	4.13325e+08	3.9844e+08	4.24569e+08	3.80033e+08		4	4	4	4	4	-0.00580386	28.5918	-0.0880351	0.932161	0.967012	-6.78457	0.995985	false
Row979	1	Master Protein	E9Q5C9	Nucleolar and coiled-body phosphoprotein 1 OS=Mus musculus (Mouse) OX=10090 GN=Nolc1 PE=1 SV=1		26	23	299	23	1	702	73.7	9.36	5009	23	0		1.62834e+08	1.86483e+08	2.06304e+08	1.72075e+08	148361255	155112187	1.64249e+08	1.6863e+08	Acetyl [N-Term]		1.64037e+08	1.69052e+08	1.65144e+08	1.53503e+08	1.69424e+08	1.58444e+08	1.63045e+08	1.525e+08		4	4	4	4	4	-0.0186955	27.2694	-0.31638	0.760366	0.873084	-6.73325	0.987125	false
Row437	1	Master Protein	P42208	Septin-2 OS=Mus musculus (Mouse) OX=10090 GN=Septin2 PE=1 SV=2		69	20	298	19	1	361	41.5	6.55	9585	20	0		2.01309e+08	2.21268e+08	239182595	2.13376e+08	1.64157e+08	1.90571e+08	1.98737e+08	2.1568e+08	Methyl [R77]		2.02813e+08	2.00408e+08	1.91134e+08	1.901e+08	1.87596e+08	1.9471e+08	1.97266e+08	1.94795e+08		4	4	4	4	4	-0.0183457	27.5374	-0.360135	0.728707	0.856146	-6.71693	0.987364	false
Row466	1	Master Protein	Q9DB05	Alpha-soluble NSF attachment protein OS=Mus musculus (Mouse) OX=10090 GN=Napa PE=1 SV=1		83	18	298	18	1	295	33.2	5.45	9179	18	0		184025012	1.73823e+08	222481640	2.00166e+08	1.49277e+08	1.4453e+08	1.51652e+08	1.58574e+08			1.85393e+08	1.57632e+08	1.77938e+08	1.784e+08	1.70477e+08	1.47622e+08	1.50545e+08	1.43453e+08		4	4	4	4	4	-0.192845	27.2824	-2.40356	0.045026	0.209415	-4.403	0.874879	false
Row510	1	Master Protein	Q9R1P0	Proteasome subunit alpha type-4 OS=Mus musculus (Mouse) OX=10090 GN=Psma4 PE=1 SV=1		81	19	298	19	1	261	29.5	7.72	8596	19	0		5.58912e+08	613769759	6.3555e+08	6.18676e+08	5.18977e+08	5.75274e+08	5.92051e+08	6.53754e+08			5.63311e+08	5.52994e+08	5.0214e+08	5.47665e+08	5.97916e+08	5.885e+08	5.87418e+08	5.86986e+08		4	4	4	4	4	0.12553	29.0738	2.26589	0.0554773	0.232168	-4.60924	1.09091	false
Row740	1	Master Protein	O35344	Importin subunit alpha-4 OS=Mus musculus (Mouse) OX=10090 GN=Kpna3 PE=1 SV=1		55	20	298	14	1	521	57.7	4.94	6602	20	6		1.42615e+08	1.48167e+08	1.62726e+08	1.48373e+08	1.25543e+08	1.41969e+08	145430118	1.63513e+08	Acetyl [N-Term]		1.43661e+08	1.34476e+08	1.3062e+08	1.32477e+08	1.43197e+08	1.45004e+08	1.44371e+08	1.47897e+08		4	4	4	4	4	0.101835	27.0616	1.93588	0.0914568	0.297921	-5.09323	1.07314	false
Row509	1	Master Protein	P49722	Proteasome subunit alpha type-2 OS=Mus musculus (Mouse) OX=10090 GN=Psma2 PE=1 SV=3		62	14	297	14	1	234	25.9	7.43	8614	14	0		3.99562e+08	4.36292e+08	507666592	4.22791e+08	3.66082e+08	380258868	4.17273e+08	4.58283e+08			4.02655e+08	3.93782e+08	4.0215e+08	3.75122e+08	4.20727e+08	3.8882e+08	4.14064e+08	4.12255e+08		4	4	4	4	4	0.0558349	28.5789	1.03616	0.332474	0.579928	-6.22777	1.03946	false
Row659	1	None	A0A1W2P7S8	Predicted gene, 32717 OS=Mus musculus (Mouse) OX=10090 GN=Gm32717 PE=3 SV=1		43	29	297	29	1	802	92.1	6.9	7304	29	0		1.18209e+08	1.25576e+08	1.51087e+08	1.13252e+08	9.63797e+07	8.79857e+07	1.03865e+08	1.15094e+08	Dimethyl [K70]; Trimethyl [K76]		1.19068e+08	1.14071e+08	1.21382e+08	1.01284e+08	1.09728e+08	8.98182e+07	1.03122e+08	1.04297e+08		4	4	4	4	4	-0.163899	26.6784	-1.8597	0.102568	0.319318	-5.20182	0.892609	false
Row805	1	Master Protein	Q8C878	NEDD8-activating enzyme E1 catalytic subunit OS=Mus musculus (Mouse) OX=10090 GN=Uba3 PE=1 SV=2		69	21	297	21	1	462	51.7	5.45	6166	21	0		8.78353e+07	1.10683e+08	1.16503e+08	94723760	8.78617e+07	100667265	1.04069e+08	1.1336e+08			8.84629e+07	1.00607e+08	9.38807e+07	8.48046e+07	9.99652e+07	1.0278e+08	1.03324e+08	1.02733e+08		4	4	4	4	4	0.155535	26.5289	2.35957	0.0481296	0.216637	-4.46909	1.11383	false
Row1069	1	None	A2AQ07	Tubulin beta-1 chain OS=Mus musculus (Mouse) OX=10090 GN=Tubb1 PE=1 SV=1		6	5	297	0	4	451	50.4	5.07	4497	5	0		1967248939	2148000837	2351767611	2078041257	1711790673	1895299884	2031640572	2142467317			1.9837e+09	1.92285e+09	1.83006e+09	1.82615e+09	1.98884e+09	1.94148e+09	2.01478e+09	1.91158e+09		4	4	4	4	4	0.055581	30.8432	1.03967	0.330943	0.579114	-6.22421	1.03928	false
Row1027	1	Master Protein	Q9WUK2	Eukaryotic translation initiation factor 4H OS=Mus musculus (Mouse) OX=10090 GN=Eif4h PE=1 SV=3		63	18	296	18	1	248	27.3	7.23	4733	18	0		3.03682e+08	3.64747e+08	3.63651e+08	3.16875e+08	2.81079e+08	3.00921e+08	3.48711e+08	362946036	Acetyl [N-Term]; Methyl [R19; R22]		3.05999e+08	3.29512e+08	2.89187e+08	2.81637e+08	3.22433e+08	3.07615e+08	3.46053e+08	3.26898e+08		4	4	4	4	4	0.112566	28.2216	1.6005	0.150791	0.390072	-5.55823	1.08115	false
Row732	1	Master Protein	Q8CAY6	Acetyl-CoA acetyltransferase, cytosolic OS=Mus musculus (Mouse) OX=10090 GN=Acat2 PE=1 SV=2		83	21	295	21	1	397	41.3	7.5	6687	21	0		2.11021e+08	2.68828e+08	2.62903e+08	2.31597e+08	1.91952e+08	2.45277e+08	2.59358e+08	2.99109e+08	Acetyl [N-Term]		2.12601e+08	2.43241e+08	2.09859e+08	2.06231e+08	2.19602e+08	2.50675e+08	2.57411e+08	2.69677e+08		4	4	4	4	4	0.19295	27.793	2.21679	0.0597685	0.241158	-4.68233	1.1431	false
Row775	1	Master Protein	Q64521	Glycerol-3-phosphate dehydrogenase, mitochondrial OS=Mus musculus (Mouse) OX=10090 GN=Gpd2 PE=1 SV=2		55	29	295	29	1	727	80.9	6.61	6397	29	0		9.10885e+07	5.63312e+07	116256182	9.1094e+07	6.43766e+07	7.63183e+07	5.1579e+07	7.5117e+07			9.17407e+07	5.13817e+07	9.36842e+07	8.15742e+07	7.30843e+07	7.78954e+07	5.1224e+07	6.82243e+07		4	4	4	4	4	-0.214133	26.1001	-0.966572	0.363978	0.605811	-6.29644	0.862064	false
Row781	1	Master Protein	O08582	GTP-binding protein 1 OS=Mus musculus (Mouse) OX=10090 GN=Gtpbp1 PE=1 SV=2		54	23	295	23	1	668	72.3	8.29	6367	23	0		9.12777e+07	1.07496e+08	1.1108e+08	1.09636e+08	8.50409e+07	1.03605e+08	1.00366e+08	1.13163e+08			9.19313e+07	9.77252e+07	8.95603e+07	9.80686e+07	9.67335e+07	1.05782e+08	9.96493e+07	1.02556e+08		4	4	4	4	4	0.101576	26.5408	1.73846	0.122959	0.350443	-5.3713	1.07294	false
Row868	1	Master Protein	Q921H8	3-ketoacyl-CoA thiolase A, peroxisomal OS=Mus musculus (Mouse) OX=10090 GN=Acaa1a PE=1 SV=1		77	18	295	18	1	424	43.9	8.44	5719	18	0		1.15833e+08	1.35643e+08	1.53034e+08	131942704	1.19054e+08	104452755	1.11924e+08	1.34341e+08			1.16673e+08	1.23166e+08	1.22928e+08	1.17891e+08	1.35745e+08	1.06649e+08	1.1112e+08	1.21638e+08		4	4	4	4	4	-0.0224646	26.8288	-0.267347	0.796428	0.89404	-6.74909	0.984549	false
Row741	1	Master Protein	Q9Z2I9	Succinate--CoA ligase [ADP-forming] subunit beta, mitochondrial OS=Mus musculus (Mouse) OX=10090 GN=Sucla2 PE=1 SV=2		48	18	294	18	1	463	50.1	7.01	6600	18	0		2.04024e+08	1.97736e+08	2.51813e+08	2.35847e+08	1.96336e+08	1.70988e+08	1.86719e+08	2.05339e+08			2.05549e+08	1.79199e+08	2.01107e+08	2.09993e+08	2.24654e+08	1.7468e+08	1.85341e+08	1.85504e+08		4	4	4	4	4	-0.0513247	27.5396	-0.5394	0.605297	0.776459	-6.62915	0.96505	false
Row1281	1	Master Protein	Q9Z1T1	AP-3 complex subunit beta-1 OS=Mus musculus (Mouse) OX=10090 GN=Ap3b1 PE=1 SV=2		31	28	294	28	1	1105	122.7	5.66	3578	28	0		6.64894e+07	8.1013e+07	8.60372e+07	8.79304e+07	6.83636e+07	7.54657e+07	7.4786e+07	7.59465e+07			6.69572e+07	7.37567e+07	6.95754e+07	7.87579e+07	7.76434e+07	7.70242e+07	7.42605e+07	6.89736e+07		4	4	4	4	4	0.0446996	26.1264	0.616036	0.556156	0.745347	-6.58173	1.03147	false
Row617	1	Master Protein	Q9Z2U0	Proteasome subunit alpha type-7 OS=Mus musculus (Mouse) OX=10090 GN=Psma7 PE=1 SV=1		64	18	293	18	1	248	27.8	8.46	7629	18	0		5.59774e+08	5.8584e+08	6.56959e+08	6.13942e+08	5.04677e+08	5.56119e+08	5.86251e+08	6.09214e+08			5.6418e+08	5.27957e+08	5.18856e+08	5.435e+08	5.81326e+08	5.68882e+08	5.81666e+08	5.472e+08		4	4	4	4	4	0.0813868	29.0447	1.52383	0.168668	0.410873	-5.65892	1.05803	false
Row473	1	Master Protein	Q9Z2W0	Aspartyl aminopeptidase OS=Mus musculus (Mouse) OX=10090 GN=Dnpep PE=1 SV=2		67	20	292	20	1	473	52.2	7.25	9059	20	0		1.28642e+08	1.34114e+08	1.46417e+08	1.33197e+08	1.17913e+08	1.05293e+08	1.1933e+08	1.34074e+08			1.2958e+08	1.21785e+08	1.17673e+08	1.19005e+08	1.34435e+08	1.07507e+08	1.1847e+08	1.21397e+08		4	4	4	4	4	-0.0220957	26.8504	-0.279676	0.787306	0.889347	-6.74535	0.984801	false
Row600	1	Master Protein	Q3UGC7	Eukaryotic translation initiation factor 3 subunit J-A OS=Mus musculus (Mouse) OX=10090 GN=Eif3j1 PE=2 SV=1		82	21	291	21	1	261	29.3	4.81	7763	21	0		1.24126e+08	1.15037e+08	1.33777e+08	1.17855e+08	9.8485e+07	1.08923e+08	1.09868e+08	1.22189e+08	Acetyl [N-Term]		1.2503e+08	1.04544e+08	1.07628e+08	1.05375e+08	1.12142e+08	1.11219e+08	1.0908e+08	1.10691e+08		4	4	4	4	4	0.00567273	26.7203	0.0804987	0.937953	0.969714	-6.78528	1.00394	false
Row651	1	Master Protein	P70333	Heterogeneous nuclear ribonucleoprotein H2 OS=Mus musculus (Mouse) OX=10090 GN=Hnrnph2 PE=1 SV=1		46	15	291	7	1	449	49.2	6.3	7379	15	0		7.2477e+07	91769566	9.20587e+07	7.9986e+07	104545006	8.23561e+07	8.22664e+07	8.90204e+07	Methyl [K124]; Acetyl [N-Term]		7.29894e+07	8.34961e+07	7.43863e+07	7.16831e+07	1.19093e+08	8.40651e+07	8.16853e+07	8.07791e+07		4	4	4	4	4	0.255878	26.298	1.88511	0.0987248	0.310991	-5.16577	1.19406	false
Row1041	1	Master Protein	Q9JII6	Aldo-keto reductase family 1 member A1 OS=Mus musculus (Mouse) OX=10090 GN=Akr1a1 PE=1 SV=3		60	17	291	17	1	325	36.6	7.39	4658	17	0		1.8849e+08	2.23681e+08	2.31686e+08	218882256	2.07732e+08	220122438	2.08317e+08	245030932	Acetyl [N-Term]		1.89893e+08	2.02583e+08	1.85212e+08	1.94976e+08	2.37788e+08	2.24939e+08	2.06771e+08	2.21155e+08		4	4	4	4	4	0.204034	27.6265	3.24757	0.0128786	0.108032	-3.13338	1.15191	false
Row1087	1	Master Protein	Q9CXW3	Calcyclin-binding protein OS=Mus musculus (Mouse) OX=10090 GN=Cacybp PE=1 SV=1		81	22	291	22	1	229	26.5	7.87	4418	22	0		2.84036e+08	3.18509e+08	3.52087e+08	341321534	261810941	314769959	2.96325e+08	3.22306e+08	Acetyl [N-Term]		2.86197e+08	2.87941e+08	2.80096e+08	3.03229e+08	3.00181e+08	3.21788e+08	2.94085e+08	2.90478e+08		4	4	4	4	4	0.0593728	28.1374	1.03455	0.333178	0.579928	-6.2294	1.04201	false
Row779	1	Master Protein	P52293	Importin subunit alpha-1 OS=Mus musculus (Mouse) OX=10090 GN=Kpna2 PE=1 SV=2		64	20	290	20	1	529	57.9	5.68	6371	20	0		8.07207e+07	1.04029e+08	9.73258e+07	7.26963e+07	7.53879e+07	7.84934e+07	9.14445e+07	9.10411e+07	Acetyl [N-Term]		8.12948e+07	9.45895e+07	7.85915e+07	6.51876e+07	8.56804e+07	8.01179e+07	9.07948e+07	8.26029e+07		4	4	4	4	4	0.0965197	26.2877	0.848941	0.422262	0.649683	-6.40395	1.06919	false
Row815	1	Master Protein	P58389	Serine/threonine-protein phosphatase 2A activator OS=Mus musculus (Mouse) OX=10090 GN=Ptpa PE=1 SV=1		61	14	290	14	1	323	36.7	6.39	6115	14	0		1.4721e+08	1.70194e+08	182348759	1.81237e+08	1.4499e+08	153398249	1.61039e+08	1.70648e+08			1.48292e+08	1.54358e+08	1.46178e+08	1.61626e+08	1.65547e+08	1.56691e+08	1.5986e+08	1.54316e+08		4	4	4	4	4	0.0606905	27.2145	1.07577	0.315514	0.564503	-6.18709	1.04296	false
Row1003	1	Master Protein	Q61550	Double-strand-break repair protein rad21 homolog OS=Mus musculus (Mouse) OX=10090 GN=Rad21 PE=1 SV=3		51	24	290	24	1	635	72	4.64	4870	24	0		8.75442e+07	1.19661e+08	1.10953e+08	1.14446e+08	9.08869e+07	1.18192e+08	1.06024e+08	1.2108e+08			8.81696e+07	1.08724e+08	8.94591e+07	1.02345e+08	1.03432e+08	1.20694e+08	1.05265e+08	1.09691e+08		4	4	4	4	4	0.178934	26.6178	1.96092	0.0880657	0.291228	-5.05722	1.13205	false
Row1115	1	Master Protein	Q05D44	Eukaryotic translation initiation factor 5B OS=Mus musculus (Mouse) OX=10090 GN=Eif5b PE=1 SV=2		37	35	290	35	1	1216	137.5	5.59	4234	35	0		9.66117e+07	8.67626e+07	1.06932e+08	9.12261e+07	69742310	7.24207e+07	7.78077e+07	9.87916e+07	Acetyl [K82]; Trimethyl [K94]		9.73056e+07	7.89634e+07	8.62545e+07	8.16917e+07	7.92205e+07	7.39128e+07	7.72597e+07	8.95961e+07		4	4	4	4	4	-0.104411	26.3019	-1.14687	0.286809	0.539649	-6.11133	0.930184	false
Row1375	1	Master Protein	Q80X82	Symplekin OS=Mus musculus (Mouse) OX=10090 GN=Sympk PE=1 SV=2		32	27	290	27	1	1288	142.5	6.05	3263	27	0		6.02397e+07	6.4083e+07	7.21381e+07	63256774	5.91804e+07	5.92803e+07	5.73046e+07	6.61308e+07			6.06612e+07	5.84136e+07	5.84553e+07	5.67706e+07	6.71454e+07	6.0488e+07	5.69078e+07	6.01033e+07		4	4	4	4	4	0.0601129	25.8334	0.922005	0.385313	0.621626	-6.33848	1.04255	false
Row632	1	Master Protein	Q3UM45	Protein phosphatase 1 regulatory subunit 7 OS=Mus musculus (Mouse) OX=10090 GN=Ppp1r7 PE=1 SV=2		63	20	289	20	1	361	41.3	4.92	7502	20	0		9.306e+07	9.24532e+07	1.05026e+08	8.97207e+07	1.06485e+08	120031075	8.90927e+07	9.84408e+07			9.37271e+07	8.41149e+07	8.47347e+07	8.03517e+07	1.21319e+08	1.22574e+08	8.84607e+07	8.92797e+07		4	4	4	4	4	0.282392	26.4922	2.12522	0.0686762	0.257502	-4.81777	1.21621	false
Row729	1	Master Protein	P28352	DNA-(apurinic or apyrimidinic site) endonuclease OS=Mus musculus (Mouse) OX=10090 GN=Apex1 PE=1 SV=2		67	19	289	19	1	317	35.5	7.91	6716	19	0		2.46606e+08	2.82287e+08	2.92924e+08	2.49245e+08	2.10597e+08	2.3641e+08	2.65407e+08	274539350			2.48467e+08	2.55355e+08	2.33528e+08	2.21848e+08	2.41091e+08	2.41603e+08	2.63412e+08	2.47638e+08		4	4	4	4	4	0.05226	27.8612	0.794641	0.451307	0.673138	-6.44971	1.03689	false
Row865	1	Master Protein	P28658	Ataxin-10 OS=Mus musculus (Mouse) OX=10090 GN=Atxn10 PE=1 SV=2		63	22	289	22	1	475	53.7	5.25	5736	22	0		8.93688e+07	1.07115e+08	1.02361e+08	9.68082e+07	7.12083e+07	8.59307e+07	8.99976e+07	1.17237e+08			9.0008e+07	9.73805e+07	8.26093e+07	8.66594e+07	8.08977e+07	8.77181e+07	8.93587e+07	1.06229e+08		4	4	4	4	4	0.0255835	26.4201	0.263199	0.799504	0.895904	-6.75031	1.01789	false
Row976	1	Master Protein	Q9JLV5	Cullin-3 OS=Mus musculus (Mouse) OX=10090 GN=Cul3 PE=1 SV=1		47	30	289	29	1	768	88.9	8.46	5021	30	1		1.11674e+08	107221416	1.1212e+08	1.03971e+08	7.18075e+07	9.46748e+07	108828228	1.17174e+08			1.12482e+08	9.74767e+07	9.03888e+07	9.30313e+07	8.15832e+07	9.66546e+07	1.08048e+08	1.06172e+08		4	4	4	4	4	-0.00687678	26.5427	-0.0607946	0.953116	0.977495	-6.78684	0.995245	false
Row536	1	Master Protein	P51410	60S ribosomal protein L9 OS=Mus musculus (Mouse) OX=10090 GN=Rpl9 PE=2 SV=2		74	13	288	13	1	192	21.9	9.95	8352	13	0		5.70572e+08	7.00228e+08	7.28759e+08	6.51321e+08	4.76366e+08	5.88647e+08	5.51986e+08	6.57699e+08			5.75068e+08	6.30462e+08	5.74868e+08	5.76384e+08	5.48491e+08	6.02195e+08	5.47681e+08	5.90509e+08		4	4	4	4	4	-0.0423523	29.1118	-0.683712	0.514783	0.717655	-6.53516	0.97107	false
Row833	1	Master Protein	Q9CT10	Ran-binding protein 3 OS=Mus musculus (Mouse) OX=10090 GN=Ranbp3 PE=1 SV=2		59	20	288	20	1	491	52.5	5.12	6004	20	0		1.09024e+08	1.12364e+08	1.12829e+08	1.18146e+08	1.08618e+08	1.20052e+08	1.10208e+08	1.19141e+08	Acetyl [N-Term]		1.09812e+08	1.02127e+08	9.09539e+07	1.05634e+08	1.23765e+08	1.22595e+08	1.09417e+08	1.07944e+08		4	4	4	4	4	0.183486	26.6941	2.20761	0.0606074	0.242609	-4.69597	1.13562	false
Row838	1	Master Protein	P62242	40S ribosomal protein S8 OS=Mus musculus (Mouse) OX=10090 GN=Rps8 PE=1 SV=2		62	19	288	19	1	208	24.2	10.32	5958	19	0		1026465264	1156698807	1136405895	9.85716e+08	853524148	912152078	9.92106e+08	1015882821			1.03479e+09	1.03876e+09	8.91815e+08	8.70133e+08	9.86806e+08	9.33607e+08	9.84144e+08	9.1e+08		4	4	4	4	4	-0.00393095	29.83	-0.0493102	0.961964	0.981704	-6.78755	0.997279	false
Row851	1	Master Protein	Q8BFZ3	Beta-actin-like protein 2 OS=Mus musculus (Mouse) OX=10090 GN=Actbl2 PE=1 SV=1		34	13	288	2	1	376	42	5.49	5863	13	0		2.75822e+06	3.25513e+06	3.38725e+06	#NUM!	2.9105e+06	#NUM!	2.54573e+06	2.29533e+06			2.77419e+06	3.01307e+06	2.84411e+06	#NUM!	3.23277e+06	#NUM!	2.53117e+06	2.12366e+06		3	3	3	4	4	-0.150716	21.38	-0.916763	0.397841	0.630335	-6.193	0.900803	false
Row1062	1	Master Protein	P15532	Nucleoside diphosphate kinase A OS=Mus musculus (Mouse) OX=10090 GN=Nme1 PE=1 SV=1		86	15	288	10	1	152	17.2	7.37	4526	15	5		1263392429	1392330446	1500700328	1417888793	1245057648	1283629034	1325957695	1503219449			1.27374e+09	1.24918e+09	1.1739e+09	1.24889e+09	1.44332e+09	1.31433e+09	1.31517e+09	1.34374e+09		4	4	4	4	4	0.130803	30.2683	2.27977	0.0543209	0.230867	-4.58853	1.0949	false
Row1283	1	Master Protein	Q8K411	Presequence protease, mitochondrial OS=Mus musculus (Mouse) OX=10090 GN=Pitrm1 PE=1 SV=1		46	29	288	29	1	1036	117.3	7.2	3576	29	0		7.84357e+07	9.18882e+07	1.28753e+08	102079559	74071548	6.60704e+07	9.63312e+07	8.53774e+07			7.89926e+07	8.36035e+07	1.03631e+08	9.1349e+07	8.41739e+07	6.74247e+07	9.56449e+07	7.74905e+07		4	4	4	4	4	-0.142925	26.3345	-1.10331	0.304133	0.556204	-6.15816	0.905681	false
Row829	1	Master Protein	P62317	Small nuclear ribonucleoprotein Sm D2 OS=Mus musculus (Mouse) OX=10090 GN=Snrpd2 PE=1 SV=1		71	15	287	15	1	118	13.5	9.91	6028	15	0		5.87648e+08	682152680	6.94202e+08	6.96867e+08	6.00127e+08	6.09072e+08	6.60444e+08	7.252e+08	Acetyl [N-Term]		5.92284e+08	6.14271e+08	5.47918e+08	6.1644e+08	6.92118e+08	6.23115e+08	6.55248e+08	6.50777e+08		4	4	4	4	4	0.145409	29.2139	2.30626	0.0521817	0.225842	-4.54895	1.10604	false
Row1439	1	Master Protein	P18653	Ribosomal protein S6 kinase alpha-1 OS=Mus musculus (Mouse) OX=10090 GN=Rps6ka1 PE=1 SV=1		43	25	287	13	1	724	81.5	8.1	3055	25	0		2.07665e+07	2.60771e+07	1.93428e+07	3.01034e+07	5.27236e+07	4.26413e+07	4.11441e+07	1.97658e+07			2.09031e+07	2.38805e+07	1.59156e+07	2.71378e+07	5.97708e+07	4.34939e+07	4.08644e+07	1.80797e+07		4	4	4	4	4	0.788793	24.7555	2.17006	0.0641606	0.249106	-4.7516	1.72763	false
Row710	1	Master Protein	Q99PT1	Rho GDP-dissociation inhibitor 1 OS=Mus musculus (Mouse) OX=10090 GN=Arhgdia PE=1 SV=3		88	18	286	18	1	204	23.4	5.2	6955	18	0		752701125	934346626	8.92053e+08	8.76275e+08	5.41871e+08	7.28852e+08	8.06016e+08	8.3423e+08	Acetyl [N-Term]		7.58713e+08	8.40006e+08	7.02028e+08	7.74073e+08	6.24482e+08	7.45807e+08	7.99612e+08	7.48062e+08		4	4	4	4	4	-0.0785079	29.4757	-0.832186	0.43108	0.657613	-6.41834	0.947037	false
Row629	1	Master Protein	Q9CXW4	60S ribosomal protein L11 OS=Mus musculus (Mouse) OX=10090 GN=Rpl11 PE=1 SV=4		80	18	285	18	1	178	20.2	9.6	7531	18	0		7.71095e+08	8.57772e+08	8.82386e+08	8.23158e+08	623536529	7.3665e+08	8.4059e+08	8.28032e+08	Acetyl [N-Term]		7.77261e+08	7.71503e+08	6.94508e+08	7.27425e+08	7.19309e+08	7.53796e+08	8.33898e+08	7.42533e+08		4	4	4	4	4	0.037063	29.4852	0.533439	0.609216	0.779554	-6.6326	1.02602	false
Row647	1	Master Protein	Q8BRF7	Sec1 family domain-containing protein 1 OS=Mus musculus (Mouse) OX=10090 GN=Scfd1 PE=1 SV=1		49	20	285	20	1	639	72.3	6.38	7406	20	0		6.51908e+07	7.60658e+07	8.67444e+07	7.49303e+07	6.6864e+07	6.70291e+07	7.24481e+07	8.33251e+07			6.5649e+07	6.92751e+07	7.01407e+07	6.71786e+07	7.59284e+07	6.84042e+07	7.19399e+07	7.56376e+07		4	4	4	4	4	0.0998149	26.0697	1.72934	0.12464	0.352805	-5.38387	1.07164	false
Row869	1	Master Protein	Q61599	Rho GDP-dissociation inhibitor 2 OS=Mus musculus (Mouse) OX=10090 GN=Arhgdib PE=1 SV=3		83	18	285	18	1	200	22.8	5.11	5719	18	0		6.24801e+08	693806276	7.71558e+08	667836662	4.82612e+08	5.67347e+08	5.97683e+08	6.27549e+08	Acetyl [K4]; Acetyl [N-Term]		6.29746e+08	6.2471e+08	6.08226e+08	5.90911e+08	5.55734e+08	5.80381e+08	5.93004e+08	5.6358e+08		4	4	4	4	4	-0.0978622	29.1429	-1.90074	0.0964292	0.307311	-5.1435	0.934417	false
Row1378	1	Master Protein	Q9EPU4	Cleavage and polyadenylation specificity factor subunit 1 OS=Mus musculus (Mouse) OX=10090 GN=Cpsf1 PE=1 SV=1		30	31	284	31	1	1441	160.7	6.39	3256	31	0		7.8601e+07	8.84377e+07	1.09717e+08	9.18218e+07	8.39254e+07	8.7449e+07	9.43489e+07	8.49682e+07			7.91592e+07	8.048e+07	8.84741e+07	8.22219e+07	9.54558e+07	8.92697e+07	9.36774e+07	7.71211e+07		4	4	4	4	4	0.102416	26.3492	1.23768	0.253289	0.506202	-6.00973	1.07357	false
Row728	1	Master Protein	Q9CQI6	Coactosin-like protein OS=Mus musculus (Mouse) OX=10090 GN=Cotl1 PE=1 SV=3		90	18	283	18	1	142	15.9	5.4	6730	18	0		3.73992e+08	4.30066e+08	4.59385e+08	4.18448e+08	3.96387e+08	4.42023e+08	4.71795e+08	481894412	Acetyl [K4]; Acetyl [N-Term]		3.76877e+08	3.88191e+08	3.64326e+08	3.71293e+08	4.55812e+08	4.52051e+08	4.68144e+08	4.3338e+08		4	4	4	4	4	0.269715	28.6174	5.21405	0.00100265	0.0341321	-0.475243	1.20557	false
Row763	1	Master Protein	Q9CQA3	Succinate dehydrogenase [ubiquinone] iron-sulfur subunit, mitochondrial OS=Mus musculus (Mouse) OX=10090 GN=Sdhb PE=1 SV=1		58	17	283	17	1	282	31.8	8.68	6494	17	0		210868940	2.16993e+08	2.89895e+08	2.44706e+08	210334524	1.89703e+08	1.76125e+08	1.98397e+08			2.12448e+08	1.96556e+08	2.31142e+08	2.17833e+08	2.40788e+08	1.93822e+08	1.74829e+08	1.79265e+08		4	4	4	4	4	-0.13088	27.6085	-1.16274	0.280701	0.531611	-6.09396	0.913275	false
Row810	1	Master Protein	P99029	Peroxiredoxin-5, mitochondrial OS=Mus musculus (Mouse) OX=10090 GN=Prdx5 PE=1 SV=2		58	13	283	13	1	210	21.9	8.85	6146	13	0		668201933	7.38927e+08	8.48477e+08	7.50924e+08	547825677	6.33314e+08	6.49542e+08	6.89587e+08			6.73508e+08	6.65121e+08	6.68123e+08	6.63959e+08	6.31393e+08	6.47944e+08	6.44436e+08	6.18985e+08		4	4	4	4	4	-0.0710436	29.279	-1.53305	0.166422	0.408096	-5.64695	0.951949	false
Row812	1	Master Protein	Q64674	Spermidine synthase OS=Mus musculus (Mouse) OX=10090 GN=Srm PE=1 SV=1		83	17	283	17	1	302	34	5.5	6140	17	0		1.67314e+08	181645172	1.92493e+08	1.77668e+08	1.44322e+08	136637645	153590151	170463142	Acetyl [N-Term]		1.68552e+08	1.64689e+08	1.54212e+08	1.58462e+08	1.64779e+08	1.39553e+08	1.52468e+08	1.5415e+08		4	4	4	4	4	-0.0819503	27.2249	-1.21499	0.261344	0.515768	-6.03561	0.94478	false
Row920	1	Master Protein	P14131	40S ribosomal protein S16 OS=Mus musculus (Mouse) OX=10090 GN=Rps16 PE=1 SV=4		59	12	283	12	1	146	16.4	10.21	5339	12	0		1038000088	1090690288	1257943766	1077087326	824546072	884400770	951294946	992410672			1.04642e+09	9.79782e+08	9.86029e+08	9.50282e+08	9.53071e+08	9.05172e+08	9.43676e+08	8.89084e+08		4	4	4	4	4	-0.102114	29.8318	-1.83813	0.105942	0.32587	-5.23228	0.931667	false
Row1167	1	Master Protein	Q9CQF3	Cleavage and polyadenylation specificity factor subunit 5 OS=Mus musculus (Mouse) OX=10090 GN=Nudt21 PE=1 SV=1		74	18	283	18	1	227	26.2	8.82	3983	18	0		2.51182e+08	2.56075e+08	2.67748e+08	246996575	2.084e+08	248308737	2.64193e+08	2.6961e+08	Acetyl [N-Term]		2.5308e+08	2.3176e+08	2.1368e+08	2.19859e+08	2.38558e+08	2.53777e+08	2.62207e+08	2.43216e+08		4	4	4	4	4	0.121646	27.8323	1.71825	0.126712	0.355725	-5.39911	1.08798	false
Row1235	1	Master Protein	Q8C2K5	RAS protein activator like-3 OS=Mus musculus (Mouse) OX=10090 GN=Rasal3 PE=1 SV=1		38	32	283	32	1	1041	114.7	8.98	3759	32	0		1.07719e+08	1.19387e+08	1.25572e+08	1.11189e+08	9.86974e+07	9.114e+07	1.07657e+08	1.00015e+08			1.08497e+08	1.08477e+08	1.011e+08	9.94493e+07	1.12386e+08	9.3042e+07	1.06885e+08	9.06997e+07		4	4	4	4	4	-0.0558075	26.6082	-0.6492	0.535638	0.729613	-6.55945	0.962056	false
Row1472	1	Master Protein	Q6ZQ58	La-related protein 1 OS=Mus musculus (Mouse) OX=10090 GN=Larp1 PE=1 SV=3		47	35	283	35	1	1072	121.1	8.79	2948	35	0		9.24286e+07	1.01787e+08	1.0533e+08	9.74298e+07	8.13071e+07	8.09847e+07	7.88509e+07	1.05183e+08	Acetyl [N-Term]		9.30909e+07	9.25608e+07	8.49766e+07	8.72125e+07	9.24571e+07	8.26637e+07	7.82952e+07	9.53613e+07		4	4	4	4	4	-0.0405691	26.3934	-0.507668	0.626318	0.789672	-6.64709	0.972271	false
Row643	1	Master Protein	Q9DCH4	Eukaryotic translation initiation factor 3 subunit F OS=Mus musculus (Mouse) OX=10090 GN=Eif3f PE=1 SV=2		61	18	282	18	1	361	38	5.58	7449	18	0		2.4225e+08	3.06398e+08	3.34734e+08	2.77487e+08	2.41942e+08	2.75007e+08	2.56085e+08	2.93672e+08			2.44077e+08	2.77048e+08	2.66447e+08	2.46826e+08	2.77245e+08	2.81095e+08	2.54164e+08	2.64801e+08		4	4	4	4	4	0.0595171	27.9739	0.899432	0.396466	0.62959	-6.35917	1.04212	false
Row799	1	Master Protein	Q8R180	ERO1-like protein alpha OS=Mus musculus (Mouse) OX=10090 GN=Ero1a PE=1 SV=2		61	22	282	22	1	464	54.1	6.54	6194	22	0		9.46552e+07	9.7773e+07	1.25039e+08	107769463	4.94591e+07	6.40603e+07	4.66221e+07	53611073			9.53343e+07	8.89292e+07	1.00676e+08	9.64092e+07	5.60447e+07	6.53712e+07	4.6303e+07	4.8779e+07		4	4	4	4	4	-0.828469	26.0909	-7.25688	0.00012255	0.0139298	1.6916	0.563127	DOWN
Row1012	1	Master Protein	Q80X41	Serine/threonine-protein kinase VRK1 OS=Mus musculus (Mouse) OX=10090 GN=Vrk1 PE=1 SV=2		54	22	282	22	1	440	49.7	8.94	4822	22	0		111673396	1.19937e+08	1.41422e+08	1.29753e+08	9.61473e+07	8.80718e+07	107947703	1.25471e+08	Methyl [R151; K152]		1.12482e+08	1.08974e+08	1.13705e+08	1.15945e+08	1.09462e+08	8.99062e+07	1.07174e+08	1.13648e+08		4	4	4	4	4	-0.107741	26.6947	-1.31169	0.228468	0.480543	-5.92321	0.92804	false
Row1101	1	Master Protein	Q99J62	Replication factor C subunit 4 OS=Mus musculus (Mouse) OX=10090 GN=Rfc4 PE=1 SV=1		78	25	282	25	1	364	39.8	6.7	4298	25	0		1.29361e+08	1.45241e+08	141519306	139462835	9.78348e+07	1.40675e+08	1.51091e+08	1.46198e+08			1.30305e+08	1.31835e+08	1.13782e+08	1.24568e+08	1.11397e+08	1.43681e+08	1.49988e+08	1.32315e+08		4	4	4	4	4	0.0958905	26.9443	0.91316	0.389655	0.625146	-6.34663	1.06872	false
Row1301	1	Master Protein	P62918	60S ribosomal protein L8 OS=Mus musculus (Mouse) OX=10090 GN=Rpl8 PE=1 SV=2		56	18	282	18	1	257	28	11.03	3513	18	0		511494460	501121726	5.70339e+08	497889823	3.62922e+08	345782275	4.15057e+08	4.34383e+08			5.15503e+08	4.51972e+08	4.51185e+08	4.4132e+08	4.1707e+08	3.53529e+08	4.11866e+08	3.90867e+08		4	4	4	4	4	-0.241697	28.669	-3.01975	0.0179313	0.129252	-3.47329	0.84575	false
Row577	1	Master Protein	Q8BIQ5	Cleavage stimulation factor subunit 2 OS=Mus musculus (Mouse) OX=10090 GN=Cstf2 PE=1 SV=2		52	21	281	11	1	580	61.3	6.83	7995	21	10		1.46296e+08	1.7408e+08	181634477	1.6244e+08	1.30695e+08	1.54477e+08	1.49521e+08	1.56132e+08	Acetyl [N-Term]		1.4737e+08	1.57864e+08	1.45612e+08	1.44958e+08	1.49117e+08	1.57795e+08	1.4843e+08	1.41256e+08		4	4	4	4	4	0.00167397	27.1502	0.028437	0.978058	0.988516	-6.78846	1.00116	false
Row670	1	Master Protein	Q8R5C5	Beta-centractin OS=Mus musculus (Mouse) OX=10090 GN=Actr1b PE=1 SV=1		66	17	281	7	1	376	42.3	6.4	7263	17	0		2.63722e+07	2.44352e+07	3.3318e+07	2.44311e+07	2.46401e+07	2.89023e+07	3.00448e+07	2.75967e+07	Acetyl [N-Term]		2.65482e+07	2.23844e+07	2.7242e+07	2.2052e+07	2.77841e+07	2.94672e+07	2.98443e+07	2.5198e+07		4	4	4	4	4	0.196571	24.6412	2.00911	0.081881	0.280152	-4.98754	1.14597	false
Row760	1	Master Protein	Q9R0P3	S-formylglutathione hydrolase OS=Mus musculus (Mouse) OX=10090 GN=Esd PE=1 SV=1		84	16	281	16	1	282	31.3	7.12	6513	16	0		1.76326e+08	1.75223e+08	2.41758e+08	1.88268e+08	1.68625e+08	2.02687e+08	1.9976e+08	2.24123e+08			1.77634e+08	1.58895e+08	1.93168e+08	1.67857e+08	1.92739e+08	2.07103e+08	1.98281e+08	2.0238e+08		4	4	4	4	4	0.201885	27.4749	2.78743	0.0252797	0.153535	-3.82327	1.1502	false
Row791	1	Master Protein	P47754	F-actin-capping protein subunit alpha-2 OS=Mus musculus (Mouse) OX=10090 GN=Capza2 PE=1 SV=3		81	20	281	16	1	286	32.9	5.85	6240	20	0		1.53606e+08	1.67322e+08	1.97409e+08	1.71449e+08	1.44393e+08	173549374	1.63611e+08	1.82879e+08	Acetyl [N-Term]		1.54737e+08	1.51767e+08	1.58105e+08	1.52948e+08	1.6486e+08	1.773e+08	1.62412e+08	1.65315e+08		4	4	4	4	4	0.116678	27.2602	2.23618	0.0580359	0.237829	-4.65351	1.08424	false
Row804	1	None	A0A1Y7VKY1	40S ribosomal protein S18 OS=Mus musculus (Mouse) OX=10090 GN=Rps18-ps5 PE=3 SV=1		55	15	281	15	1	152	17.7	10.86	6170	15	0		7.64911e+08	805086152	9.13223e+08	815741365	6.20275e+08	6.91828e+08	7.50174e+08	821603245			7.71026e+08	7.24352e+08	7.18492e+08	7.2091e+08	7.1552e+08	7.0788e+08	7.44235e+08	7.36799e+08		4	4	4	4	4	-0.0146841	29.4426	-0.285103	0.783303	0.887349	-6.74365	0.989873	false
Row894	1	Master Protein	Q9QZL0	Receptor-interacting serine/threonine-protein kinase 3 OS=Mus musculus (Mouse) OX=10090 GN=Ripk3 PE=1 SV=2		60	19	281	19	1	486	53.3	7.53	5539	19	0		1.33481e+08	146239618	153385798	1.4095e+08	1.09849e+08	1.3023e+08	136159569	130298958	Methyl [R278; K287; K296; K298]; Dimethyl [K287; K296; K298]; Trimethyl [K307]		1.34456e+08	1.32736e+08	1.23207e+08	1.25889e+08	1.25178e+08	1.33002e+08	1.35171e+08	1.17997e+08		4	4	4	4	4	-0.0149929	26.9352	-0.229099	0.824933	0.908626	-6.75963	0.989662	false
Row922	1	Master Protein	Q9CWK8	Sorting nexin-2 OS=Mus musculus (Mouse) OX=10090 GN=Snx2 PE=1 SV=2		47	21	281	19	1	519	58.4	5.12	5333	21	2		9.0604e+07	112673585	1.11874e+08	106061795	8.78202e+07	1.18272e+08	1.17318e+08	122886245	Trimethyl [K309]		9.12525e+07	1.02407e+08	9.01931e+07	9.48907e+07	9.99176e+07	1.20776e+08	1.16474e+08	1.11319e+08		4	4	4	4	4	0.242042	26.6159	3.08733	0.0162439	0.12254	-3.37203	1.18267	false
Row1199	1	Master Protein	P54728	UV excision repair protein RAD23 homolog B OS=Mus musculus (Mouse) OX=10090 GN=Rad23b PE=1 SV=2		72	22	281	20	1	416	43.5	4.83	3911	22	2		2.20641e+08	2.12778e+08	2.5433e+08	2.28939e+08	1.82569e+08	1.87227e+08	2.01279e+08	2.32596e+08			2.22297e+08	1.92757e+08	2.03093e+08	2.03878e+08	2.08793e+08	1.9129e+08	1.99788e+08	2.0999e+08		4	4	4	4	4	-0.0206268	27.6024	-0.318438	0.758865	0.872639	-6.73253	0.985804	false
Row892	1	Master Protein	O54879	High mobility group protein B3 OS=Mus musculus (Mouse) OX=10090 GN=Hmgb3 PE=1 SV=3		66	16	280	15	1	200	23	8.37	5547	16	0		1.35875e+08	152660797	1.86291e+08	1.46958e+08	1.00911e+08	1.10547e+08	1.40707e+08	1.52143e+08	Acetyl [K7; K8; K10; K12]		1.36869e+08	1.38534e+08	1.493e+08	1.31222e+08	1.14924e+08	1.12878e+08	1.39684e+08	1.37666e+08		4	4	4	4	4	-0.143619	26.9769	-1.55007	0.162342	0.402231	-5.62473	0.905245	false
Row1497	1	Master Protein	Q8K019	Bcl-2-associated transcription factor 1 OS=Mus musculus (Mouse) OX=10090 GN=Bclaf1 PE=1 SV=2		27	23	280	22	1	919	105.9	9.99	2880	23	0		1.81733e+08	2.03511e+08	2.18114e+08	1.91992e+08	1.79698e+08	1.73729e+08	1.81591e+08	1.9681e+08			1.83083e+08	1.84405e+08	1.74484e+08	1.71157e+08	2.05487e+08	1.77483e+08	1.80253e+08	1.77839e+08		4	4	4	4	4	0.0533808	27.4356	0.788136	0.454877	0.676759	-6.45503	1.03769	false
Row705	1	Master Protein	Q9D4E6	Polyadenylate-binding protein OS=Mus musculus (Mouse) OX=10090 GN=Pabpc6 PE=1 SV=1		22	16	279	2	1	643	71	9.26	6990	16	0		2563367	1.97894e+06	6.06957e+06	1.9655e+06	4.44275e+06	6.10015e+06	5.23642e+06	2.38565e+06	Acetyl [K188]; Acetyl [N-Term]		2.57813e+06	1.83648e+06	5.06189e+06	1.80123e+06	4.94943e+06	6.20851e+06	5.20501e+06	2.20678e+06		4	4	4	3	4	0.757856	21.6685	1.74915	0.121017	0.347142	-5.35654	1.69098	false
Row989	1	Master Protein	P62281	40S ribosomal protein S11 OS=Mus musculus (Mouse) OX=10090 GN=Rps11 PE=1 SV=3		67	15	279	15	1	158	18.4	10.3	4936	15	0		802841267	815483837	925759588	821051750	585323724	6.32501e+08	7.03365e+08	816225823	Acetyl [N-Term]		8.09274e+08	7.33659e+08	7.2824e+08	7.25575e+08	6.74926e+08	6.47111e+08	6.97814e+08	7.32002e+08		4	4	4	4	4	-0.122961	29.4178	-1.89095	0.0978609	0.309714	-5.15745	0.918301	false
Row1194	1	Master Protein	Q99KK2	N-acylneuraminate cytidylyltransferase OS=Mus musculus (Mouse) OX=10090 GN=Cmas PE=1 SV=2		58	20	279	20	1	432	48	8.1	3919	20	0		9.14008e+07	8.8197e+07	95027804	9.01675e+07	7.9963e+07	8.72876e+07	9.823e+07	96325391			9.20553e+07	8.02621e+07	7.67571e+07	8.07494e+07	9.09179e+07	8.91048e+07	9.75294e+07	8.73712e+07		4	4	4	4	4	0.148023	26.3678	2.00161	0.0828159	0.281359	-4.99843	1.10805	false
Row674	1	Master Protein	Q571I9	Aldehyde dehydrogenase family 16 member A1 OS=Mus musculus (Mouse) OX=10090 GN=Aldh16a1 PE=1 SV=2		32	18	278	18	1	802	84.7	6.32	7216	18	0		6.50183e+07	7.97334e+07	9.82376e+07	8.50341e+07	6.16294e+07	6.07096e+07	7.37803e+07	9.28086e+07			6.54752e+07	7.25977e+07	7.93192e+07	7.61791e+07	6.99439e+07	6.19481e+07	7.32622e+07	8.41979e+07		4	4	4	4	4	-0.025955	26.1125	-0.241793	0.81544	0.904366	-6.75631	0.98217	false
Row749	1	Master Protein	Q61081	Hsp90 co-chaperone Cdc37 OS=Mus musculus (Mouse) OX=10090 GN=Cdc37 PE=1 SV=1		51	20	278	20	1	379	44.6	5.34	6549	20	0		2.33305e+08	248215585	2.72668e+08	2.3372e+08	2.0151e+08	2.18808e+08	2.32889e+08	2.42933e+08			2.35061e+08	2.24683e+08	2.17561e+08	2.0811e+08	2.30616e+08	2.23595e+08	2.3115e+08	2.19271e+08		4	4	4	4	4	0.032057	27.7364	0.556054	0.594418	0.767681	-6.61934	1.02247	false
Row768	1	Master Protein	Q91VX2	Ubiquitin-associated protein 2 OS=Mus musculus (Mouse) OX=10090 GN=Ubap2 PE=1 SV=1		40	25	278	25	1	1132	117.9	7.72	6453	25	0		9.38908e+07	1.04711e+08	1.23233e+08	1.04009e+08	8.54847e+07	8.49423e+07	9.99404e+07	1.02707e+08	Dimethyl [K168]; Methyl [R166; K168]		9.45641e+07	9.52062e+07	9.92391e+07	9.30654e+07	9.72419e+07	8.6708e+07	9.92269e+07	9.31277e+07		4	4	4	4	4	-0.0234539	26.4971	-0.383059	0.712336	0.847073	-6.70757	0.983874	false
Row772	1	Master Protein	P26516	26S proteasome non-ATPase regulatory subunit 7 OS=Mus musculus (Mouse) OX=10090 GN=Psmd7 PE=1 SV=2		75	18	278	18	1	321	36.5	6.77	6422	18	0		2.2594e+08	2.58273e+08	2.68407e+08	2.57936e+08	2.40989e+08	2.4331e+08	2.48929e+08	2.76491e+08			2.27638e+08	2.33739e+08	2.14201e+08	2.29536e+08	2.76146e+08	2.48663e+08	2.47064e+08	2.4939e+08		4	4	4	4	4	0.173396	27.8395	2.84031	0.0233675	0.147804	-3.7434	1.12771	false
Row553	1	Master Protein	Q921M7	CYFIP-related Rac1 interactor B OS=Mus musculus (Mouse) OX=10090 GN=Cyrib PE=1 SV=1		69	17	277	17	1	324	36.8	6.06	8203	17	0		1.32539e+08	1.60312e+08	1.89178e+08	1.81944e+08	1.52984e+08	1.58953e+08	1.62993e+08	178143408			1.33508e+08	1.4544e+08	1.51587e+08	1.62253e+08	1.74741e+08	1.62372e+08	1.61799e+08	1.61057e+08		4	4	4	4	4	0.157636	27.2182	2.15445	0.0656985	0.252076	-4.77468	1.11546	false
Row708	1	Master Protein	O09106	Histone deacetylase 1 OS=Mus musculus (Mouse) OX=10090 GN=Hdac1 PE=1 SV=1		65	23	277	17	1	482	55	5.48	6973	23	6		4.0517e+08	4.55126e+08	4.88767e+08	4.40324e+08	4.34296e+08	4.54974e+08	4.67212e+08	5.2521e+08			4.08308e+08	4.10692e+08	3.87349e+08	3.90584e+08	4.99725e+08	4.65311e+08	4.63598e+08	4.72118e+08		4	4	4	4	4	0.251093	28.6977	4.72069	0.00180406	0.0428583	-1.0882	1.19011	false
Row917	1	Master Protein	P28740	Kinesin-like protein KIF2A OS=Mus musculus (Mouse) OX=10090 GN=Kif2a PE=1 SV=2		38	20	277	19	1	705	79.7	6.73	5363	20	0		6.76582e+07	6.63598e+07	8.32904e+07	7.83125e+07	4.38638e+07	4.94358e+07	58839920	7.25551e+07			6.81347e+07	6.04781e+07	6.73796e+07	7.01922e+07	4.96623e+07	5.04326e+07	5.84319e+07	6.59096e+07		4	4	4	4	4	-0.253669	25.8588	-2.39877	0.045354	0.210393	-4.41021	0.838761	false
Row936	1	Master Protein	Q8C3J5	Dedicator of cytokinesis protein 2 OS=Mus musculus (Mouse) OX=10090 GN=Dock2 PE=1 SV=3		23	31	277	31	1	1828	211.6	6.99	5267	31	0		5.12945e+07	8.15035e+07	81014995	7.9644e+07	4.61615e+07	6.71028e+07	7.5402e+07	6.74936e+07	Acetyl [K1125; K1126]		5.16502e+07	7.42009e+07	6.556e+07	7.13784e+07	5.22826e+07	6.84795e+07	7.48719e+07	6.13352e+07		4	4	4	4	4	-0.031343	25.94	-0.206817	0.841674	0.91837	-6.76503	0.978509	false
Row527	1	Master Protein	Q9CZ44	NSFL1 cofactor p47 OS=Mus musculus (Mouse) OX=10090 GN=Nsfl1c PE=1 SV=1		59	17	276	17	1	370	40.7	5.15	8473	17	0		2.02092e+08	2.20022e+08	2.46354e+08	2.07697e+08	1.56399e+08	1.83848e+08	2.19983e+08	2.10375e+08			2.03602e+08	1.99286e+08	1.96797e+08	1.8507e+08	1.78669e+08	1.87833e+08	2.18345e+08	1.9003e+08		4	4	4	4	4	-0.0214485	27.536	-0.283285	0.784643	0.887837	-6.74422	0.985243	false
Row997	1	Master Protein	Q80U93	Nuclear pore complex protein Nup214 OS=Mus musculus (Mouse) OX=10090 GN=Nup214 PE=1 SV=2		30	31	276	31	1	2085	212.8	7.08	4899	31	0		6.082e+07	6.38772e+07	4.56632e+07	5.34463e+07	3.65454e+07	4.21066e+07	3.95769e+07	6.76817e+07			6.12458e+07	5.8227e+07	3.71993e+07	4.80148e+07	4.13232e+07	4.29479e+07	3.93085e+07	6.15053e+07		4	4	4	4	4	-0.14249	25.511	-0.706513	0.501289	0.707355	-6.51851	0.905954	false
Row1009	1	Master Protein	P08228	Superoxide dismutase [Cu-Zn] OS=Mus musculus (Mouse) OX=10090 GN=Sod1 PE=1 SV=2		97	19	276	19	1	154	15.9	6.51	4844	19	0		1278969076	9.21794e+08	1164022963	1030902642	774979676	7.57958e+08	1187436323	1368153659			1.28945e+09	8.28779e+08	9.13233e+08	9.09775e+08	8.95386e+08	7.75624e+08	1.17783e+09	1.22362e+09		4	4	4	4	4	0.0432097	29.8761	0.222138	0.830153	0.910741	-6.76138	1.0304	false
Row1056	1	Master Protein	Q99LD4	COP9 signalosome complex subunit 1 OS=Mus musculus (Mouse) OX=10090 GN=Gps1 PE=1 SV=1		50	20	276	20	1	471	53.4	6.84	4546	20	0		1.16597e+08	1.43365e+08	157538106	1.45188e+08	1.17137e+08	139753271	154261802	1.56882e+08			1.17443e+08	1.3014e+08	1.26503e+08	1.2965e+08	1.33544e+08	1.42738e+08	1.53135e+08	1.41931e+08		4	4	4	4	4	0.181211	26.9975	2.7939	0.0250374	0.153212	-3.8135	1.13383	false
Row716	1	Master Protein	Q91WN1	DnaJ homolog subfamily C member 9 OS=Mus musculus (Mouse) OX=10090 GN=Dnajc9 PE=1 SV=2		70	17	275	17	1	259	30	5.94	6868	17	0		1.46726e+08	1.91293e+08	176335236	1.80508e+08	1.44436e+08	1.60168e+08	1.9027e+08	1.8356e+08			1.47804e+08	1.7339e+08	1.41412e+08	1.6098e+08	1.6491e+08	1.63614e+08	1.88864e+08	1.65928e+08		4	4	4	4	4	0.13385	27.2785	1.56331	0.159235	0.401407	-5.60738	1.09722	false
Row859	1	Master Protein	P68037	Ubiquitin-conjugating enzyme E2 L3 OS=Mus musculus (Mouse) OX=10090 GN=Ube2l3 PE=1 SV=1		79	13	275	13	1	154	17.9	8.51	5804	13	0		4.01324e+08	4.56694e+08	4.93007e+08	4.55499e+08	3.76907e+08	4.43719e+08	461038201	4.58037e+08			4.0443e+08	4.12099e+08	3.9067e+08	4.03962e+08	4.33257e+08	4.53787e+08	4.57475e+08	4.12035e+08		4	4	4	4	4	0.123662	28.647	2.21129	0.0602695	0.242108	-4.6905	1.0895	false
Row1048	1	Master Protein	Q9ESX5	H/ACA ribonucleoprotein complex subunit DKC1 OS=Mus musculus (Mouse) OX=10090 GN=Dkc1 PE=1 SV=4		50	20	275	20	1	509	57.4	9.28	4599	20	0		9.65209e+07	1.12377e+08	1.14429e+08	1.08392e+08	98578308	9.47146e+07	1.03214e+08	119683297	Acetyl [N-Term]		9.72141e+07	1.02139e+08	9.22285e+07	9.6963e+07	1.12249e+08	9.66953e+07	1.02475e+08	1.08433e+08		4	4	4	4	4	0.110435	26.5878	1.6529	0.139594	0.375462	-5.48806	1.07955	false
Row1098	1	Master Protein	P47811	Mitogen-activated protein kinase 14 OS=Mus musculus (Mouse) OX=10090 GN=Mapk14 PE=1 SV=3		75	18	275	17	1	360	41.3	5.88	4310	18	1		8.3879e+07	95149554	9.55082e+07	9.5976e+07	9.16306e+07	9.69029e+07	1.11867e+08	1.15666e+08	Acetyl [N-Term]		8.44768e+07	8.65553e+07	7.71407e+07	8.59189e+07	1.04284e+08	9.89319e+07	1.11064e+08	1.04812e+08		4	4	4	4	4	0.327322	26.4778	5.13202	0.00110289	0.0349046	-0.574577	1.25468	false
Row722	1	Master Protein	P62821	Ras-related protein Rab-1A OS=Mus musculus (Mouse) OX=10090 GN=Rab1A PE=1 SV=3		70	15	274	8	1	205	22.7	6.21	6781	15	5		1.46871e+08	1.37634e+08	1.62748e+08	1.67834e+08	1.3062e+08	1.39624e+08	1.34946e+08	1.62483e+08	Methyl [K24]; Acetyl [N-Term]		1.4795e+08	1.24964e+08	1.30637e+08	1.49742e+08	1.4903e+08	1.42606e+08	1.33967e+08	1.46971e+08		4	4	4	4	4	0.0525927	27.0654	0.663879	0.526705	0.724463	-6.54926	1.03713	false
Row746	1	Master Protein	P61205	ADP-ribosylation factor 3 OS=Mus musculus (Mouse) OX=10090 GN=Arf3 PE=2 SV=2		69	14	274	2	1	181	20.6	7.43	6566	14	5		178923000	206526477	218537849	191826793	1.39056e+08	1.41422e+08	149417175	174460474	Dimethyl [K127]		1.80251e+08	1.87123e+08	1.7482e+08	1.71011e+08	1.58725e+08	1.44445e+08	1.48327e+08	1.57745e+08		4	4	4	4	4	-0.227633	27.2951	-3.85707	0.00549517	0.0706696	-2.25067	0.854035	false
Row747	1	Master Protein Candidate	P84078	ADP-ribosylation factor 1 OS=Mus musculus (Mouse) OX=10090 GN=Arf1 PE=1 SV=2		69	14	274	2	1	181	20.7	6.8	6566	14	0		178923000	206526477	218537849	191826793	1.39056e+08	1.41422e+08	149417175	174460474	Dimethyl [K127]		1.80251e+08	1.87123e+08	1.7482e+08	1.71011e+08	1.58725e+08	1.44445e+08	1.48327e+08	1.57745e+08		4	4	4	4	4	-0.227633	27.2951	-3.85707	0.00549517	0.0706696	-2.25067	0.854035	false
Row913	1	Master Protein	O55137	Acyl-coenzyme A thioesterase 1 OS=Mus musculus (Mouse) OX=10090 GN=Acot1 PE=1 SV=1		55	16	274	5	1	419	46.1	6.58	5394	16	1		4.58473e+07	4.57822e+07	5.58983e+07	40512614	42502800	4.21887e+07	4.94726e+07	4.40524e+07	Acetyl [N-Term]		4.61632e+07	4.18042e+07	4.54303e+07	3.64563e+07	4.81107e+07	4.30317e+07	4.91328e+07	4.01236e+07		4	4	4	4	4	0.0881706	25.3776	0.855473	0.418859	0.646152	-6.39827	1.06302	false
Row631	1	Master Protein	O70435	Proteasome subunit alpha type-3 OS=Mus musculus (Mouse) OX=10090 GN=Psma3 PE=1 SV=3		53	16	273	16	1	255	28.4	5.44	7503	16	0		3.84744e+08	4.1768e+08	4.65043e+08	4.17602e+08	3.63682e+08	4.16379e+08	4.11116e+08	448528461	Acetyl [N-Term]		3.87716e+08	3.77069e+08	3.68761e+08	3.70546e+08	4.1795e+08	4.25797e+08	4.07957e+08	4.03526e+08		4	4	4	4	4	0.138101	28.555	2.81497	0.0242643	0.150759	-3.78166	1.10046	false
Row814	1	Master Protein	Q60737	Casein kinase II subunit alpha OS=Mus musculus (Mouse) OX=10090 GN=Csnk2a1 PE=1 SV=2		60	19	273	18	1	391	45.1	7.74	6117	19	1		2.03497e+08	2.33716e+08	2.62806e+08	2.26445e+08	224947649	2.1768e+08	2.2267e+08	2.56205e+08	Acetyl [N-Term]		2.05018e+08	2.11624e+08	2.09782e+08	2.01671e+08	2.57639e+08	2.22441e+08	2.21011e+08	2.31186e+08		4	4	4	4	4	0.16845	27.7092	2.58381	0.0342957	0.182087	-4.13114	1.12385	false
Row1228	1	Master Protein	Q8BVQ5	Protein phosphatase methylesterase 1 OS=Mus musculus (Mouse) OX=10090 GN=Ppme1 PE=1 SV=5		54	17	273	17	1	386	42.2	5.97	3785	17	0		1.99961e+08	2.24457e+08	2.48739e+08	236799232	1.74298e+08	1.77661e+08	189960202	2.2934e+08			2.01454e+08	2.03282e+08	1.9868e+08	2.10836e+08	1.99269e+08	1.81505e+08	1.88557e+08	2.07065e+08		4	4	4	4	4	-0.0701706	27.5655	-1.16335	0.280469	0.531611	-6.09329	0.952525	false
Row685	1	Master Protein	Q8BMF4	Dihydrolipoyllysine-residue acetyltransferase component of pyruvate dehydrogenase complex, mitochondrial OS=Mus musculus (Mouse) OX=10090 GN=Dlat PE=1 SV=2		39	19	272	19	1	642	67.9	8.57	7130	19	0		1.60132e+08	1.6103e+08	2.0725e+08	183562903	1.46507e+08	1.44935e+08	1.449e+08	1.70819e+08			1.61314e+08	1.46089e+08	1.65892e+08	1.63687e+08	1.67292e+08	1.48037e+08	1.43845e+08	1.5447e+08		4	4	4	4	4	-0.0544369	27.2177	-0.758724	0.471256	0.686959	-6.47859	0.96297	false
Row753	1	Master Protein	Q9DAR7	m7GpppX diphosphatase OS=Mus musculus (Mouse) OX=10090 GN=Dcps PE=1 SV=1		70	19	272	19	1	338	39	6.48	6533	19	0		1.58555e+08	1.80259e+08	1.97761e+08	1.76376e+08	1.52861e+08	1.63254e+08	187586104	1.8636e+08	Acetyl [N-Term]		1.59724e+08	1.63438e+08	1.58383e+08	1.57316e+08	1.74599e+08	1.6677e+08	1.86201e+08	1.68445e+08		4	4	4	4	4	0.12241	27.312	2.19783	0.0615129	0.244179	-4.71047	1.08855	false
Row1064	1	Master Protein	P35123	Ubiquitin carboxyl-terminal hydrolase 4 OS=Mus musculus (Mouse) OX=10090 GN=Usp4 PE=1 SV=3		48	31	272	28	1	962	108.3	5.64	4525	31	3		3.9085e+07	5.27788e+07	5.76652e+07	5.29396e+07	4.37615e+07	4.23764e+07	4.78878e+07	3.93159e+07			3.93519e+07	4.81577e+07	4.68493e+07	4.75623e+07	4.95457e+07	4.32234e+07	4.75596e+07	3.58312e+07		4	4	4	4	4	-0.0526309	25.4077	-0.438448	0.673453	0.819312	-6.68267	0.964176	false
Row1225	1	Master Protein	Q01768	Nucleoside diphosphate kinase B OS=Mus musculus (Mouse) OX=10090 GN=Nme2 PE=1 SV=1		84	13	272	8	1	152	17.4	7.5	3793	13	0		3.50689e+08	407717253	4.01011e+08	384134974	3.23163e+08	353239222	355821463	4.21364e+08			3.53385e+08	3.6812e+08	3.18534e+08	3.41022e+08	3.71075e+08	3.61162e+08	3.53107e+08	3.79213e+08		4	4	4	4	4	0.0861841	28.4042	1.37565	0.208729	0.454604	-5.84594	1.06156	false
Row1001	1	Master Protein	P61965	WD repeat-containing protein 5 OS=Mus musculus (Mouse) OX=10090 GN=Wdr5 PE=1 SV=1		78	18	271	18	1	334	36.6	8.27	4872	18	0		1.24178e+08	122884663	1.35789e+08	1.1265e+08	7.77193e+07	9.88977e+07	1.27059e+08	1.03385e+08	Acetyl [N-Term]		1.25082e+08	1.11638e+08	1.09227e+08	1.00748e+08	8.83491e+07	1.00971e+08	1.2614e+08	9.37398e+07		4	4	4	4	4	-0.135701	26.6625	-1.09297	0.308366	0.559466	-6.16908	0.910227	false
Row1220	1	Master Protein	P62301	40S ribosomal protein S13 OS=Mus musculus (Mouse) OX=10090 GN=Rps13 PE=1 SV=2		56	13	271	13	1	151	17.2	10.54	3812	13	0		6.08354e+08	5.65749e+08	6.58147e+08	5.5323e+08	3.97025e+08	4.35888e+08	4.58668e+08	5.4429e+08			6.13162e+08	5.09942e+08	5.19782e+08	4.90061e+08	4.5655e+08	4.4577e+08	4.55124e+08	4.89177e+08		4	4	4	4	4	-0.203445	28.8831	-2.48553	0.0397754	0.195216	-4.27955	0.868474	false
Row1232	1	Master Protein	Q8R1Q8	Cytoplasmic dynein 1 light intermediate chain 1 OS=Mus musculus (Mouse) OX=10090 GN=Dync1li1 PE=1 SV=1		68	24	271	22	1	523	56.6	6.42	3769	24	1		107626345	1.13151e+08	1.29952e+08	1.25864e+08	1.27896e+08	1.15626e+08	119621313	127597759			1.08404e+08	1.02839e+08	1.04586e+08	1.12492e+08	1.45901e+08	1.1807e+08	1.18759e+08	1.15564e+08		4	4	4	4	4	0.212515	26.7795	2.441	0.0425456	0.202767	-4.34667	1.15871	false
Row515	1	Master Protein	Q99JB2	Stomatin-like protein 2, mitochondrial OS=Mus musculus (Mouse) OX=10090 GN=Stoml2 PE=1 SV=1		66	19	270	19	1	353	38.4	8.87	8559	19	0		1.5659e+08	129331776	1.69188e+08	1.45897e+08	1.20872e+08	1.07853e+08	1.26024e+08	1.34992e+08			1.57745e+08	1.17464e+08	1.35746e+08	1.3028e+08	1.37833e+08	1.10125e+08	1.25113e+08	1.22224e+08		4	4	4	4	4	-0.124379	26.9413	-1.14804	0.286356	0.539297	-6.11006	0.917399	false
Row683	1	Master Protein	Q91YT0	NADH dehydrogenase [ubiquinone] flavoprotein 1, mitochondrial OS=Mus musculus (Mouse) OX=10090 GN=Ndufv1 PE=1 SV=1		63	21	270	21	1	464	50.8	8.21	7160	21	0		9.71755e+07	102411101	1.35631e+08	1.01688e+08	92676454	9.18696e+07	9.64902e+07	9.2623e+07	Trimethyl [K274]		9.78736e+07	9.31256e+07	1.09102e+08	9.10008e+07	1.05483e+08	9.37876e+07	9.58026e+07	8.40305e+07		4	4	4	4	4	-0.0460669	26.5164	-0.505599	0.627702	0.789696	-6.64822	0.968573	false
Row665	1	Master Protein	Q05816	Fatty acid-binding protein 5 OS=Mus musculus (Mouse) OX=10090 GN=Fabp5 PE=1 SV=3		84	16	269	16	1	135	15.1	6.54	7285	16	0		2.46306e+08	267176375	2.58979e+08	2.47814e+08	187644523	1.88177e+08	2.31199e+08	2.36275e+08	Acetyl [N-Term]		2.48166e+08	2.41754e+08	2.06763e+08	2.20582e+08	2.1464e+08	1.92261e+08	2.29474e+08	2.13293e+08		4	4	4	4	4	-0.109497	27.7142	-1.2965	0.233386	0.486842	-5.94123	0.926911	false
Row809	1	Master Protein	Q922V4	Pleiotropic regulator 1 OS=Mus musculus (Mouse) OX=10090 GN=Plrg1 PE=1 SV=1		59	24	269	24	1	513	56.9	9.17	6146	24	0		121914774	94131921	1.24092e+08	1.02122e+08	8.39144e+07	1.00999e+08	95155814	101284306			1.22802e+08	8.56343e+07	9.99225e+07	9.13868e+07	9.54432e+07	1.03119e+08	9.44783e+07	9.18447e+07		4	4	4	4	4	-0.0422949	26.5397	-0.367223	0.723628	0.854539	-6.71409	0.971109	false
Row478	1	Master Protein	Q922R8	Protein disulfide-isomerase A6 OS=Mus musculus (Mouse) OX=10090 GN=Pdia6 PE=1 SV=3		50	17	268	17	1	440	48.1	5.14	9010	17	0		2.6541e+08	230938072	326343277	2.51402e+08	1.83298e+08	189722942	1.88875e+08	211024427			2.67421e+08	2.09121e+08	2.59845e+08	2.23756e+08	2.09633e+08	1.93842e+08	1.8748e+08	1.90613e+08		4	4	4	4	4	-0.290725	27.6858	-3.10149	0.015912	0.121393	-3.35086	0.817491	false
Row555	1	None	A0A140T8T4	60S ribosomal protein L9 OS=Mus musculus (Mouse) OX=10090 GN=Rpl9-ps6 PE=3 SV=1		70	12	268	12	1	192	21.8	9.88	8186	12	0		5.00102e+08	6.17134e+08	6.35885e+08	5.66216e+08	4.08424e+08	5.21251e+08	4.75709e+08	5.82834e+08			5.04016e+08	5.56009e+08	5.02402e+08	5.01494e+08	4.69752e+08	5.33176e+08	4.72027e+08	5.23628e+08		4	4	4	4	4	-0.0474327	28.9176	-0.678636	0.517818	0.719123	-6.5388	0.967657	false
Row583	1	Master Protein	P97461	40S ribosomal protein S5 OS=Mus musculus (Mouse) OX=10090 GN=Rps5 PE=1 SV=3		49	15	267	15	1	204	22.9	9.72	7916	15	0		505076205	542653544	615707453	526573298	444581383	457584143	507243867	567639665	Acetyl [N-Term; N-Term]		5.09032e+08	4.8923e+08	4.86642e+08	4.66587e+08	5.11645e+08	4.67983e+08	5.03305e+08	5.10049e+08		4	4	4	4	4	0.0300983	28.8763	0.530967	0.610846	0.780462	-6.63402	1.02108	false
Row653	1	Master Protein	Q9R1P1	Proteasome subunit beta type-3 OS=Mus musculus (Mouse) OX=10090 GN=Psmb3 PE=1 SV=1		61	14	267	14	1	205	22.9	6.55	7376	14	0		2.53437e+08	2.79673e+08	298871492	2.82268e+08	2.49841e+08	2.4443e+08	3.37607e+08	2.73989e+08	Methyl [K83]; Acetyl [N-Term]		2.55353e+08	2.53003e+08	2.38215e+08	2.51054e+08	2.86362e+08	2.49809e+08	3.35039e+08	2.47144e+08		4	4	4	4	4	0.154112	27.9705	1.48022	0.179677	0.422024	-5.71505	1.11274	false
Row1312	1	Master Protein	P84091	AP-2 complex subunit mu OS=Mus musculus (Mouse) OX=10090 GN=Ap2m1 PE=1 SV=1		55	22	267	22	1	435	49.6	9.54	3464	22	0		1.30363e+08	1.51416e+08	1.54023e+08	1.54157e+08	1.37211e+08	1.53094e+08	1.60096e+08	1.62025e+08			1.31314e+08	1.3741e+08	1.23713e+08	1.3761e+08	1.56605e+08	1.5638e+08	1.58924e+08	1.46558e+08		4	4	4	4	4	0.223227	27.0918	3.75027	0.00635532	0.0770821	-2.40199	1.16734	false
Row802	1	Master Protein	Q9DC51	Guanine nucleotide-binding protein G(i) subunit alpha OS=Mus musculus (Mouse) OX=10090 GN=Gnai3 PE=1 SV=3		64	18	266	10	1	354	40.5	5.69	6179	18	0		3.27563e+07	2.82839e+07	2.632e+07	2.69293e+07	1.49096e+07	1.43736e+07	1.92216e+07	2.86693e+07	Dimethyl [K46]		3.29777e+07	2.58906e+07	2.15792e+07	2.42927e+07	1.67525e+07	1.46431e+07	1.90966e+07	2.6172e+07		4	4	4	4	4	-0.467035	24.391	-2.30428	0.0523383	0.226139	-4.55191	0.72345	false
Row1019	1	Master Protein	Q3TWW8	Serine/arginine-rich splicing factor 6 OS=Mus musculus (Mouse) OX=10090 GN=Srsf6 PE=1 SV=1		35	15	266	11	1	339	39	11.46	4784	15	4		350586303	3.85511e+08	4.39816e+08	384651271	3.64312e+08	3.92342e+08	4.05919e+08	4.14222e+08			3.53282e+08	3.48171e+08	3.48983e+08	3.41478e+08	4.18679e+08	4.01189e+08	4.02801e+08	3.72819e+08		4	4	4	4	4	0.195777	28.4722	3.5679	0.00817801	0.0862613	-2.66387	1.14534	false
Row830	1	Master Protein	O88543	COP9 signalosome complex subunit 3 OS=Mus musculus (Mouse) OX=10090 GN=Cops3 PE=1 SV=3		54	17	265	17	1	423	47.8	6.65	6024	17	0		7.4665e+07	1.04779e+08	9.12551e+07	9.11941e+07	8.18086e+07	8.64571e+07	7.40683e+07	8.58753e+07	Acetyl [N-Term]		7.51937e+07	9.52678e+07	7.37445e+07	8.16633e+07	9.30313e+07	8.8256e+07	7.35481e+07	7.794e+07		4	4	4	4	4	0.0314097	26.2879	0.280517	0.786686	0.888944	-6.74509	1.02201	false
Row904	1	Master Protein	Q923T9	Calcium/calmodulin-dependent protein kinase type II subunit gamma OS=Mus musculus (Mouse) OX=10090 GN=Camk2g PE=1 SV=1		51	19	265	10	1	529	59.6	7.58	5457	19	4		6.85959e+07	6.21045e+07	7.93539e+07	6.71676e+07	5.30336e+07	6.69379e+07	80665277	7.92751e+07	Acetyl [N-Term]		6.90794e+07	5.66193e+07	6.42312e+07	6.02586e+07	6.01247e+07	6.8311e+07	8.00961e+07	7.19803e+07		4	4	4	4	4	0.161354	25.9752	1.54406	0.163774	0.404294	-5.6326	1.11834	false
Row1007	1	Master Protein	Q9CY64	Biliverdin reductase A OS=Mus musculus (Mouse) OX=10090 GN=Blvra PE=1 SV=1		72	17	265	17	1	295	33.5	7.02	4851	17	0		1.12837e+08	1.38944e+08	1.59774e+08	1.33376e+08	1.2102e+08	1.44502e+08	1.51178e+08	1.6217e+08			1.13654e+08	1.26148e+08	1.28277e+08	1.19164e+08	1.38003e+08	1.47594e+08	1.50075e+08	1.46689e+08		4	4	4	4	4	0.2582	26.9875	4.19562	0.00350442	0.0564424	-1.78166	1.19599	false
Row1073	1	Master Protein	Q8VHR5	Transcriptional repressor p66-beta OS=Mus musculus (Mouse) OX=10090 GN=Gatad2b PE=1 SV=1		44	20	265	20	1	594	65.4	9.7	4480	20	0		1.04613e+08	1.19498e+08	1.16976e+08	1.01281e+08	7.78088e+07	87517276	97695027	9.55218e+07			1.05368e+08	1.08577e+08	9.42572e+07	9.06387e+07	8.84515e+07	8.93395e+07	9.69985e+07	8.66462e+07		4	4	4	4	4	-0.139364	26.4975	-1.78278	0.115095	0.338905	-5.30987	0.907919	false
Row442	1	Master Protein	P56959	RNA-binding protein FUS OS=Mus musculus (Mouse) OX=10090 GN=Fus PE=1 SV=1		25	16	264	14	1	518	52.6	9.36	9541	16	2		4.34378e+08	6.41454e+08	6.91242e+08	6.52576e+08	487029682	5.68801e+08	602223320	6.57242e+08	Dimethyl [K358]		4.37754e+08	5.77806e+08	5.45609e+08	5.77489e+08	5.60857e+08	5.8187e+08	5.97507e+08	5.90101e+08		4	4	4	4	4	0.13247	29.0513	1.35708	0.214301	0.461032	-5.8686	1.09617	false
Row592	1	Master Protein	P60487	Pyridoxal phosphate phosphatase OS=Mus musculus (Mouse) OX=10090 GN=Pdxp PE=1 SV=1		90	17	264	17	1	292	31.5	5.74	7828	17	0		9.70639e+07	1.18124e+08	1.36523e+08	1.30537e+08	1.02761e+08	1.06167e+08	1.00102e+08	1.2336e+08	Methyl [R6; R8; R13]		9.77613e+07	1.07335e+08	1.0981e+08	1.16642e+08	1.17046e+08	1.08401e+08	9.93878e+07	1.11746e+08		4	4	4	4	4	0.0170639	26.6906	0.217138	0.833908	0.91277	-6.7626	1.0119	false
Row800	1	Master Protein	Q8BQ46	TAF15 RNA polymerase II, TATA box binding protein (TBP)-associated factor OS=Mus musculus (Mouse) OX=10090 GN=Taf15 PE=1 SV=1		44	13	264	11	1	557	58.6	8.4	6186	13	0		95884938	97603662	1.09061e+08	9.50104e+07	8.01807e+07	9.7291e+07	1.05866e+08	112540921	Methyl [R204; K208; R535; K541; R899; R899; R899; R899; R899; R899; R899; R899; R899; R899; R899; R899; R899; R899; R899; R899; R899; R899; R899; R899; R906; R906; R906; R906; R906; R906; R906; R906; R906; R906; R906; R906; R906; R906; R906; R906; R906; R906; R906; R906]; Dimethyl [K208; K541]		9.65733e+07	8.8776e+07	8.79513e+07	8.50597e+07	9.11672e+07	9.93286e+07	1.05108e+08	1.01995e+08		4	4	4	4	4	0.149495	26.49	2.17323	0.0638529	0.248518	-4.74691	1.10918	false
Row888	1	Master Protein	Q8CCF0	U4/U6 small nuclear ribonucleoprotein Prp31 OS=Mus musculus (Mouse) OX=10090 GN=Prpf31 PE=1 SV=3		53	18	264	18	1	499	55.4	5.67	5574	18	0		1.04209e+08	1.24414e+08	1.32415e+08	1.05491e+08	8.05976e+07	9.4264e+07	1.08559e+08	1.21569e+08			1.0496e+08	1.1302e+08	1.06544e+08	9.43832e+07	9.16445e+07	9.62348e+07	1.0778e+08	1.10132e+08		4	4	4	4	4	-0.0471012	26.6155	-0.541303	0.604048	0.775348	-6.62804	0.967879	false
Row914	1	Master Protein	Q9R0P5	Destrin OS=Mus musculus (Mouse) OX=10090 GN=Dstn PE=1 SV=3		87	19	264	17	1	165	18.5	7.97	5380	19	0		1.66085e+08	1.83338e+08	1.98304e+08	1.8549e+08	1.56688e+08	1.74876e+08	1.8219e+08	213001199	Acetyl [N-Term]		1.67313e+08	1.66215e+08	1.58813e+08	1.65395e+08	1.79001e+08	1.78656e+08	1.80847e+08	1.92389e+08		4	4	4	4	4	0.151775	27.3685	2.92421	0.0206377	0.137829	-3.61691	1.11094	false
Row956	1	Master Protein	Q61823	Programmed cell death protein 4 OS=Mus musculus (Mouse) OX=10090 GN=Pdcd4 PE=1 SV=1		50	22	264	22	1	469	51.7	5.16	5143	22	0		2.59249e+08	2.92613e+08	3.05921e+08	3.03197e+08	2.80317e+08	291602326	2.86457e+08	3.33858e+08	Dimethyl [K297]; Methyl [R292; K297]		2.61211e+08	2.64646e+08	2.43767e+08	2.69551e+08	3.21553e+08	2.98078e+08	2.84296e+08	3.00833e+08		4	4	4	4	4	0.212938	28.0582	3.44162	0.00976498	0.0952194	-2.8476	1.15905	false
Row988	1	Master Protein	Q7TSI3	Serine/threonine-protein phosphatase 6 regulatory subunit 1 OS=Mus musculus (Mouse) OX=10090 GN=Ppp6r1 PE=1 SV=1		49	22	264	21	1	856	94.5	4.64	4942	22	0		1.03635e+08	1.03239e+08	1.1048e+08	1.07336e+08	6.74027e+07	9.22663e+07	9.90666e+07	1.11148e+08			1.04382e+08	9.38749e+07	8.90823e+07	9.60234e+07	7.65445e+07	9.4193e+07	9.83597e+07	1.0074e+08		4	4	4	4	4	-0.0576302	26.4829	-0.567301	0.587133	0.764446	-6.61255	0.960841	false
Row1152	1	Master Protein	Q8R574	Phosphoribosyl pyrophosphate synthase-associated protein 2 OS=Mus musculus (Mouse) OX=10090 GN=Prpsap2 PE=1 SV=1		56	18	264	15	1	369	40.9	7.17	4037	18	3		1.03846e+08	1.0329e+08	1.09715e+08	1.21336e+08	1.34296e+08	1.17783e+08	9.48072e+07	1.29448e+08	Acetyl [N-Term]		1.04595e+08	9.39204e+07	8.84725e+07	1.08468e+08	1.53254e+08	1.20276e+08	9.41323e+07	1.17231e+08		4	4	4	4	4	0.277374	26.6928	1.85906	0.102667	0.319318	-5.20273	1.21199	false
Row423	1	Master Protein	Q60605	Myosin light polypeptide 6 OS=Mus musculus (Mouse) OX=10090 GN=Myl6 PE=1 SV=3		84	12	263	11	1	151	16.9	4.65	9716	12	1		5.89913e+08	6.5581e+08	712926144	6.64846e+08	6.23428e+08	6.52458e+08	6.74242e+08	736737308	Acetyl [N-Term]		5.94569e+08	5.90669e+08	5.62522e+08	5.88281e+08	7.19183e+08	6.67553e+08	6.68931e+08	6.61075e+08		4	4	4	4	4	0.217326	29.2297	4.07426	0.00410959	0.0611333	-1.94788	1.16258	false
Row591	1	Master Protein	Q9WVA3	Mitotic checkpoint protein BUB3 OS=Mus musculus (Mouse) OX=10090 GN=Bub3 PE=1 SV=2		71	16	263	16	1	326	36.9	6.84	7835	16	0		2.45719e+08	2.70359e+08	3.08904e+08	261204541	2.09868e+08	2.58315e+08	2.80505e+08	2.95574e+08			2.47574e+08	2.44619e+08	2.46116e+08	2.32428e+08	2.4025e+08	2.64015e+08	2.78391e+08	2.66507e+08		4	4	4	4	4	0.110481	27.9093	1.76765	0.117725	0.341962	-5.33091	1.07959	false
Row639	1	Master Protein	P70195	Proteasome subunit beta type-7 OS=Mus musculus (Mouse) OX=10090 GN=Psmb7 PE=1 SV=1		64	17	263	17	1	277	29.9	7.99	7463	17	0		2.35717e+08	2.66109e+08	255061598	2.5619e+08	2.02303e+08	2.55654e+08	243531505	2.8852e+08			2.37492e+08	2.40793e+08	2.03671e+08	2.27992e+08	2.3153e+08	2.61292e+08	2.41709e+08	2.6018e+08		4	4	4	4	4	0.129687	27.823	1.70223	0.129762	0.362029	-5.42105	1.09406	false
Row874	1	Master Protein	P70699	Lysosomal alpha-glucosidase OS=Mus musculus (Mouse) OX=10090 GN=Gaa PE=1 SV=2		32	21	263	21	1	953	106.2	5.83	5683	21	0		6.31233e+07	7.06623e+07	8.22858e+07	7.89781e+07	6.03939e+07	6.43421e+07	6.78523e+07	7.51575e+07			6.35662e+07	6.43785e+07	6.65763e+07	7.07852e+07	6.8532e+07	6.5659e+07	6.7378e+07	6.82609e+07		4	4	4	4	4	0.0254529	25.9945	0.459318	0.659064	0.810771	-6.67246	1.0178	false
Row498	1	Master Protein	P61290	Proteasome activator complex subunit 3 OS=Mus musculus (Mouse) OX=10090 GN=Psme3 PE=1 SV=1		60	16	262	16	1	254	29.5	5.95	8778	16	0		2.35285e+08	2.63641e+08	2.70836e+08	250077000	193084483	2.25686e+08	2.73723e+08	2.31032e+08	Acetyl [N-Term]		2.37057e+08	2.38571e+08	2.16116e+08	2.22585e+08	2.20907e+08	2.30631e+08	2.71663e+08	2.08585e+08		4	4	4	4	4	0.0214162	27.7776	0.235003	0.820514	0.905907	-6.75811	1.01496	false
Row513	1	Master Protein	O35226	26S proteasome non-ATPase regulatory subunit 4 OS=Mus musculus (Mouse) OX=10090 GN=Psmd4 PE=1 SV=1		47	16	262	16	1	376	40.7	4.79	8569	16	0		2.72784e+08	2.73623e+08	299626603	2.11241e+08	2.34712e+08	252705235	2.92618e+08	2.6032e+08			2.74854e+08	2.47557e+08	2.38809e+08	1.88209e+08	2.68903e+08	2.58275e+08	2.90408e+08	2.34878e+08		4	4	4	4	4	0.157841	27.888	1.25181	0.248381	0.501131	-5.99346	1.11562	false
Row994	1	Master Protein	Q9Z130	Heterogeneous nuclear ribonucleoprotein D-like OS=Mus musculus (Mouse) OX=10090 GN=Hnrnpdl PE=1 SV=1		48	15	262	12	1	301	33.5	7.31	4920	15	0		8.64087e+07	9.61792e+07	9.91712e+07	87128295	5.94433e+07	6.88595e+07	6.62372e+07	80737439	Acetyl [N-Term]; Methyl [K42; K43]		8.70256e+07	8.74871e+07	8.00642e+07	7.80438e+07	6.74458e+07	7.02742e+07	6.57749e+07	7.33009e+07		4	4	4	4	4	-0.264465	26.1753	-4.0334	0.00433813	0.0628053	-2.00432	0.832508	false
Row488	1	Master Protein	P19157	Glutathione S-transferase P 1 OS=Mus musculus (Mouse) OX=10090 GN=Gstp1 PE=1 SV=2		70	18	261	18	1	210	23.6	7.87	8861	18	0		1490965837	1694868965	1868578557	1676650676	1653004218	1635473914	1779782139	1897974437			1.50328e+09	1.51907e+09	1.45795e+09	1.47532e+09	1.92006e+09	1.67504e+09	1.7651e+09	1.69452e+09		4	4	4	4	4	0.242428	30.5926	3.99249	0.00458084	0.0643931	-2.06107	1.18298	false
Row585	1	Master Protein	Q9CZY3	Ubiquitin-conjugating enzyme E2 variant 1 OS=Mus musculus (Mouse) OX=10090 GN=Ube2v1 PE=1 SV=1		78	13	260	7	1	147	16.3	7.96	7908	13	5		2.12252e+08	2.4108e+08	2.63605e+08	2.42537e+08	2.167e+08	214106349	220157263	2.57113e+08	Acetyl [N-Term]		2.13842e+08	2.18256e+08	2.10413e+08	2.15913e+08	2.48127e+08	2.18785e+08	2.18518e+08	2.32001e+08		4	4	4	4	4	0.0940602	27.724	1.57553	0.156413	0.397259	-5.59129	1.06737	false
Row884	1	Master Protein	Q91WG4	Elongator complex protein 2 OS=Mus musculus (Mouse) OX=10090 GN=Elp2 PE=1 SV=1		41	22	260	22	1	831	93	5.82	5587	22	0		7.68339e+07	9.14086e+07	6.45876e+07	7.57262e+07	5.71465e+07	80039051	61220379	6.77249e+07	Acetyl [N-Term]		7.73789e+07	8.31693e+07	5.24042e+07	6.78879e+07	6.48217e+07	8.16974e+07	6.07949e+07	6.15443e+07		4	4	4	4	4	-0.0521215	26.0176	-0.316394	0.760355	0.873084	-6.73324	0.964517	false
Row817	1	None	Q66JS6	Eukaryotic translation initiation factor 3 subunit J-B OS=Mus musculus (Mouse) OX=10090 GN=Eif3j2 PE=1 SV=1		70	19	259	19	1	263	29.5	4.81	6096	19	0		1.10915e+08	1.0081e+08	1.18625e+08	1.05156e+08	8.82214e+07	9.73935e+07	9.80911e+07	1.09826e+08			1.11717e+08	9.16767e+07	9.55703e+07	9.40855e+07	1.00377e+08	9.94333e+07	9.73915e+07	9.95477e+07		4	4	4	4	4	0.0178513	26.5546	0.244179	0.813659	0.903793	-6.75566	1.01245	false
Row927	1	Master Protein	Q7TT37	Elongator complex protein 1 OS=Mus musculus (Mouse) OX=10090 GN=Elp1 PE=1 SV=2		30	30	259	30	1	1333	149.5	6	5322	30	0		7.1869e+07	8.24452e+07	84279755	8.51942e+07	6.2779e+07	6.87711e+07	6.98144e+07	8.02619e+07			7.23768e+07	7.50538e+07	6.81706e+07	7.63217e+07	7.12579e+07	7.0184e+07	6.93256e+07	7.28715e+07		4	4	4	4	4	-0.0404401	26.0995	-0.71648	0.495462	0.702513	-6.51108	0.972358	false
Row1096	1	Master Protein	P27782	Lymphoid enhancer-binding factor 1 OS=Mus musculus (Mouse) OX=10090 GN=Lef1 PE=1 SV=1		67	17	259	14	1	397	44	7.42	4328	17	3		1.78887e+08	1.95227e+08	2.2238e+08	2.0188e+08	1.51075e+08	158034087	1.70447e+08	1.8697e+08			1.80215e+08	1.76937e+08	1.77858e+08	1.79918e+08	1.72545e+08	1.61432e+08	1.69195e+08	1.68994e+08		4	4	4	4	4	-0.0893645	27.3685	-1.85764	0.102885	0.319621	-5.20473	0.939937	false
Row1158	1	Master Protein	Q8BKG3	Inactive tyrosine-protein kinase 7 OS=Mus musculus (Mouse) OX=10090 GN=Ptk7 PE=1 SV=1		35	25	259	25	1	1062	117.5	6.84	4018	25	0		1.37381e+08	1.54393e+08	2.01727e+08	1.70743e+08	1.03225e+08	1.08047e+08	1.23497e+08	1.59928e+08			1.38387e+08	1.40097e+08	1.61522e+08	1.52321e+08	1.17578e+08	1.10323e+08	1.22605e+08	1.44672e+08		4	4	4	4	4	-0.262958	27.0074	-2.66036	0.0305689	0.170336	-4.01539	0.833378	false
Row907	1	Master Protein	Q8CG76	Aflatoxin B1 aldehyde reductase member 2 OS=Mus musculus (Mouse) OX=10090 GN=Akr7a2 PE=1 SV=3		67	18	258	18	1	367	40.6	8.12	5439	18	0		134028849	1.70883e+08	1.76321e+08	1.38647e+08	104701521	1.51554e+08	1.3949e+08	1.69717e+08			1.35009e+08	1.5498e+08	1.41401e+08	1.23844e+08	1.19272e+08	1.54805e+08	1.38476e+08	1.53479e+08		4	4	4	4	4	0.0247336	27.0562	0.228111	0.825674	0.909133	-6.75988	1.01729	false
Row990	1	Master Protein	Q64213	Splicing factor 1 OS=Mus musculus (Mouse) OX=10090 GN=Sf1 PE=1 SV=6		31	18	258	18	1	653	70.4	8.98	4927	18	0		2.45377e+08	2.8284e+08	2.86643e+08	2.66264e+08	2.0065e+08	2.21115e+08	2.42664e+08	266352882	Acetyl [N-Term]		2.47229e+08	2.55852e+08	2.28579e+08	2.36902e+08	2.29625e+08	2.25955e+08	2.40849e+08	2.40293e+08		4	4	4	4	4	-0.0474775	27.8262	-0.815006	0.440255	0.663405	-6.43284	0.967627	false
Row1201	1	Master Protein	P83887	Tubulin gamma-1 chain OS=Mus musculus (Mouse) OX=10090 GN=Tubg1 PE=1 SV=1		82	25	258	6	1	451	51.1	6.02	3903	25	17		7.34704e+07	8.76055e+07	7.43474e+07	9.62754e+07	6.51606e+07	81463813	6.3719e+07	7.99085e+07			7.39902e+07	7.97266e+07	6.02245e+07	8.61853e+07	7.39806e+07	8.31533e+07	6.32752e+07	7.25523e+07		4	4	4	4	4	-0.0291513	26.134	-0.223042	0.829475	0.910624	-6.76115	0.979997	false
Row1480	1	Master Protein	A2AN08	E3 ubiquitin-protein ligase UBR4 OS=Mus musculus (Mouse) OX=10090 GN=Ubr4 PE=1 SV=1		14	44	258	44	1	5180	571.9	6.06	2921	44	0		8.26119e+07	5.14763e+07	7.55245e+07	8.61435e+07	2.28301e+07	3.65863e+07	4.71479e+07	4.31147e+07			8.32002e+07	4.69752e+07	6.11668e+07	7.7167e+07	2.57292e+07	3.73114e+07	4.6825e+07	3.92741e+07		4	4	4	4	4	-0.846335	25.5426	-3.57135	0.00813878	0.0862613	-2.65888	0.556196	DOWN
Row635	1	Master Protein	Q9D883	Splicing factor U2AF 35 kDa subunit OS=Mus musculus (Mouse) OX=10090 GN=U2af1 PE=1 SV=4		64	14	257	8	1	239	27.8	8.81	7474	14	6		3.09185e+08	3.49793e+08	3.88588e+08	343208260	2.97662e+08	3.38277e+08	344652917	355480914	Acetyl [N-Term]; Methyl [K39]		3.11546e+08	3.16071e+08	3.08779e+08	3.04895e+08	3.41594e+08	3.45847e+08	3.42028e+08	3.20209e+08		4	4	4	4	4	0.12024	28.2692	2.3777	0.0468248	0.212892	-4.44186	1.08692	false
Row787	1	Master Protein	P70288	Histone deacetylase 2 OS=Mus musculus (Mouse) OX=10090 GN=Hdac2 PE=1 SV=1		51	17	257	11	1	488	55.3	5.91	6291	17	0		5.20605e+07	7.81231e+07	5.26756e+07	7.83817e+07	9.28963e+07	73111227	6.19726e+07	8.8512e+07	Methyl [K280]		5.24218e+07	7.1139e+07	4.28406e+07	7.02539e+07	1.05735e+08	7.46184e+07	6.15416e+07	8.03202e+07		4	4	4	4	4	0.449217	26.0112	2.04906	0.0770782	0.271753	-4.92942	1.3653	false
Row827	1	Master Protein	P61202	COP9 signalosome complex subunit 2 OS=Mus musculus (Mouse) OX=10090 GN=Cops2 PE=1 SV=1		60	18	257	18	1	443	51.6	5.53	6034	18	0		1.52624e+08	1.69996e+08	1.96167e+08	184658607	1.5129e+08	155358456	159728465	1.64813e+08			1.53748e+08	1.54179e+08	1.57122e+08	1.64658e+08	1.72792e+08	1.58696e+08	1.58559e+08	1.49067e+08		4	4	4	4	4	0.0199377	27.2395	0.319034	0.758431	0.872639	-6.73232	1.01392	false
Row1160	1	Master Protein	Q9Z1D1	Eukaryotic translation initiation factor 3 subunit G OS=Mus musculus (Mouse) OX=10090 GN=Eif3g PE=1 SV=2		73	19	257	19	1	320	35.6	5.9	4009	19	0		1.62497e+08	1.76894e+08	193244973	1.94523e+08	1.34161e+08	1.54817e+08	1.65224e+08	167716863			1.63697e+08	1.60403e+08	1.54808e+08	1.734e+08	1.53099e+08	1.58143e+08	1.64013e+08	1.51679e+08		4	4	4	4	4	-0.0566978	27.2514	-0.970401	0.362187	0.604176	-6.29276	0.961462	false
Row1646	1	Master Protein	Q9ESU6	Bromodomain-containing protein 4 OS=Mus musculus (Mouse) OX=10090 GN=Brd4 PE=1 SV=2		20	27	257	21	1	1400	155.8	9.19	2464	27	6		1.15136e+08	1.14372e+08	1.04007e+08	115282985	1.05313e+08	1.29083e+08	1.16075e+08	1.36333e+08			1.15971e+08	1.03943e+08	8.39221e+07	1.03089e+08	1.19973e+08	1.31828e+08	1.1524e+08	1.23432e+08		4	4	4	4	4	0.277292	26.7292	2.65663	0.0307402	0.170821	-4.02102	1.21192	false
Row244	1	Master Protein	P21550	Beta-enolase OS=Mus musculus (Mouse) OX=10090 GN=Eno3 PE=1 SV=3		23	8	256	1	1	434	47	7.18	13253	8	0		1.84836e+06	#NUM!	2.18465e+06	2.01631e+06	2.61318e+06	1.6811e+06	#NUM!	2.23671e+06	Acetyl [K28]		1.85878e+06	#NUM!	1.84372e+06	1.84751e+06	2.90033e+06	1.70848e+06	#NUM!	2.06971e+06		3	3	0	0	3	0.231934	20.9351	1.16064	0.293869	0.548434	-5.9481	1.17441	false
Row655	1	Master Protein	Q9DB20	ATP synthase subunit O, mitochondrial OS=Mus musculus (Mouse) OX=10090 GN=Atp5po PE=1 SV=1		76	17	256	17	1	213	23.3	9.99	7347	17	0		506712024	5.42663e+08	6.70874e+08	593997229	474459651	519720689	4.4999e+08	550355273			5.10681e+08	4.89239e+08	5.29716e+08	5.25948e+08	5.46281e+08	5.31608e+08	4.46517e+08	4.94599e+08		4	4	4	4	4	-0.0295297	28.9214	-0.385034	0.710933	0.846211	-6.70674	0.97974	false
Row1010	1	Master Protein	Q02819	Nucleobindin-1 OS=Mus musculus (Mouse) OX=10090 GN=Nucb1 PE=1 SV=2		56	22	256	22	1	459	53.4	5.07	4834	22	0		8.95872e+07	82366083	1.30606e+08	9.84569e+07	8.90624e+07	9.61439e+07	9.8205e+07	1.07675e+08			9.0228e+07	7.49822e+07	1.05105e+08	8.81263e+07	1.01341e+08	9.81562e+07	9.75046e+07	9.76082e+07		4	4	4	4	4	0.148809	26.4813	1.48315	0.178916	0.420899	-5.7113	1.10865	false
Row1102	1	Master Protein	Q8BYA0	Tubulin-specific chaperone D OS=Mus musculus (Mouse) OX=10090 GN=Tbcd PE=1 SV=1		37	29	256	29	1	1196	133.2	6.51	4296	29	0		4.5865e+07	5.20912e+07	6.0883e+07	5.90332e+07	3.4547e+07	4.98271e+07	4.93156e+07	4.96927e+07			4.6181e+07	4.75335e+07	4.94324e+07	5.30021e+07	3.90481e+07	5.08323e+07	4.8977e+07	4.5232e+07		4	4	4	4	4	-0.0968261	25.497	-1.01303	0.342704	0.587514	-6.251	0.935088	false
Row1198	1	Master Protein	Q64442	Sorbitol dehydrogenase OS=Mus musculus (Mouse) OX=10090 GN=Sord PE=1 SV=3		58	17	256	17	1	357	38.2	7.02	3913	17	0		1.0519e+08	1.30777e+08	135568800	124530172	1.20551e+08	1.34527e+08	1.39984e+08	146189526	Acetyl [N-Term]; Acetyl [K6]		1.05949e+08	1.1877e+08	1.09052e+08	1.11306e+08	1.37464e+08	1.37395e+08	1.38966e+08	1.32307e+08		4	4	4	4	4	0.296228	26.8763	5.29973	0.000908553	0.0331552	-0.372572	1.22793	false
Row1313	1	Master Protein	Q9CPR4	60S ribosomal protein L17 OS=Mus musculus (Mouse) OX=10090 GN=Rpl17 PE=1 SV=3		59	17	256	17	1	184	21.4	10.18	3457	17	0		3.24715e+08	363335012	3.97218e+08	3.39253e+08	2.58192e+08	2.55599e+08	2.63412e+08	3.25056e+08			3.27201e+08	3.28243e+08	3.15556e+08	3.01403e+08	2.96002e+08	2.61237e+08	2.61433e+08	2.92942e+08		4	4	4	4	4	-0.196628	28.1457	-2.89882	0.0214269	0.14091	-3.65516	0.872588	false
Row1323	1	Master Protein	Q9CPU0	Lactoylglutathione lyase OS=Mus musculus (Mouse) OX=10090 GN=Glo1 PE=1 SV=3		86	15	256	15	1	184	20.8	5.47	3422	15	0		156550768	2.20202e+08	188555816	2.16216e+08	1.79862e+08	1.896e+08	1.93014e+08	2.23679e+08	Acetyl [N-Term]		1.57705e+08	1.99448e+08	1.51095e+08	1.92615e+08	2.05677e+08	1.93716e+08	1.91587e+08	2.01981e+08		4	4	4	4	4	0.188032	27.468	1.82868	0.107455	0.328263	-5.2456	1.13921	false
Row948	1	Master Protein	Q9JHQ5	Leucine zipper transcription factor-like protein 1 OS=Mus musculus (Mouse) OX=10090 GN=Lztfl1 PE=1 SV=1		60	20	255	20	1	299	34.8	5.17	5195	20	0		1.07507e+08	7.39581e+07	1.56313e+08	1.34876e+08	1.00509e+08	96429304	9.69515e+07	108089510	Acetyl [N-Term]		1.08283e+08	6.73653e+07	1.25531e+08	1.20495e+08	1.14463e+08	9.84479e+07	9.62605e+07	9.79818e+07		4	4	4	4	4	-0.0134974	26.6042	-0.068385	0.947272	0.973888	-6.78629	0.990688	false
Row1015	1	Master Protein	Q9Z0H4	CUGBP Elav-like family member 2 OS=Mus musculus (Mouse) OX=10090 GN=Celf2 PE=1 SV=1		35	16	255	13	1	508	54.2	8.76	4801	16	0		6.27492e+07	6.99489e+07	8.31413e+07	71278392	61893148	58923365	5.43817e+07	6.38745e+07	Methyl [K141; R182]		6.31893e+07	6.37318e+07	6.72604e+07	6.39237e+07	7.02454e+07	6.01234e+07	5.40063e+07	5.80633e+07		4	4	4	4	4	-0.0966794	25.8946	-1.12248	0.29641	0.550049	-6.13771	0.935183	false
Row1256	1	Master Protein	Q62446	Peptidyl-prolyl cis-trans isomerase FKBP3 OS=Mus musculus (Mouse) OX=10090 GN=Fkbp3 PE=1 SV=2		71	20	255	20	1	224	25.1	9.28	3649	20	0		3.45163e+08	3.76108e+08	5.06874e+08	3.85536e+08	3.37024e+08	3.50479e+08	4.0608e+08	4.06465e+08	Acetyl [N-Term]; Methyl [K94]		3.47815e+08	3.39722e+08	4.01529e+08	3.42258e+08	3.87106e+08	3.58336e+08	4.02962e+08	3.65874e+08		4	4	4	4	4	0.083192	28.4528	1.09712	0.306663	0.558584	-6.16471	1.05936	false
Row543	1	Master Protein	Q64105	Sepiapterin reductase OS=Mus musculus (Mouse) OX=10090 GN=Spr PE=1 SV=1		63	14	254	14	1	261	27.9	5.74	8289	14	0		1.75565e+08	2.04909e+08	209311458	2.03918e+08	1.76627e+08	1.84413e+08	1.98037e+08	2.07721e+08			1.76867e+08	1.85665e+08	1.67523e+08	1.81724e+08	2.01951e+08	1.8841e+08	1.96571e+08	1.87645e+08		4	4	4	4	4	0.122367	27.467	2.13265	0.067907	0.256855	-4.80683	1.08852	false
Row797	1	Master Protein	Q8CCS6	Polyadenylate-binding protein 2 OS=Mus musculus (Mouse) OX=10090 GN=Pabpn1 PE=1 SV=3		68	16	254	16	1	302	32.3	5.17	6203	16	0		2.05377e+08	215495720	219728526	1.94577e+08	1.67541e+08	2.0151e+08	1.94538e+08	2.04799e+08	Acetyl [N-Term]; Methyl [R17; R23; R234; R236]		2.06913e+08	1.95207e+08	1.75761e+08	1.73448e+08	1.91491e+08	2.05899e+08	1.93099e+08	1.85019e+08		4	4	4	4	4	0.0485216	27.5052	0.638043	0.542488	0.735543	-6.56707	1.0342	false
Row877	1	Master Protein	P00493	Hypoxanthine-guanine phosphoribosyltransferase OS=Mus musculus (Mouse) OX=10090 GN=Hprt1 PE=1 SV=3		80	15	254	15	1	218	24.6	6.68	5656	15	0		3.18309e+08	3.81869e+08	396368455	3.83141e+08	309014516	3.47568e+08	3.61679e+08	381286039			3.20745e+08	3.44898e+08	3.14889e+08	3.40145e+08	3.54717e+08	3.55357e+08	3.58918e+08	3.43326e+08		4	4	4	4	4	0.0976452	28.3464	1.80652	0.11108	0.333322	-5.27669	1.07003	false
Row1596	1	Master Protein	Q8C0P5	Coronin-2A OS=Mus musculus (Mouse) OX=10090 GN=Coro2a PE=2 SV=1		42	17	254	17	1	524	59.5	7.71	2606	17	0		7.54016e+07	8.67609e+07	9.74723e+07	8.83605e+07	5.88886e+07	68294632	6.3872e+07	8.16576e+07			7.59358e+07	7.89618e+07	7.87084e+07	7.91409e+07	6.6812e+07	6.96971e+07	6.34271e+07	7.41319e+07		4	4	4	4	4	-0.192619	26.1239	-3.07333	0.0165791	0.123687	-3.39297	0.875016	false
Row1094	1	Master Protein	Q3UPF5	Zinc finger CCCH-type antiviral protein 1 OS=Mus musculus (Mouse) OX=10090 GN=Zc3hav1 PE=1 SV=1		39	24	253	24	1	946	106.6	8.27	4354	24	0		5.65004e+07	4.49355e+07	4.15259e+07	3.75677e+07	4.75999e+07	5.57174e+07	5.79823e+07	5.79182e+07	Acetyl [N-Term]		5.68944e+07	4.1035e+07	3.38662e+07	3.38216e+07	5.39233e+07	5.68486e+07	5.75805e+07	5.26763e+07		4	4	4	4	4	0.44946	25.494	2.69683	0.0289429	0.163071	-3.96024	1.36553	false
Row1280	1	Master Protein	Q0VBL3	RNA-binding protein 15 OS=Mus musculus (Mouse) OX=10090 GN=Rbm15 PE=1 SV=1		35	24	253	24	1	962	105.7	10.08	3583	24	0		4.16811e+07	4.0768e+07	4.8717e+07	4.14037e+07	41701176	4.73749e+07	4.20686e+07	5.39383e+07			4.19667e+07	3.7248e+07	3.96572e+07	3.72533e+07	4.71969e+07	4.83279e+07	4.17824e+07	4.90751e+07		4	4	4	4	4	0.254519	25.3436	3.41427	0.0101504	0.0962279	-2.88765	1.19294	false
Row682	1	Master Protein	Q6PE01	U5 small nuclear ribonucleoprotein 40 kDa protein OS=Mus musculus (Mouse) OX=10090 GN=Snrnp40 PE=1 SV=1		67	17	252	17	1	358	39.3	8.1	7182	17	0		1.85528e+08	1.89652e+08	2.27565e+08	1.78203e+08	1.51842e+08	1.71321e+08	1.77197e+08	2.1107e+08			1.86909e+08	1.7191e+08	1.81956e+08	1.58936e+08	1.73427e+08	1.75021e+08	1.75893e+08	1.90654e+08		4	4	4	4	4	0.0328724	27.3959	0.469676	0.651979	0.80597	-6.66722	1.02305	false
Row1113	1	Master Protein	Q6NZB0	DnaJ homolog subfamily C member 8 OS=Mus musculus (Mouse) OX=10090 GN=Dnajc8 PE=1 SV=2		59	17	252	17	1	253	29.8	9.06	4248	17	0		2.07757e+08	2.18716e+08	2.30144e+08	211689679	1.7798e+08	2.00503e+08	2.15064e+08	2.25299e+08	Acetyl [N-Term]		2.09311e+08	1.98109e+08	1.83994e+08	1.88607e+08	2.03509e+08	2.0487e+08	2.13465e+08	2.03436e+08		4	4	4	4	4	0.0828478	27.5786	1.39492	0.203083	0.447915	-5.82223	1.05911	false
Row1334	1	Master Protein	Q9CWL8	Beta-catenin-like protein 1 OS=Mus musculus (Mouse) OX=10090 GN=Ctnnbl1 PE=1 SV=1		40	21	252	21	1	563	64.9	5.07	3391	21	0		8.17941e+07	9.56071e+07	1.12907e+08	9.06268e+07	8.92071e+07	9.33049e+07	9.32809e+07	9.78508e+07	Acetyl [N-Term]		8.23763e+07	8.69693e+07	9.10159e+07	8.11583e+07	1.01507e+08	9.52546e+07	9.26175e+07	8.87474e+07		4	4	4	4	4	0.146673	26.4192	2.20451	0.0608932	0.242794	-4.70057	1.10701	false
Row770	1	Master Protein	O35343	Importin subunit alpha-3 OS=Mus musculus (Mouse) OX=10090 GN=Kpna4 PE=1 SV=1		50	18	251	12	1	521	57.9	4.94	6441	18	0		3.52213e+07	49717256	5.22061e+07	47619694	45972863	4.68254e+07	48793506	53723899	Acetyl [N-Term]		3.54604e+07	4.53781e+07	4.24632e+07	4.28101e+07	5.20674e+07	4.77667e+07	4.84587e+07	4.88811e+07		4	4	4	4	4	0.252512	25.4278	2.95359	0.0197626	0.133877	-3.57269	1.19128	false
Row910	1	Master Protein	Q6P1F6	Serine/threonine-protein phosphatase 2A 55 kDa regulatory subunit B alpha isoform OS=Mus musculus (Mouse) OX=10090 GN=Ppp2r2a PE=1 SV=1		54	17	251	11	1	447	51.7	6.2	5415	17	6		1.29303e+08	1.40076e+08	1.36696e+08	1.28002e+08	1.13513e+08	1.27052e+08	1.30363e+08	1.47908e+08	Acetyl [N-Term]		1.30246e+08	1.2717e+08	1.09948e+08	1.1439e+08	1.29384e+08	1.29752e+08	1.29419e+08	1.33854e+08		4	4	4	4	4	0.120335	26.9003	1.728	0.124888	0.352805	-5.38571	1.08699	false
Row935	1	Master Protein	Q9CQE8	RNA transcription, translation and transport factor protein OS=Mus musculus (Mouse) OX=10090 GN=RTRAF PE=1 SV=1		69	16	251	16	1	244	28.1	6.89	5267	16	0		1.43754e+08	1.61241e+08	1.66523e+08	1.68411e+08	1.25447e+08	1.41679e+08	164514021	163924740			1.44809e+08	1.46279e+08	1.33632e+08	1.50254e+08	1.43088e+08	1.44707e+08	1.63308e+08	1.48268e+08		4	4	4	4	4	0.0593249	27.1272	0.882133	0.405172	0.634472	-6.37475	1.04198	false
Row999	1	Master Protein	O35864	COP9 signalosome complex subunit 5 OS=Mus musculus (Mouse) OX=10090 GN=Cops5 PE=1 SV=3		67	17	251	17	1	334	37.5	6.54	4888	17	0		6.49155e+07	8.70229e+07	7.22556e+07	8.14205e+07	6.75375e+07	6.51313e+07	8.17223e+07	7.8398e+07	Acetyl [N-Term]		6.53716e+07	7.9199e+07	5.85495e+07	7.29609e+07	7.66986e+07	6.64653e+07	8.11453e+07	7.11881e+07		4	4	4	4	4	0.103255	26.0829	0.929834	0.381499	0.618676	-6.33121	1.07419	false
Row1053	1	Master Protein	P61087	Ubiquitin-conjugating enzyme E2 K OS=Mus musculus (Mouse) OX=10090 GN=Ube2k PE=1 SV=3		85	16	251	16	1	200	22.4	5.44	4582	16	0		106930576	1.23851e+08	1.42352e+08	1.23818e+08	1.14972e+08	139679087	139507833	1.56453e+08	Acetyl [N-Term]		1.07703e+08	1.12511e+08	1.14443e+08	1.10673e+08	1.31059e+08	1.42663e+08	1.38494e+08	1.41545e+08		4	4	4	4	4	0.313957	26.8869	5.89175	0.0004723	0.0250829	0.30712	1.24311	false
Row1120	1	Master Protein	Q9D1P4	Cysteine and histidine-rich domain-containing protein 1 OS=Mus musculus (Mouse) OX=10090 GN=Chordc1 PE=1 SV=1		73	18	251	18	1	331	37.3	7.9	4212	18	0		1.43157e+08	1.60305e+08	1.65665e+08	169304223	122267864	1.39233e+08	1.51029e+08	1.48404e+08	Acetyl [N-Term]		1.44207e+08	1.45434e+08	1.32951e+08	1.51046e+08	1.39436e+08	1.42206e+08	1.49927e+08	1.343e+08		4	4	4	4	4	-0.0192726	27.0844	-0.303558	0.769739	0.877335	-6.73764	0.98673	false
Row751	1	Master Protein	P26369	Splicing factor U2AF 65 kDa subunit OS=Mus musculus (Mouse) OX=10090 GN=U2af2 PE=1 SV=3		56	19	250	19	1	475	53.5	9.09	6546	19	0		1.5869e+08	2.00318e+08	2.13618e+08	1.99122e+08	1.36277e+08	166661256	174426464	2.06406e+08	Acetyl [N-Term]		1.5986e+08	1.81526e+08	1.70929e+08	1.77475e+08	1.55531e+08	1.70255e+08	1.73144e+08	1.86464e+08		4	4	4	4	4	-0.0105602	27.3546	-0.141639	0.891107	0.947183	-6.77769	0.992707	false
Row756	1	Master Protein	Q9Z2I8	Succinate--CoA ligase [GDP-forming] subunit beta, mitochondrial OS=Mus musculus (Mouse) OX=10090 GN=Suclg2 PE=1 SV=3		57	19	250	19	1	433	46.8	7.02	6528	19	0		7.0362e+07	8.13756e+07	1.03745e+08	7.12928e+07	4.99732e+07	6.03076e+07	6.76625e+07	7.74035e+07			7.08586e+07	7.40851e+07	8.37126e+07	6.39366e+07	5.66314e+07	6.15375e+07	6.71897e+07	7.02898e+07		4	4	4	4	4	-0.192898	26.0211	-1.83994	0.105655	0.325235	-5.22973	0.874847	false
Row915	1	Master Protein	Q9D071	MMS19 nucleotide excision repair protein homolog OS=Mus musculus (Mouse) OX=10090 GN=Mms19 PE=1 SV=1		36	22	250	22	1	1031	113	6.21	5374	22	0		2.73173e+07	5.48001e+07	4.04171e+07	2.98643e+07	2.87334e+07	3.46761e+07	3.79052e+07	4.46921e+07	Acetyl [N-Term]		2.75e+07	4.99923e+07	3.29723e+07	2.69235e+07	3.24348e+07	3.53612e+07	3.76488e+07	4.07032e+07		4	4	4	4	4	0.131549	25.0521	0.656179	0.531379	0.72828	-6.55463	1.09547	false
Row1078	1	Master Protein	P62245	40S ribosomal protein S15a OS=Mus musculus (Mouse) OX=10090 GN=Rps15a PE=1 SV=2		78	14	250	14	1	130	14.8	10.13	4458	14	0		9.12168e+08	1099022863	1176515861	1036523598	8.5034e+08	8.72065e+08	9.99007e+08	1060892396	Acetyl [K71]		9.19523e+08	9.87229e+08	9.2292e+08	9.14706e+08	9.83099e+08	8.92532e+08	9.90987e+08	9.50099e+08		4	4	4	4	4	0.0271003	29.8149	0.462348	0.656988	0.80956	-6.67094	1.01896	false
Row1129	1	Master Protein	P51859	Hepatoma-derived growth factor OS=Mus musculus (Mouse) OX=10090 GN=Hdgf PE=1 SV=2		77	16	250	14	1	237	26.3	4.83	4153	16	0		2.85388e+08	3.31023e+08	3.55674e+08	3.40378e+08	2.60274e+08	2.96323e+08	3.30692e+08	3.30864e+08			2.87559e+08	2.99195e+08	2.82916e+08	3.02396e+08	2.98406e+08	3.02909e+08	3.28178e+08	2.98149e+08		4	4	4	4	4	0.0662287	28.159	1.16297	0.280615	0.531611	-6.09371	1.04698	false
Row1156	1	Master Protein	P61327	Protein mago nashi homolog OS=Mus musculus (Mouse) OX=10090 GN=Magoh PE=2 SV=1		88	13	250	13	1	146	17.2	6.11	4022	13	0		258071938	2.18251e+08	2.57939e+08	2.91969e+08	2.18685e+08	2.27955e+08	211414363	2.70676e+08	Acetyl [N-Term]		2.60025e+08	1.9769e+08	2.05942e+08	2.59628e+08	2.50416e+08	2.32953e+08	2.09844e+08	2.44172e+08		4	4	4	4	4	0.0302507	27.7857	0.260236	0.801704	0.896257	-6.75117	1.02119	false
Row1405	1	Master Protein	P27870	Proto-oncogene vav OS=Mus musculus (Mouse) OX=10090 GN=Vav1 PE=1 SV=1		38	25	250	25	1	845	98.1	6.51	3179	25	0		8.40426e+07	8.89667e+07	1.054e+08	8.87648e+07	8.3006e+07	9.68791e+07	9.74918e+07	9.49678e+07			8.46416e+07	8.09588e+07	8.50324e+07	7.95007e+07	9.44027e+07	9.89076e+07	9.67967e+07	8.61463e+07		4	4	4	4	4	0.18728	26.3915	2.97992	0.0190111	0.131215	-3.53309	1.13861	false
Row1553	1	Master Protein	P61255	60S ribosomal protein L26 OS=Mus musculus (Mouse) OX=10090 GN=Rpl26 PE=1 SV=1		53	14	250	14	1	145	17.2	10.55	2712	14	0		397292475	4.60369e+08	4.49538e+08	4.2174e+08	2.84157e+08	3.01594e+08	3.60446e+08	3.73404e+08			4.00366e+08	4.15398e+08	3.56607e+08	3.74196e+08	3.25989e+08	3.08303e+08	3.57695e+08	3.36266e+08		4	4	4	4	4	-0.219109	28.4144	-2.95526	0.0197139	0.13377	-3.57017	0.859096	false
Row719	1	Master Protein	P83917	Chromobox protein homolog 1 OS=Mus musculus (Mouse) OX=10090 GN=Cbx1 PE=1 SV=1		65	13	249	12	1	185	21.4	4.93	6851	13	1		3.49327e+08	3.84262e+08	4.28494e+08	3.79876e+08	3.06401e+08	3.1647e+08	3.35303e+08	3.99988e+08			3.52012e+08	3.47048e+08	3.40103e+08	3.37263e+08	3.51696e+08	3.23527e+08	3.32752e+08	3.60075e+08		4	4	4	4	4	-0.00991122	28.3531	-0.17752	0.863814	0.93147	-6.7713	0.993154	false
Row871	1	Master Protein	Q8R059	UDP-glucose 4-epimerase OS=Mus musculus (Mouse) OX=10090 GN=Gale PE=1 SV=1		67	17	249	17	1	347	38.2	6.74	5712	17	0		3.73071e+07	4.82298e+07	5.01539e+07	4.07997e+07	4.26611e+07	4.33567e+07	5.43191e+07	52906844			3.75611e+07	4.40274e+07	4.0813e+07	3.6713e+07	4.82911e+07	4.42244e+07	5.39441e+07	4.81416e+07		4	4	4	4	4	0.290597	25.387	3.33461	0.0113681	0.101762	-3.00472	1.22315	false
Row916	1	Master Protein	Q80SW1	S-adenosylhomocysteine hydrolase-like protein 1 OS=Mus musculus (Mouse) OX=10090 GN=Ahcyl1 PE=1 SV=1		54	21	249	11	1	530	58.9	6.89	5366	21	0		4.29267e+07	4.54218e+07	6.42109e+07	5.02624e+07	3.85081e+07	4.50295e+07	4.16616e+07	4.71407e+07	Acetyl [N-Term]		4.32214e+07	4.14769e+07	5.21021e+07	4.51711e+07	4.35585e+07	4.59327e+07	4.13783e+07	4.29211e+07		4	4	4	4	4	-0.0619394	25.4027	-0.748563	0.477006	0.691855	-6.48655	0.957975	false
Row1143	1	Master Protein	P23475	X-ray repair cross-complementing protein 6 OS=Mus musculus (Mouse) OX=10090 GN=Xrcc6 PE=1 SV=5		51	21	249	21	1	608	69.4	6.79	4087	21	0		5.77277e+07	6.29492e+07	5.44212e+07	8.02245e+07	59665768	6.86501e+07	8.0549e+07	7.60249e+07			5.81307e+07	5.73854e+07	4.42436e+07	7.18955e+07	6.77e+07	7.00603e+07	7.99807e+07	6.90444e+07		4	4	4	4	4	0.325894	25.9293	2.25774	0.0561676	0.232974	-4.62139	1.25344	false
Row1182	1	Master Protein	Q8BY87	Ubiquitin carboxyl-terminal hydrolase 47 OS=Mus musculus (Mouse) OX=10090 GN=Usp47 PE=1 SV=2		30	31	249	31	1	1376	157.4	5.11	3951	31	0		5.40452e+07	5.2301e+07	6.00662e+07	5.47013e+07	4.3095e+07	6.86444e+07	5.25582e+07	6.42149e+07			5.44211e+07	4.77239e+07	4.87769e+07	4.91353e+07	4.87858e+07	7.00545e+07	5.2196e+07	5.83711e+07		4	4	4	4	4	0.185574	25.6667	1.57864	0.155703	0.396419	-5.58719	1.13727	false
Row1332	1	Master Protein	P62984	Ubiquitin-60S ribosomal protein L40 OS=Mus musculus (Mouse) OX=10090 GN=Uba52 PE=1 SV=2		51	10	249	1	1	128	14.7	9.83	3394	10	0		2.80725e+06	3.54173e+06	2.33342e+06	3.56378e+06	3.66094e+06	3.58965e+06	2.32699e+06	2.87535e+06			2.82352e+06	3.27693e+06	1.96776e+06	3.25425e+06	4.07289e+06	3.65123e+06	2.31376e+06	2.65713e+06		4	4	4	4	4	0.156456	21.482	0.666321	0.525227	0.723952	-6.54754	1.11455	false
Row1383	1	Master Protein	Q9Z1M8	Protein Red OS=Mus musculus (Mouse) OX=10090 GN=Ik PE=1 SV=2		57	25	249	25	1	557	65.6	6.64	3240	25	0		7.15624e+07	7.49063e+07	9.90485e+07	8.52054e+07	5.81629e+07	7.57798e+07	7.45844e+07	7.41578e+07			7.2068e+07	6.82245e+07	7.99663e+07	7.63317e+07	6.59828e+07	7.73451e+07	7.40604e+07	6.73577e+07		4	4	4	4	4	-0.0593442	26.1117	-0.745457	0.478773	0.69392	-6.48896	0.9597	false
Row658	1	Master Protein	P61750	ADP-ribosylation factor 4 OS=Mus musculus (Mouse) OX=10090 GN=Arf4 PE=1 SV=2		82	13	248	7	1	180	20.4	7.14	7320	13	0		6.28527e+07	6.96375e+07	78785298	78632489	6.33968e+07	6.34017e+07	7.06697e+07	7.66503e+07			6.32935e+07	6.34495e+07	6.37763e+07	7.04773e+07	7.19642e+07	6.46983e+07	7.01747e+07	6.96094e+07		4	4	4	4	4	0.0833476	25.9996	1.32473	0.224316	0.475016	-5.90763	1.05947	false
[truncated: 2,822 more rows]

## Sheet: Saha
																																																DOWN	154
[truncated: 3,724 more rows]

## Sheet: Hdac1 KO SC
																																																DOWN	163
[truncated: 3,724 more rows]
