# Supplementary material for: Quantitative Acetylomics Uncover Acetylation-Mediated Pathway Changes Following Histone Deacetylase Inhibition in Anaplastic Large Cell Lymphoma
Source: Cells. 2022 Aug 2;11(15):2380. doi: 10.3390/cells11152380 (PMC9368142; doi:10.3390/cells11152380)
Supplement: Supplementary file 1 [file cells-11-02380-s001.zip › Supplementary table S3.xlsx]

## Sheet: Description
	Quantitative analysis
Sheets	MS-275-CTRL
	SAHA-CTRL
	Hdac1 KO SC-CTRL
	Each sheet contains a LIMMA test results of quantified acetylated peptides in samples after acetylated peptide enrichment.
	Each comparison is presented, i.e., MS-275 to CTRL, SAHA to CTRL and Hdac1 KO SC to CTRL.
		For comparisons only peptides quantified in at least 2 samples out of 4 replicates in sample groups were considered.
		Peptides originating from cRAP contamination database were excluded from results.
		Histone peptides were excluded form results as their presence is not quantitatively represented due to sample fractionation.
		Additionally, data from protein quantity comparison (evaluated in non-enriched samples) were assigned to respective peptide results based on protein accession.
	Qualitative analysis
Sheet	Qualitative changes (w/o hist)
	List of acetylated peptides quantified in only one sample group for given comparison (including peptides quantified in only 1 sample in the second sample group).

## Sheet: MS-275-CTRL
																		details																			quantitative data
					1	1	1	1	1	1	1	1	1	1
row ID	Sequence	Modifications	Modifications in Master Proteins	Master Protein Accessions	Master Protein Accessions_Arr[0]	Master Protein Accessions_Arr[1]	Master Protein Accessions_Arr[2]	Master Protein Accessions_Arr[3]	Master Protein Accessions_Arr[4]	Master Protein Accessions_Arr[5]	Master Protein Accessions_Arr[6]	Master Protein Accessions_Arr[7]	Master Protein Accessions_Arr[8]	Master Protein Accessions_Arr[9]	UniProt link	Master Protein Descriptions	Positions in Master Proteins		Annotated Sequence	Checked	Confidence	# Protein Groups	# Proteins	# PSMs	# Missed Cleavages	Theo. MH+ [Da]	Sequence Length	# Razor Quan Results	Quan Info	Confidence (by Search Engine): Mascot	Rank (by Search Engine): Mascot	RT [min] (by Search Engine): Mascot	Percolator q-Value (by Search Engine): Mascot	Percolator PEP (by Search Engine): Mascot	Ions Score (by Search Engine): Mascot	Top Apex RT [min]		Abundance: CRE 1_ac	Abundance: CRE 2_ac	Abundance: CRE 3_ac	Abundance: CRE 4_ac	Abundance: ENTI 1_ac	Abundance: ENTI 2_ac	Abundance: ENTI 3_ac	Abundance: ENTI 4_ac	Abundance: CRE 1_ac_log2_norm_delog	Abundance: CRE 2_ac_log2_norm_delog	Abundance: CRE 3_ac_log2_norm_delog	Abundance: CRE 4_ac_log2_norm_delog
Row11_Row111	TAKLQDFK	1xAcetyl [K3]	Q9CZN7 1xAcetyl [K464]	Q9CZN7	Q9CZN7										Q9CZN7	Serine hydroxymethyltransferase, mitochondrial OS=Mus musculus (Mouse) OX=10090 GN=Shmt2 PE=1 SV=1	Q9CZN7 [462-469]	MS-275-CTRL	[K].TAKLQDFK.[S]	0	High	1	1	20	1	992.541	8	0		High	1	51.8597	0.001132	0.01412	44	51.92		14863961	14993699	17161864	9312331	10657981	17122440	11946463	15241310	1.16975e+07	1.22257e+07	1.33941e+07	1.22904e+07
Row13_Row719	TAHETDKSEGGKR	1xAcetyl [K]	P83917 1xAcetyl [K]	P83917	P83917										P83917	Chromobox protein homolog 1 OS=Mus musculus (Mouse) OX=10090 GN=Cbx1 PE=1 SV=1	P83917 [73-85]	MS-275-CTRL	[K].TAHETDKSEGGKR.[K]	0	High	1	1	62	2	1457.7	13	0		High	1	19.784	0	0.00007021	61	19.74		2.68946e+06	2.29047e+06	1.47957e+06	2.26181e+06	58496.1	2.15515e+06	3.69489e+06		2.16968e+06	1.91147e+06	1.19763e+06	2.91297e+06
Row27_Row1677	TAGAGPQCEKTVEVKK	1xAcetyl [K10]; 1xCarbamidomethyl [C8]	Q8CFE2 1xAcetyl [K19]	Q8CFE2	Q8CFE2										Q8CFE2	Histone PARylation factor 1 OS=Mus musculus (Mouse) OX=10090 GN=Hpf1 PE=1 SV=1	Q8CFE2 [10-25]	MS-275-CTRL	[R].TAGAGPQCEKTVEVKK.[S]	0	High	1	1	20	2	1744.89	16	0		High	1	38.6105	0	0.00001066	81	38.94		3.52094e+06	4705928	4.63784e+06	1726660	2.76481e+06	5107693	4.59106e+06	4.51166e+06	2.82938e+06	3.89247e+06	3.69079e+06	2.2134e+06
Row29_Row270	TAPGPTKLGNVAPTPAKPAR	1xAcetyl [K7]	O08784 1xAcetyl [K241]	O08784	O08784										O08784	Treacle protein OS=Mus musculus (Mouse) OX=10090 GN=Tcof1 PE=1 SV=1	O08784 [235-254]	MS-275-CTRL	[R].TAPGPTKLGNVAPTPAKPAR.[A]	0	High	1	1	20	1	1986.11	20	0		High	1	51.5796	0	0.000000054	60	51.74		10397889	12385428	11854406	6369232	17444370	24499376	19234086	16182865	8.22538e+06	1.01228e+07	9.30291e+06	8.35106e+06
Row37_Row1677	TAGAGPQCEKTVEVK	1xAcetyl [K10]; 1xCarbamidomethyl [C8]	Q8CFE2 1xAcetyl [K19]	Q8CFE2	Q8CFE2										Q8CFE2	Histone PARylation factor 1 OS=Mus musculus (Mouse) OX=10090 GN=Hpf1 PE=1 SV=1	Q8CFE2 [10-24]	MS-275-CTRL	[R].TAGAGPQCEKTVEVK.[K]	0	High	1	1	1	1	1616.79	15	0		High	1	46.2203	0	0.0000000034	101	46.32		1.98786e+06	2.07713e+06	2.23749e+06	1.16455e+06	3.35887e+06	3.7803e+06			1.61072e+06	1.73552e+06	1.80001e+06	1.4827e+06
Row62_Row2330	TAEKSAHSFKSDQVK	1xAcetyl [K4]	Q99PP7 1xAcetyl [K778]	Q99PP7	Q99PP7										Q99PP7	E3 ubiquitin-protein ligase TRIM33 OS=Mus musculus (Mouse) OX=10090 GN=Trim33 PE=1 SV=2	Q99PP7 [775-789]	MS-275-CTRL	[R].TAEKSAHSFKSDQVK.[V]	0	High	1	1	17	2	1704.86	15	0		High	1	33.2477	0	0.000001014	59	33.34		2.4492e+06	2.33997e+06	3.23839e+06	410399		677487	2.19889e+06	918360	1.97853e+06	1.95227e+06	2.59092e+06	513179
Row63_Row2330	TAEKSAHSFK	1xAcetyl [K4]	Q99PP7 1xAcetyl [K778]	Q99PP7	Q99PP7										Q99PP7	E3 ubiquitin-protein ligase TRIM33 OS=Mus musculus (Mouse) OX=10090 GN=Trim33 PE=1 SV=2	Q99PP7 [775-784]	MS-275-CTRL	[R].TAEKSAHSFK.[S]	0	High	1	1	53	1	1147.57	10	0		High	1	30.8835	0	0.0003503	61	31.03		44411923	78133253	44565289	2.43006e+07	5.21022e+07	5.7049e+07	7.20891e+07	63926047	3.44004e+07	6.2423e+07	3.42908e+07	3.26082e+07
Row64_Row3332	TAEKGFGLVAYAADSSDEEEEHGGHK	1xAcetyl [K4]	Q3TCX3 1xAcetyl [K558]	Q3TCX3	Q3TCX3										Q3TCX3	KH homology domain-containing protein 4 OS=Mus musculus (Mouse) OX=10090 GN=Khdc4 PE=1 SV=1	Q3TCX3 [555-580]	MS-275-CTRL	[K].TAEKGFGLVAYAADSSDEEEEHGGHK.[N]	0	High	1	1	11	1	2776.23	26	0		High	1	67.8908	0	9.899E-11	70	68.35		2.46624e+06	1.87728e+06	2.97808e+06	1.75699e+06	2.58956e+06	2.04354e+06	1.28187e+06	2737120	1.9921e+06	1.5705e+06	2.38563e+06	2.25295e+06
Row77_Row1400	SYEAQDPEIASLSGKLK	1xAcetyl [K]	O35127 1xAcetyl [K]	O35127	O35127										O35127	Protein C10 OS=Mus musculus (Mouse) OX=10090 GN=Grcc10 PE=1 SV=1	O35127 [87-103]	MS-275-CTRL	[K].SYEAQDPEIASLSGKLK.[A]	0	High	1	1	6	1	1877.95	17	0		High	1	77.4419	0	0.000006643	56	77.42		944494	640814	719488	583408	186359	476533	262226		773610	543261	588667	733966
Row99_Row400	TDIFGVEETAIGKK	1xAcetyl [K]	Q8K4Z5 1xAcetyl [K]	Q8K4Z5	Q8K4Z5										Q8K4Z5	Splicing factor 3A subunit 1 OS=Mus musculus (Mouse) OX=10090 GN=Sf3a1 PE=1 SV=1	Q8K4Z5 [472-485]	MS-275-CTRL	[R].TDIFGVEETAIGKK.[I]	0	High	1	1	20	1	1549.81	14	0		High	1	81.6308	0	0.0000251	113	81.59		1.86872e+06	929127	1.45264e+06	1.16048e+06	618666	765398	763955	786661	1.51554e+06	784076	1.17615e+06	1.47743e+06
Row129_Row920	TATAVAHCKR	1xAcetyl [K9]; 1xCarbamidomethyl [C8]	P14131 1xAcetyl [K26]	P14131	P14131										P14131	40S ribosomal protein S16 OS=Mus musculus (Mouse) OX=10090 GN=Rps16 PE=1 SV=4	P14131 [18-27]	MS-275-CTRL	[K].TATAVAHCKR.[G]	0	High	1	1	12	1	1156.59	10	0		High	1	26.11	0	0.0004237	48	26.34		501530	600330	582896	281435	281819	367084	326477	399653	414579	509350	478408	349628
Row165_Row638	STAVTTGSAKIK	1xAcetyl [K10]	Q64012 1xAcetyl [K179]	Q64012	Q64012										Q64012	RNA-binding protein Raly OS=Mus musculus (Mouse) OX=10090 GN=Raly PE=1 SV=3	Q64012 [170-181]	MS-275-CTRL	[R].STAVTTGSAKIK.[L]	0	High	1	1	1	1	1205.67	12	0		High	1	41.7562	0	0.00005871	61	41.93		1.12707e+06	1297428	874271	644467	493521			552649	920786	1.09037e+06	713236	812179
Row171_Row87	SSSPVNVKK	1xAcetyl [K]; 1xAcetyl [N-Term]	Q8VEK3 1xAcetyl [K]; 1xAcetyl [N-Term]	Q8VEK3	Q8VEK3										Q8VEK3	Heterogeneous nuclear ribonucleoprotein U OS=Mus musculus (Mouse) OX=10090 GN=Hnrnpu PE=1 SV=1	Q8VEK3 [2-10]	MS-275-CTRL	[M].SSSPVNVKK.[L]	0	High	1	1	28	1	1029.56	9	0		High	1	49.1748	0	0.002991	48	49.67		14734561	15085418	11767616	8802182	7502304	11291967	12329145	8655310	1.15972e+07	1.22995e+07	9.23581e+06	1.16058e+07
Row172_Row2225	SSSHSFCSVVKR	1xAcetyl [K11]; 1xCarbamidomethyl [C7]	Q8BP27 1xAcetyl [K149]	Q8BP27	Q8BP27										Q8BP27	Swi5-dependent recombination DNA repair protein 1 homolog OS=Mus musculus (Mouse) OX=10090 GN=Sfr1 PE=1 SV=2	Q8BP27 [139-150]	MS-275-CTRL	[R].SSSHSFCSVVKR.[M]	0	High	1	1	46	1	1422.68	12	0		High	1	43.5485	0	0.000003111	87	43.75		1.02702e+08	130047575	94932743	67889449	278467014	260873316	271388820	283064596	7.8589e+07	1.03247e+08	7.22288e+07	9.27316e+07
Row176_Row230	STGEAFVQFASQEIAEKALKK	1xAcetyl [K17]	O35737 1xAcetyl [K167]	O35737	O35737										O35737	Heterogeneous nuclear ribonucleoprotein H OS=Mus musculus (Mouse) OX=10090 GN=Hnrnph1 PE=1 SV=3	O35737 [151-171]	MS-275-CTRL	[R].STGEAFVQFASQEIAEKALKK.[H]	0	High	1	2	9	2	2324.21	21	0		High	1	95.1308	0	0.0000000151	74	95.07		1.08189e+06	376532	2.24839e+06	679598	229516	178612			884402	321315	1.80865e+06	857238
Row186_Row8	STLTDSLVCKAGIIASAR	1xAcetyl [K10]; 1xCarbamidomethyl [C9]	P58252 1xAcetyl [K42]	P58252	P58252										P58252	Elongation factor 2 OS=Mus musculus (Mouse) OX=10090 GN=Eef2 PE=1 SV=2	P58252 [33-50]	MS-275-CTRL	[K].STLTDSLVCKAGIIASAR.[A]	0	High	1	1	34	1	1905.01	18	0		High	1	98.0932	0	4.642E-11	139	98.35		4.7871e+06	2.78364e+06	6.83465e+06	3.4617e+06	1.27183e+06	1.21056e+06	471717	123921	3.82975e+06	2.31744e+06	5.40772e+06	4.49122e+06
Row195_Row270	SSQVRPVSTVTPGSSGKGANLPCPGKVGSAALR	2xAcetyl [K17; K26]; 1xCarbamidomethyl [C23]	O08784 2xAcetyl [K459; K468]	O08784	O08784										O08784	Treacle protein OS=Mus musculus (Mouse) OX=10090 GN=Tcof1 PE=1 SV=1	O08784 [443-475]	MS-275-CTRL	[K].SSQVRPVSTVTPGSSGKGANLPCPGKVGSAALR.[V]	0	High	1	1	1	2	3306.72	33	0		High	1	66.2464	0	1.88E-11	78	66.42		1.05656e+06	1.28392e+06	1.17746e+06	831259	286138	572698	401512	158428	863993	1.07916e+06	956330	1.0522e+06
Row197_Row773	SSQQQTQPQKQR	1xAcetyl [K10]	Q8CH18 1xAcetyl [K143]	Q8CH18	Q8CH18										Q8CH18	Cell division cycle and apoptosis regulator protein 1 OS=Mus musculus (Mouse) OX=10090 GN=Ccar1 PE=1 SV=1	Q8CH18 [134-145]	MS-275-CTRL	[R].SSQQQTQPQKQR.[V]	0	High	1	1	24	1	1485.74	12	0		High	1	27.9091	0	0.00001508	91	28.07		1.30919e+06	2.18881e+06	1.48751e+06	1.0096e+06	1.59574e+06	1.46866e+06	1.28602e+06	1.68818e+06	1.06726e+06	1.82765e+06	1.20396e+06	1.28225e+06
Row204_Row4	SSCTIIPLMKR	1xAcetyl [K10]; 1xCarbamidomethyl [C3]	P19096 1xAcetyl [K786]	P19096	P19096										P19096	Fatty acid synthase OS=Mus musculus (Mouse) OX=10090 GN=Fasn PE=1 SV=2	P19096 [777-787]	MS-275-CTRL	[K].SSCTIIPLMKR.[D]	0	High	1	1	24	1	1347.71	11	0		High	1	72.3552	0.0001961	0.000422	39	72.74		6.34711e+06	4.33408e+06	6.80759e+06	1.49537e+06	4.41181e+06	4.08564e+06	3826257	1.77455e+06	5.05705e+06	3.58855e+06	5.38663e+06	1.91214e+06
Row218_Row2392	SSQPLASKQEKDGTEKR	1xAcetyl [K11]	P17095 1xAcetyl [K18]	P17095	P17095										P17095	High mobility group protein HMG-I/HMG-Y OS=Mus musculus (Mouse) OX=10090 GN=Hmga1 PE=1 SV=4	P17095 [8-24]	MS-275-CTRL	[K].SSQPLASKQEKDGTEKR.[G]	0	High	1	1	14	3	1930.98	17	0		High	1	30.052	0	0.00002166	50	30.25		1.10116e+06	1.30049e+06	1.41795e+06	338344	346830	444216	907882	833357	899925	1.09291e+06	1.14848e+06	421668
Row219_Row2392	SSQPLASKQEK	1xAcetyl [K8]	P17095 1xAcetyl [K15]	P17095	P17095										P17095	High mobility group protein HMG-I/HMG-Y OS=Mus musculus (Mouse) OX=10090 GN=Hmga1 PE=1 SV=4	P17095 [8-18]	MS-275-CTRL	[K].SSQPLASKQEK.[D]	0	High	1	1	41	1	1244.65	11	0		High	1	35.9006	0	0.0001437	60	36.24		112612504	97624480	66885615	64812252	2.62834e+07	20966585	1.82979e+07	2.84021e+07	8.60576e+07	7.77809e+07	5.11552e+07	8.84574e+07
Row221_Row2719	SSLVTSKLAGGQVE	1xAcetyl [K7]	P60840 1xAcetyl [K114]	P60840	P60840										P60840	Alpha-endosulfine OS=Mus musculus (Mouse) OX=10090 GN=Ensa PE=1 SV=1	P60840 [108-121]	MS-275-CTRL	[K].SSLVTSKLAGGQVE.[-]	0	High	1	1	1	1	1417.75	14	0		High	1	75.0016	0.0004089	0.02106	50	74.98		387633	385678	287892	458791		346776	301411		321628	329022	238778	574797
Row230_Row144	SSGPYGGGGQYFAKPR	1xAcetyl [K14]	P49312 1xAcetyl [K298]	P49312	P49312										P49312	Heterogeneous nuclear ribonucleoprotein A1 OS=Mus musculus (Mouse) OX=10090 GN=Hnrnpa1 PE=1 SV=2	P49312 [285-300]	MS-275-CTRL	[R].SSGPYGGGGQYFAKPR.[N]	0	High	1	1	45	0	1670.79	16	0		High	1	63.1253	0	0.0000000093	102	62.92		53881386	56852374	55224886	36906246	37523955	39461662	31496623	44125583	4.16184e+07	4.55998e+07	4.23575e+07	4.98825e+07
Row241_Row46	SVSLYYTGEKGQR	1xAcetyl [K10]	P09405 1xAcetyl [K469]	P09405	P09405										P09405	Nucleolin OS=Mus musculus (Mouse) OX=10090 GN=Ncl PE=1 SV=2	P09405 [460-472]	MS-275-CTRL	[R].SVSLYYTGEKGQR.[Q]	0	High	1	1	17	1	1529.76	13	0		High	1	59.7529	0.0003156	0.000006068	64	59.97		2.82593e+06	2.89818e+06	3.84887e+06	2.08805e+06	5.02507e+06	5.4136e+06	4.52578e+06	4.88878e+06	2.27813e+06	2.4116e+06	3.07144e+06	2.68547e+06
Row255_Row119	SVTLLVKGPNK	1xAcetyl [K7]	P80317 1xAcetyl [K377]	P80317	P80317										P80317	T-complex protein 1 subunit zeta OS=Mus musculus (Mouse) OX=10090 GN=Cct6a PE=1 SV=3	P80317 [371-381]	MS-275-CTRL	[R].SVTLLVKGPNK.[H]	0	High	1	1	17	1	1197.72	11	0		High	1	60.4782	0	0.0005649	52	60.92		8886528	6.627e+06	7084362	4.75912e+06	3.19219e+06	3837228	3173220	3666303	7.04584e+06	5.45834e+06	5.6023e+06	6.20859e+06
Row266_Row419	SVVSFDKVK	1xAcetyl [K7]	D3YXK2 1xAcetyl [K629]	D3YXK2	D3YXK2										D3YXK2	Scaffold attachment factor B1 OS=Mus musculus (Mouse) OX=10090 GN=Safb PE=1 SV=2	D3YXK2 [623-631]	MS-275-CTRL	[R].SVVSFDKVK.[E]	0	High	1	1	11	1	1050.58	9	0		High	1	59.8422	0.006597	1	40	59.95		1.98198e+06	2.31673e+06	2319981	1.77692e+06	1.52225e+06	2.63816e+06	1.95347e+06	1773411	1.60603e+06	1.93311e+06	1.86537e+06	2.27896e+06
Row273_Row3691	SVVTSLCSGKK	1xAcetyl [K]; 1xCarbamidomethyl [C7]	Q99K43 1xAcetyl [K]	Q99K43	Q99K43										Q99K43	Protein regulator of cytokinesis 1 OS=Mus musculus (Mouse) OX=10090 GN=Prc1 PE=1 SV=2	Q99K43 [522-532]	MS-275-CTRL	[K].SVVTSLCSGKK.[T]	0	High	1	1	2	1	1207.64	11	0		High	1	51.4412	0	0.0002225	65	51.58		477109	368045			561759	311993	616871	401680	394678	314160
Row275_Row1855	SVLNNLKGDK	1xAcetyl [K7]	Q9D0D5 1xAcetyl [K67]	Q9D0D5	Q9D0D5										Q9D0D5	General transcription factor IIE subunit 1 OS=Mus musculus (Mouse) OX=10090 GN=Gtf2e1 PE=1 SV=1	Q9D0D5 [61-70]	MS-275-CTRL	[R].SVLNNLKGDK.[F]	0	High	1	1	20	1	1129.62	10	0		High	1	58.8031	0	0.00087	59	58.96		6.50253e+06	7.60996e+06	7.47193e+06	6008838	3616303	4.08896e+06	2.56364e+06	3.2978e+06	5.17906e+06	6.25726e+06	5.90411e+06	7.87059e+06
Row276_Row1897	SVLISLKQAPLVH	1xAcetyl [K7]	O08585 1xAcetyl [K229]	O08585	O08585										O08585	Clathrin light chain A OS=Mus musculus (Mouse) OX=10090 GN=Clta PE=1 SV=2	O08585 [223-235]	MS-275-CTRL	[R].SVLISLKQAPLVH.[-]	0	High	1	1	34	1	1446.87	13	0		High	1	83.0915	0	0.00005939	82	83.14		4.42063e+06	3.52985e+06	4.62746e+06	3.22463e+06	2.09117e+06	2.12101e+06	1.65378e+06	828832	3.54065e+06	2.93008e+06	3.68265e+06	4.17852e+06
Row278_Row1092	SVAGLKK	1xAcetyl [K]; 1xAcetyl [N-Term]	Q62419 1xAcetyl [K]; 1xAcetyl [N-Term]	Q62419	Q62419										Q62419	Endophilin-A2 OS=Mus musculus (Mouse) OX=10090 GN=Sh3gl1 PE=1 SV=1	Q62419 [2-8]	MS-275-CTRL	[M].SVAGLKK.[Q]	0	High	1	3	22	1	786.472	7	0		High	1	58.6479	0.003196	0.07699	34	58.68		3.61638e+06	4.06706e+06	2.84067e+06	2.66189e+06	1.74956e+06	2.51184e+06	2.17398e+06	1645991	2.90495e+06	3.3701e+06	2.27715e+06	3.4379e+06
Row281_Row2850	STVNEKPK	1xAcetyl [K6]	Q6KCD5 1xAcetyl [K1076]	Q6KCD5	Q6KCD5										Q6KCD5	Nipped-B-like protein OS=Mus musculus (Mouse) OX=10090 GN=Nipbl PE=1 SV=1	Q6KCD5 [1071-1078]	MS-275-CTRL	[R].STVNEKPK.[Y]	0	High	1	1	19	0	944.505	8	0		High	1	30.4356	0	0.001397	64	30.71		1.38368e+06	1.937e+06	1473706	1.2354e+06	1.01437e+06	1.36815e+06	1.35005e+06	1.1781e+06	1.12707e+06	1.61984e+06	1.19295e+06	1.57451e+06
Row283_Row56	STVAQLVKR	1xAcetyl [K8]	Q03265 1xAcetyl [K261]	Q03265	Q03265										Q03265	ATP synthase subunit alpha, mitochondrial OS=Mus musculus (Mouse) OX=10090 GN=Atp5f1a PE=1 SV=1	Q03265 [254-262]	MS-275-CTRL	[R].STVAQLVKR.[L]	0	High	1	1	7	1	1043.62	9	0		High	1	54.745	0	0.008261	53	54.75		1386069	1.69955e+06	1.56368e+06	1052828	1.12675e+06	1.27531e+06	1.00841e+06	1072908	1.12899e+06	1.42356e+06	1.26467e+06	1.33812e+06
Row302_Row3099	SVLANGMKLLGITPVCR	1xAcetyl [K8]; 1xCarbamidomethyl [C16]	Q3U186 1xAcetyl [K568]	Q3U186	Q3U186										Q3U186	Probable arginine--tRNA ligase, mitochondrial OS=Mus musculus (Mouse) OX=10090 GN=Rars2 PE=1 SV=1	Q3U186 [561-577]	MS-275-CTRL	[R].SVLANGMKLLGITPVCR.[M]	0	High	1	1	8	1	1871.02	17	0		High	1	97.9166	0	0.000002504	103	97.79		386154	41424.2	1.06888e+06		85621.2	94834.2			320419	36326.4	869398
Row311_Row1136	SVFGKLFGAGGGK	1xAcetyl [K5]; 1xAcetyl [N-Term]	Q9D8B3 1xAcetyl [K6]; 1xAcetyl [N-Term]	Q9D8B3	Q9D8B3										Q9D8B3	Charged multivesicular body protein 4b OS=Mus musculus (Mouse) OX=10090 GN=Chmp4b PE=1 SV=2	Q9D8B3 [2-14]	MS-275-CTRL	[M].SVFGKLFGAGGGK.[A]	0	High	1	1	2	1	1308.69	13	0		High	1	110.961	0	0.00006493	55	111.13		35955.9		143831		29280.1	18593			30880.5		120532
Row326_Row2604	TGIVAKK	1xAcetyl [K]	Q9D735 1xAcetyl [K]	Q9D735	Q9D735										Q9D735	Telomerase RNA component interacting RNase OS=Mus musculus (Mouse) OX=10090 GN=Trir PE=1 SV=1	Q9D735 [126-132]	MS-275-CTRL	[K].TGIVAKK.[Q]	0	High	1	1	10	1	758.477	7	0		High	1	34.88	0.009921	0.3148	31	34.96		1.58082e+06	2.01158e+06	1.02426e+06	1.16717e+06	2.02615e+06	1.34812e+06	2830316	2.28516e+06	1.28517e+06	1.68143e+06	833629	1.48609e+06
Row327_Row1213	TGLTKLNCFLK	1xAcetyl [K5]; 1xCarbamidomethyl [C8]	Q6P9P6 1xAcetyl [K907]	Q6P9P6	Q6P9P6										Q6P9P6	Kinesin-like protein KIF11 OS=Mus musculus (Mouse) OX=10090 GN=Kif11 PE=1 SV=1	Q6P9P6 [903-913]	MS-275-CTRL	[K].TGLTKLNCFLK.[Q]	0	High	1	1	8	1	1336.73	11	0		High	1	81.7958	0.0001961	0.0001397	61	81.88			1.08899e+06	2.10505e+06	1.14052e+06	1.21141e+06	987173	713795	250830		917185	1.695e+06	1.45157e+06
Row350_Row96	TGPLSGKK	1xAcetyl [K]	Q61656 1xAcetyl [K]	Q61656	Q61656										Q61656	Probable ATP-dependent RNA helicase DDX5 OS=Mus musculus (Mouse) OX=10090 GN=Ddx5 PE=1 SV=2	Q61656 [26-33]	MS-275-CTRL	[R].TGPLSGKK.[F]	0	High	1	1	35	1	829.478	8	0		High	1	34.9572	0.001631	0.05523	37	35.23		31733072	38295924	24910784	18765274	28489830	30457140	23574764	27395376	2.46998e+07	3.08664e+07	1.93343e+07	2.50682e+07
Row376_Row1497	TGKFLKR	1xAcetyl [K3]	Q8K019 1xAcetyl [K333]	Q8K019	Q8K019										Q8K019	Bcl-2-associated transcription factor 1 OS=Mus musculus (Mouse) OX=10090 GN=Bclaf1 PE=1 SV=2	Q8K019 [331-337]	MS-275-CTRL	[K].TGKFLKR.[F]	0	High	1	1	19	2	891.541	7	0		High	1	35.8412	0.00155	0.04357	39	35.83		18006078	22356638	18894372	7.67217e+06	9837744	13045987	17988392	13783771	1.41309e+07	1.81396e+07	1.47251e+07	1.00918e+07
Row377_Row1661	TGKAVSYLGPK	1xAcetyl [K3]	O08997 1xAcetyl [K60]	O08997	O08997										O08997	Copper transport protein ATOX1 OS=Mus musculus (Mouse) OX=10090 GN=Atox1 PE=1 SV=1	O08997 [58-68]	MS-275-CTRL	[K].TGKAVSYLGPK.[-]	0	High	1	1	6	1	1162.65	11	0		High	1	54.4241	0	0.0008495	56	54.39		2.03475e+06	1.98757e+06	1.42304e+06	1.27272e+06	1.02997e+06	1.08107e+06	925105	1.5072e+06	1.64816e+06	1.6616e+06	1.15254e+06	1.62291e+06
Row384_Row818	TGGAGKFR	1xAcetyl [K6]	P39749 1xAcetyl [K373]	P39749	P39749										P39749	Flap endonuclease 1 OS=Mus musculus (Mouse) OX=10090 GN=Fen1 PE=1 SV=1	P39749 [368-375]	MS-275-CTRL	[K].TGGAGKFR.[R]	0	High	1	1	18	1	835.442	8	0		High	1	37.1785	0.0003748	0.006064	64	37.34		12792011	12247748	10398772	8.23737e+06	24818508	35466000	36432476	31301972	1.00889e+07	1.00116e+07	8.17651e+06	1.08486e+07
Row386_Row547	TGFQAVTGKR	1xAcetyl [K9]	Q99L45 1xAcetyl [K322]	Q99L45	Q99L45										Q99L45	Eukaryotic translation initiation factor 2 subunit 2 OS=Mus musculus (Mouse) OX=10090 GN=Eif2s2 PE=1 SV=1	Q99L45 [314-323]	MS-275-CTRL	[K].TGFQAVTGKR.[A]	0	High	1	1	3	1	1106.6	10	0		High	1	50.836	0	0.001636	50	50.83		1101091	1.15726e+06	765782	605950	951436	888535	1.24315e+06	873737	899870	973946	625963	762825
Row398_Row2170	TKECSVEKGVGDLR	1xAcetyl [K8]; 1xCarbamidomethyl [C4]	E9Q6E5 1xAcetyl [K487]	E9Q6E5	E9Q6E5										E9Q6E5	RRM domain-containing protein OS=Mus musculus (Mouse) OX=10090 GN=Srsf11 PE=1 SV=1	E9Q6E5 [480-493]	MS-275-CTRL	[K].TKECSVEKGVGDLR.[E]	0	High	1	1	8	2	1619.81	14	0		High	1	48.1883	0	0.00003724	43	48.2		2.29024e+06	2.00211e+06	2.43165e+06	1.43849e+06	1.07235e+06	1.96858e+06	1.07929e+06	1.9024e+06	1.85192e+06	1.6736e+06	1.95379e+06	1.83818e+06
Row610_Row130	TFEGVDPKK	1xAcetyl [K]	Q61598 1xAcetyl [K]	Q61598	Q61598										Q61598	Rab GDP dissociation inhibitor beta OS=Mus musculus (Mouse) OX=10090 GN=Gdi2 PE=1 SV=1	Q61598 [157-165]	MS-275-CTRL	[R].TFEGVDPKK.[T]	0	High	1	1	29	1	1062.55	9	0		High	1	50.1573	0	0.001848	54	50.27		3.47527e+06	3.97939e+06	3.38915e+06	2.4385e+06	1.368e+06	1.93956e+06	1.63466e+06	1055671	2.79321e+06	3.29835e+06	2.7097e+06	3.14461e+06
Row631_Row1167	SQTGWPRGVNQFGNKYIQQTKPLTLER	1xAcetyl [K15]; 1xMethyl [R7]	Q9CQF3 1xAcetyl [K23]; 1xMethyl [R15]	Q9CQF3	Q9CQF3										Q9CQF3	Cleavage and polyadenylation specificity factor subunit 5 OS=Mus musculus (Mouse) OX=10090 GN=Nudt21 PE=1 SV=1	Q9CQF3 [9-35]	MS-275-CTRL	[R].SQTGWPRGVNQFGNKYIQQTKPLTLER.[T]	0	High	1	1	19	2	3202.68	27	0		High	1	73.7931	0	0.0000001153	47	74.07		3.83113e+06	3.35949e+06	5698125	2.43144e+06	7.37079e+06	5377566	2.08056e+06	3892091	3.07488e+06	2.79037e+06	4.52069e+06	3.13535e+06
Row632_Row152	SQSAFDLKK	1xAcetyl [K]	Q8CG48 1xAcetyl [K]	Q8CG48	Q8CG48										Q8CG48	Structural maintenance of chromosomes protein 2 OS=Mus musculus (Mouse) OX=10090 GN=Smc2 PE=1 SV=2	Q8CG48 [313-321]	MS-275-CTRL	[K].SQSAFDLKK.[K]	0	High	1	1	36	1	1065.56	9	0		High	1	54.4637	0.001343	0.03216	58	54.76		3297523	3.9455e+06	2.90394e+06	2.78953e+06	1.8004e+06	2.37504e+06	2386621	2.88908e+06	2.65237e+06	3.2706e+06	2.32711e+06	3.60567e+06
Row634_Row220	RSAPGGGNKVPQKK	1xAcetyl [K]	Q61937 1xAcetyl [K]	Q61937	Q61937										Q61937	Nucleophosmin OS=Mus musculus (Mouse) OX=10090 GN=Npm1 PE=1 SV=1	Q61937 [142-155]	MS-275-CTRL	[K].RSAPGGGNKVPQKK.[V]	0	High	1	1	101	3	1465.82	14	0		High	1	26.286	0	0.00000544	62	26.71		56070588	67018828	61191462	3.37537e+07	6.67602e+07	83241688	75492322	7.15835e+07	4.32843e+07	5.36449e+07	4.68622e+07	4.55511e+07
Row645_Row1459	RPHLSVILVGDNPASHSYVLNKTR	1xAcetyl [K22]	P18155 1xAcetyl [K88]	P18155	P18155										P18155	Bifunctional methylenetetrahydrofolate dehydrogenase/cyclohydrolase, mitochondrial OS=Mus musculus (Mouse) OX=10090 GN=Mthfd2 PE=1 SV=1	P18155 [67-90]	MS-275-CTRL	[K].RPHLSVILVGDNPASHSYVLNKTR.[A]	0	High	1	1	5	1	2715.47	24	0		High	1	65.442	0	0.0000000121	68	65.73		3.71735e+06	2.17598e+06	5.25701e+06	4.07573e+06	2.52234e+06	665047		1.18864e+06	2.98486e+06	1.81708e+06	4.17573e+06	5.30282e+06
Row648_Row400	RTDIFGVEETAIGKK	1xAcetyl [K]	Q8K4Z5 1xAcetyl [K]	Q8K4Z5	Q8K4Z5										Q8K4Z5	Splicing factor 3A subunit 1 OS=Mus musculus (Mouse) OX=10090 GN=Sf3a1 PE=1 SV=1	Q8K4Z5 [471-485]	MS-275-CTRL	[R].RTDIFGVEETAIGKK.[I]	0	High	1	1	25	2	1705.91	15	1		High	1	70.8041	0.000466	1	87	70.98		589526	3.30618e+06	4.48014e+06	2.44998e+06	2.03315e+06	2.30672e+06	2.62687e+06	1716115	486178	2.74664e+06	3.56713e+06	3.15967e+06
Row650_Row303	RTIQDTLEEQNEDKTK	1xAcetyl [K]	P37913 1xAcetyl [K]	P37913	P37913										P37913	DNA ligase 1 OS=Mus musculus (Mouse) OX=10090 GN=Lig1 PE=1 SV=2	P37913 [131-146]	MS-275-CTRL	[K].RTIQDTLEEQNEDKTK.[T]	0	High	1	1	3	2	1989.97	16	0		High	1	53.8197	0	0.00000035	67	53.86		1.54223e+06	1.14573e+06	1.51595e+06	789417	974723	1.11999e+06	1.27848e+06		1.25425e+06	964362	1.22664e+06	998346
Row659_Row2654	RPDFAQQQAMQQLTFDGKR	1xAcetyl [K18]	Q8K4P0 1xAcetyl [K46]	Q8K4P0	Q8K4P0										Q8K4P0	pre-mRNA 3' end processing protein WDR33 OS=Mus musculus (Mouse) OX=10090 GN=Wdr33 PE=1 SV=1	Q8K4P0 [29-47]	MS-275-CTRL	[K].RPDFAQQQAMQQLTFDGKR.[M]	0	High	1	1	18	1	2307.13	19	0		High	1	69.3186	0	0.0000000089	69	69.37		4388026	3.5913e+06	5.92132e+06	1.60749e+06	5.73777e+06	4915979	4235520	2.5514e+06	3.51492e+06	2.98046e+06	4.69508e+06	2.05809e+06
Row660_Row1566	RVTLNTLQTWGKTAPR	1xAcetyl [K12]	Q9D0N7 1xAcetyl [K501]	Q9D0N7	Q9D0N7										Q9D0N7	Chromatin assembly factor 1 subunit B OS=Mus musculus (Mouse) OX=10090 GN=Chaf1b PE=1 SV=1	Q9D0N7 [490-505]	MS-275-CTRL	[R].RVTLNTLQTWGKTAPR.[R]	0	High	1	1	1	2	1884.05	16	0		High	1	67.643	0	0.00001052	53	67.78		316535	397485			880183	743504	807333	922536	263410	338968
Row664_Row964	RVAEKELTDR	1xAcetyl [K5]	Q9JIH2 1xAcetyl [K8]	Q9JIH2	Q9JIH2										Q9JIH2	Nuclear pore complex protein Nup50 OS=Mus musculus (Mouse) OX=10090 GN=Nup50 PE=1 SV=3	Q9JIH2 [4-13]	MS-275-CTRL	[K].RVAEKELTDR.[N]	0	High	1	1	7	2	1258.67	10	0		High	1	38.4701	0	0.001902	36	38.73		1.68813e+06	1.99728e+06	1.77178e+06	1.26346e+06	2188779	2133235			1.3711e+06	1.66962e+06	1.43032e+06	1.6109e+06
Row671_Row629	RNEKIAVHCTVR	1xAcetyl [K4]; 1xCarbamidomethyl [C9]	Q9CXW4 1xAcetyl [K67]	Q9CXW4	Q9CXW4										Q9CXW4	60S ribosomal protein L11 OS=Mus musculus (Mouse) OX=10090 GN=Rpl11 PE=1 SV=4	Q9CXW4 [64-75]	MS-275-CTRL	[R].RNEKIAVHCTVR.[G]	0	High	1	1	14	2	1524.81	12	0		High	1	35.4992	0	0.00001266	42	35.68		4.3799e+06	4.27698e+06	3.92356e+06	2.31445e+06	2.6005e+06	2.6107e+06		2.34186e+06	3.5085e+06	3.54185e+06	3.13015e+06	2.98195e+06
Row673_Row3109	RGNEPAPEKK	1xAcetyl [K]	Q7TN29 1xAcetyl [K]	Q7TN29	Q7TN29										Q7TN29	Stromal membrane-associated protein 2 OS=Mus musculus (Mouse) OX=10090 GN=Smap2 PE=1 SV=1	Q7TN29 [143-152]	MS-275-CTRL	[K].RGNEPAPEKK.[M]	0	High	1	1	31	2	1167.61	10	0		High	1	24.7661	0.0003156	0.002395	32	25.12		1.05258e+06	1.28089e+06	1.1869e+06	724722	710454	1.36949e+06	1.42969e+06	791760	860787	1.07664e+06	963885	915175
Row679_Row1316	RGRPDEKPR	1xAcetyl [K7]	Q3UMU9 1xAcetyl [K435]	Q3UMU9	Q3UMU9										Q3UMU9	Hepatoma-derived growth factor-related protein 2 OS=Mus musculus (Mouse) OX=10090 GN=Hdgfl2 PE=1 SV=1	Q3UMU9 [429-437]	MS-275-CTRL	[K].RGRPDEKPR.[A]	0	High	1	1	16	1	1152.62	9	0		High	1	23.6344	0	0.0007378	36	23.93		406615	444759	613268	217221	442448	571417	542268	546790	337144	378756	502954	268650
Row683_Row3045	REPGSGTESDTSPDFHNQENEPAQEDPEDLDGSVQGVKPQK	1xAcetyl [K38]	Q2VPQ9 1xAcetyl [K151]	Q2VPQ9	Q2VPQ9										Q2VPQ9	Chromatin modification-related protein MEAF6 OS=Mus musculus (Mouse) OX=10090 GN=Meaf6 PE=1 SV=1	Q2VPQ9 [114-154]	MS-275-CTRL	[K].REPGSGTESDTSPDFHNQENEPAQEDPEDLDGSVQGVKPQK.[A]	0	High	1	1	16	1	4492.99	41	0		High	1	60.9041	0	8.975E-11	56	61.34		9569539	7.2951e+06	9429668	6.37962e+06	5.31059e+06	4.56958e+06	4.07759e+06	4.93108e+06	7.57923e+06	6.0015e+06	7.42531e+06	8.36491e+06
Row686_Row3497	RAAGDGGSGPPEKK	1xAcetyl [K]	Q3U319 1xAcetyl [K]	Q3U319	Q3U319										Q3U319	E3 ubiquitin-protein ligase BRE1B OS=Mus musculus (Mouse) OX=10090 GN=Rnf40 PE=1 SV=2	Q3U319 [8-21]	MS-275-CTRL	[K].RAAGDGGSGPPEKK.[M]	0	High	1	1	24	2	1368.69	14	0		High	1	26.4864	0	0.0000007748	66	26.75		2944897	3.26147e+06	3.54277e+06	1.91514e+06	4154717	6.00822e+06	5156320	5.49626e+06	2.37262e+06	2.70994e+06	2.83066e+06	2.45941e+06
Row695_Row712	RLTDLDKAQLLEIAK	1xAcetyl [K7]	Q9QX47 1xAcetyl [K2073]	Q9QX47	Q9QX47										Q9QX47	Protein SON OS=Mus musculus (Mouse) OX=10090 GN=Son PE=1 SV=2	Q9QX47 [2067-2081]	MS-275-CTRL	[K].RLTDLDKAQLLEIAK.[A]	0	High	1	1	40	2	1769.02	15	0		High	1	80.1864	0	0.0000000046	106	80.29		2.06536e+07	16876404	2.65916e+07	1.59021e+07	1.03781e+07	1.23033e+07	6.86825e+06	5.92452e+06	1.61764e+07	1.37407e+07	2.06188e+07	2.11826e+07
Row698_Row1295	RLNQVIFPVSYNDKFYK	1xAcetyl [K]	Q6PGB6 1xAcetyl [K]	Q6PGB6	Q6PGB6										Q6PGB6	N-alpha-acetyltransferase 50 OS=Mus musculus (Mouse) OX=10090 GN=Naa50 PE=1 SV=1	Q6PGB6 [21-37]	MS-275-CTRL	[K].RLNQVIFPVSYNDKFYK.[D]	0	High	1	1	13	2	2173.14	17	0		High	1	79.4958	0	0.0000034	59	79.49		1.37172e+06	1.16599e+06	2.34349e+06	1.41187e+06	1.20537e+06	826134	336928	239283	1.11747e+06	981204	1.88399e+06	1.80358e+06
Row702_Row1615	RKPSNASDKEPTQK	1xAcetyl [K9]	Q8K352 1xAcetyl [K12]	Q8K352	Q8K352										Q8K352	SAM and SH3 domain-containing protein 3 OS=Mus musculus (Mouse) OX=10090 GN=Sash3 PE=1 SV=2	Q8K352 [4-17]	MS-275-CTRL	[R].RKPSNASDKEPTQK.[K]	0	High	1	1	1	2	1627.84	14	0		High	1	23.3054	0.0001557	0.0002854	37	23.57		141290	140659	142823	80924.4	55255.9	78146.3	53526.4		118961	121500	119700	98389.5
Row703_Row1646	RKPQAEKVDVIAGSSK	1xAcetyl [K]	Q9ESU6 1xAcetyl [K]	Q9ESU6	Q9ESU6										Q9ESU6	Bromodomain-containing protein 4 OS=Mus musculus (Mouse) OX=10090 GN=Brd4 PE=1 SV=2	Q9ESU6 [680-695]	MS-275-CTRL	[K].RKPQAEKVDVIAGSSK.[M]	0	High	1	1	6	2	1754.98	16	0		High	1	41.0383	0.000466	1	67	41.14		647818		1.24059e+06			2.89522e+06	1.07626e+06		533520		1.00683e+06
Row705_Row1929	RKAEGDAKGDKTK	2xAcetyl [K8; K11]	P09602 2xAcetyl [K11; K14]	P09602	P09602										P09602	Non-histone chromosomal protein HMG-17 OS=Mus musculus (Mouse) OX=10090 GN=Hmgn2 PE=1 SV=2	P09602 [4-16]	MS-275-CTRL	[K].RKAEGDAKGDKTK.[V]	0	High	1	1	16	4	1487.78	13	0		High	1	23.3635	0	0.00001741	60	23.55		237470	265137	398255	65802.7	370401	570860	434643	585657	198440	227238	328723	79718.6
Row706_Row1929	RKAEGDAKGDKTK	1xAcetyl [K11]	P09602 1xAcetyl [K14]	P09602	P09602										P09602	Non-histone chromosomal protein HMG-17 OS=Mus musculus (Mouse) OX=10090 GN=Hmgn2 PE=1 SV=2	P09602 [4-16]	MS-275-CTRL	[K].RKAEGDAKGDKTK.[V]	0	High	1	1	93	4	1445.77	13	0		High	1	17.5656	0	0.0000000576	75	17.74		6.8611e+06	8.14066e+06	7.50234e+06	3.02856e+06	2.8899e+06	8.57202e+06	8.22663e+06	3.88712e+06	5.46039e+06	6.68806e+06	5.92778e+06	3.92019e+06
Row707_Row1929	RKAEGDAKGDK	1xAcetyl [K8]	P09602 1xAcetyl [K11]	P09602	P09602										P09602	Non-histone chromosomal protein HMG-17 OS=Mus musculus (Mouse) OX=10090 GN=Hmgn2 PE=1 SV=2	P09602 [4-14]	MS-275-CTRL	[K].RKAEGDAKGDK.[T]	0	High	1	1	7	3	1216.63	11	0		High	1	17.513	0	0.00001047	63	17.71		547902	306346	317552	681352		114875	132542		452331	262088	262995	859489
Row718_Row4138	SATNLGQQGKFFPAPYLK	1xAcetyl [K10]	Q9WVM1 1xAcetyl [K620]	Q9WVM1	Q9WVM1										Q9WVM1	Rac GTPase-activating protein 1 OS=Mus musculus (Mouse) OX=10090 GN=Racgap1 PE=1 SV=1	Q9WVM1 [611-628]	MS-275-CTRL	[K].SATNLGQQGKFFPAPYLK.[-]	0	High	1	1	2	1	2009.05	18	0		High	1	83.1087	0	0.000007573	46	83.13		237125	271359		207952	532240	287696	348234	131714	198156	232504		256992
Row723_Row220	SAPGGGNKVPQKK	1xAcetyl [K]	Q61937 1xAcetyl [K]	Q61937	Q61937										Q61937	Nucleophosmin OS=Mus musculus (Mouse) OX=10090 GN=Npm1 PE=1 SV=1	Q61937 [143-155]	MS-275-CTRL	[R].SAPGGGNKVPQKK.[V]	0	High	1	1	119	2	1309.72	13	0		High	1	28.9108	0	0.000004404	74	29.67		3.84376e+08	5.65424e+08	3.48967e+08	2.32219e+08	3.94241e+08	4.64247e+08	4.53306e+08	4.30158e+08	2.88552e+08	4.40825e+08	2.60415e+08	3.2401e+08
Row727_Row13	SCNCLLLKVNQIGSVTESLQACK	1xAcetyl [K8]; 3xCarbamidomethyl [C2; C4; C22]	P17182 1xAcetyl [K343]	P17182	P17182										P17182	Alpha-enolase OS=Mus musculus (Mouse) OX=10090 GN=Eno1 PE=1 SV=3	P17182 [336-358]	MS-275-CTRL	[K].SCNCLLLKVNQIGSVTESLQACK.[L]	0	High	1	1	32	1	2664.32	23	0		High	1	98.6707	0	0.0000000195	120	98.75		9.71145e+06	7.12188e+06	1.7305e+07	7.37473e+06	3.33677e+06	2.1127e+06	422015	241223	7.68998e+06	5.86074e+06	1.35041e+07	9.69396e+06
Row732_Row329	SDSEKLNLDSIIGR	1xAcetyl [K5]; 1xAcetyl [N-Term]	P62137 1xAcetyl [K6]; 1xAcetyl [N-Term]	P62137	P62137										P62137	Serine/threonine-protein phosphatase PP1-alpha catalytic subunit OS=Mus musculus (Mouse) OX=10090 GN=Ppp1ca PE=1 SV=1	P62137 [2-15]	MS-275-CTRL	[M].SDSEKLNLDSIIGR.[L]	0	High	1	1	4	1	1630.83	14	0		High	1	99.5041	0	0.000001019	72	99.57		202798	120451	334664	149259	68958.1	79768.1	45990.2		169855	104245	276950	183403
Row737_Row146	SDKLPYK	1xAcetyl [K3]; 1xAcetyl [N-Term]	P50247 1xAcetyl [K4]; 1xAcetyl [N-Term]	P50247	P50247										P50247	Adenosylhomocysteinase OS=Mus musculus (Mouse) OX=10090 GN=Ahcy PE=1 SV=3	P50247 [2-8]	MS-275-CTRL	[M].SDKLPYK.[V]	0	High	1	1	20	1	934.488	7	0		High	1	63.5814	0.001691	0.07619	43	64.27		14591737	17060266	15712484	10063800	9525709	13412820	11139065	10822133	1.14864e+07	1.38886e+07	1.2279e+07	1.33e+07
Row739_Row2649	SDGTPTEGKR	1xAcetyl [K9]	Q8BKT7 1xAcetyl [K24]	Q8BKT7	Q8BKT7										Q8BKT7	THO complex subunit 5 homolog OS=Mus musculus (Mouse) OX=10090 GN=Thoc5 PE=1 SV=2	Q8BKT7 [16-25]	MS-275-CTRL	[R].SDGTPTEGKR.[N]	0	High	1	1	20	1	1089.52	10	0		High	1	30.6677	0	0.01645	54	30.65		11783904	10527149	7826049	5.17745e+06	4306286	6683991	6633992	6445751	9.3049e+06	8.62129e+06	6.17967e+06	6.76417e+06
Row741_Row3725	SDEFSLADALPEQSSAKPPAVTNTK	1xAcetyl [K17]; 1xAcetyl [N-Term]	Q8BH93 1xAcetyl [K18]; 1xAcetyl [N-Term]	Q8BH93	Q8BH93										Q8BH93	MAPK-interacting and spindle-stabilizing protein-like OS=Mus musculus (Mouse) OX=10090 GN=Mapk1ip1l PE=2 SV=3	Q8BH93 [2-26]	MS-275-CTRL	[M].SDEFSLADALPEQSSAKPPAVTNTK.[A]	0	High	1	1	9	0	2687.3	25	0		High	1	94.0659	0	0.0001061	69	94.05		503031	247033	294699		148028	171599	94135.8	154763	415802	211906	244339
Row745_Row168	SDAAVDTSSEITTKDLK	1xAcetyl [K]; 1xAcetyl [N-Term]	P26350 1xAcetyl [K]; 1xAcetyl [N-Term]	P26350	P26350										P26350	Prothymosin alpha OS=Mus musculus (Mouse) OX=10090 GN=Ptma PE=1 SV=2	P26350 [2-18]	MS-275-CTRL	[M].SDAAVDTSSEITTKDLK.[E]	0	High	1	1	118	1	1864.9	17	0		High	1	75.5827	0	0.000001779	107	75.29		587496564	570850632	577704312	3.79146e+08	291543624	286482904	276518840	360834692	4.38329e+08	4.45003e+08	4.27887e+08	5.33518e+08
Row746_Row168	SDAAVDTSSEITTK	1xAcetyl [N-Term]	P26350 1xAcetyl [N-Term]	P26350	P26350										P26350	Prothymosin alpha OS=Mus musculus (Mouse) OX=10090 GN=Ptma PE=1 SV=2	P26350 [2-15]	MS-275-CTRL	[M].SDAAVDTSSEITTK.[D]	0	High	1	1	8	0	1466.69	14	0		High	1	58.4566	0	0.000000233	105	58.95		1.14354e+06	2444286	2.01051e+06	1.38448e+06	1.25515e+06	213679	282548	25515854	934045	2.0382e+06	1.61998e+06	1.768e+06
Row760_Row942	SALRDEKGALFR	1xAcetyl [K7]	Q9QYR9 1xAcetyl [K83]	Q9QYR9	Q9QYR9										Q9QYR9	Acyl-coenzyme A thioesterase 2, mitochondrial OS=Mus musculus (Mouse) OX=10090 GN=Acot2 PE=1 SV=2	Q9QYR9 [77-88]	MS-275-CTRL	[R].SALRDEKGALFR.[A]	0	High	1	1	4	2	1404.76	12	0		High	1	62.6395	0	0.00009824	38	62.7		1343371	1.45742e+06	2432964	1.2777e+06	1.68097e+06	1467776	1.25004e+06	795802	1.09471e+06	1.22307e+06	1.95483e+06	1.62937e+06
Row765_Row1084	SAHLQWMVVR	1xAcetyl [N-Term]	P41105 1xAcetyl [N-Term]	P41105	P41105										P41105	60S ribosomal protein L28 OS=Mus musculus (Mouse) OX=10090 GN=Rpl28 PE=1 SV=2	P41105 [2-11]	MS-275-CTRL	[M].SAHLQWMVVR.[N]	0	High	1	1	14	0	1268.66	10	0		High	1	76.6171	0.0002882	0.00001567	56	76.8		2.77948e+06	1.68512e+06	2.28901e+06		2.92429e+06	947938	746556	1413514	2.24123e+06	1.41163e+06	1.84084e+06
Row794_Row1366	QAVPEKPVKK	1xAcetyl [K]	P11031 1xAcetyl [K]	P11031	P11031										P11031	Activated RNA polymerase II transcriptional coactivator p15 OS=Mus musculus (Mouse) OX=10090 GN=Sub1 PE=1 SV=3	P11031 [30-39]	MS-275-CTRL	[K].QAVPEKPVKK.[Q]	0	High	1	1	88	1	1165.69	10	0		High	1	31.3305	0.0005758	0.01126	38	35.13		1.1151e+08	133161802	1.30154e+08	6.85133e+07	1.47609e+08	1.90187e+08	162963662	1.48774e+08	8.5227e+07	1.05689e+08	9.85625e+07	9.35985e+07
Row795_Row1366	QAVPEKPVK	1xAcetyl [K6]	P11031 1xAcetyl [K35]	P11031	P11031										P11031	Activated RNA polymerase II transcriptional coactivator p15 OS=Mus musculus (Mouse) OX=10090 GN=Sub1 PE=1 SV=3	P11031 [30-38]	MS-275-CTRL	[K].QAVPEKPVK.[K]	0	High	1	1	7	0	1037.6	9	0		High	1	42.9811	0.002218	0.06915	36	43		2.2236e+06	4.46137e+06	4.59533e+06		7.42073e+06	5.74903e+06	3448781	5422659	1.79881e+06	3.69262e+06	3.65746e+06
Row796_Row1127	QATVGDVNTDRPGLLDLKGK	1xAcetyl [K18]	P31786 1xAcetyl [K51]	P31786	P31786										P31786	Acyl-CoA-binding protein OS=Mus musculus (Mouse) OX=10090 GN=Dbi PE=1 SV=2	P31786 [34-53]	MS-275-CTRL	[K].QATVGDVNTDRPGLLDLKGK.[A]	0	High	1	1	20	1	2139.14	20	0		High	1	68.9724	0	0.00002601	45	69.08		4.88659e+06	4.16769e+06	5.11764e+06	3.10996e+06	1692566	1.75627e+06	1854691	1.64986e+06	3.90818e+06	3.45245e+06	4.06665e+06	4.02741e+06
Row797_Row370	QATLGAGLPISTPCTTVNKVCASGMK	1xAcetyl [K19]; 2xCarbamidomethyl [C14; C21]	Q8QZT1 1xAcetyl [K121]	Q8QZT1	Q8QZT1										Q8QZT1	Acetyl-CoA acetyltransferase, mitochondrial OS=Mus musculus (Mouse) OX=10090 GN=Acat1 PE=1 SV=1	Q8QZT1 [103-128]	MS-275-CTRL	[R].QATLGAGLPISTPCTTVNKVCASGMK.[A]	0	High	1	1	7	1	2704.35	26	0		High	1	79.9636	0	0.0000001315	105	80.28		3428433	868644	777631			599159	553057		2.75611e+06	733645	635503
Row801_Row515	QAQILASEAEKAEQINQAAGEASAVLAK	1xAcetyl [K11]	Q99JB2 1xAcetyl [K233]	Q99JB2	Q99JB2										Q99JB2	Stomatin-like protein 2, mitochondrial OS=Mus musculus (Mouse) OX=10090 GN=Stoml2 PE=1 SV=1	Q99JB2 [223-250]	MS-275-CTRL	[K].QAQILASEAEKAEQINQAAGEASAVLAK.[A]	0	High	1	1	4	1	2881.49	28	0		High	1	99.7301	0	1.322E-12	133	99.69		290380	103145	613426	106852	122384	97173.4			241947	89438.3	503082	130538
Row810_Row686	QHGIILKMVYPQADSK	1xAcetyl [K7]	Q8R0G9 1xAcetyl [K786]	Q8R0G9	Q8R0G9										Q8R0G9	Nuclear pore complex protein Nup133 OS=Mus musculus (Mouse) OX=10090 GN=Nup133 PE=1 SV=2	Q8R0G9 [780-795]	MS-275-CTRL	[R].QHGIILKMVYPQADSK.[L]	0	High	1	1	18	1	1869.99	16	0		High	1	70.6268	0	0.00001535	66	71.02		23510846	13280176	28229700	11651345	7219464	5324572	4.9771e+06	2698020	1.83797e+07	1.08447e+07	2.18695e+07	1.54371e+07
Row812_Row2711	QGVGKYIHPAATK	1xAcetyl [K5]	Q9D787 1xAcetyl [K483]	Q9D787	Q9D787										Q9D787	RING-type E3 ubiquitin-protein ligase PPIL2 OS=Mus musculus (Mouse) OX=10090 GN=Ppil2 PE=1 SV=2	Q9D787 [479-491]	MS-275-CTRL	[R].QGVGKYIHPAATK.[R]	0	High	1	1	12	1	1411.77	13	0		High	1	45.1629	0	0.00004665	42	45.82		6.62874e+06	7295676			10040736	7804699	7463289	9383296	5.2781e+06	6.00197e+06
Row826_Row863	QGDGKWQLAYR	1xAcetyl [K5]	Q8C166 1xAcetyl [K170]	Q8C166	Q8C166										Q8C166	Copine-1 OS=Mus musculus (Mouse) OX=10090 GN=Cpne1 PE=1 SV=1	Q8C166 [166-176]	MS-275-CTRL	[R].QGDGKWQLAYR.[T]	0	High	1	1	19	1	1363.68	11	0		High	1	68.411	0	0.00001125	82	68.49		4.9535e+06	3.60794e+06	4.21089e+06	2.76829e+06	1.96434e+06	2.04659e+06	1.32046e+06	2174687	3.9609e+06	2.99409e+06	3.35585e+06	3.57774e+06
Row827_Row1022	PNWGGGKK	1xAcetyl [K]	P97315 1xAcetyl [K]	P97315	P97315										P97315	Cysteine and glycine-rich protein 1 OS=Mus musculus (Mouse) OX=10090 GN=Csrp1 PE=1 SV=3	P97315 [2-9]	MS-275-CTRL	[M].PNWGGGKK.[C]	0	High	1	1	12	1	885.458	8	0		High	1	39.4193	0.0004858	0.004733	46	39.25				5.08822e+06	3931086	2577720	1.22607e+06	888444				4.04362e+06	5.11144e+06
Row854_Row30	PHPYPALTPEQKK	1xAcetyl [K]	P05064 1xAcetyl [K]	P05064	P05064										P05064	Fructose-bisphosphate aldolase A OS=Mus musculus (Mouse) OX=10090 GN=Aldoa PE=1 SV=2	P05064 [2-14]	MS-275-CTRL	[M].PHPYPALTPEQKK.[E]	0	High	1	1	7	1	1547.82	13	0		High	1	47.8955	0	0.0007337	33	47.85		7.34242e+06	7.27577e+06	7.43211e+06	4481268	2.88487e+06	3.53931e+06	1.80475e+06	3.54584e+06	5.83771e+06	5.9858e+06	5.87311e+06	5.84003e+06
Row868_Row92	QIAAKIGGDAATTVNNNTPDFGFGGQK	1xAcetyl [K5]	Q3U0V1 1xAcetyl [K88]	Q3U0V1	Q3U0V1										Q3U0V1	Far upstream element-binding protein 2 OS=Mus musculus (Mouse) OX=10090 GN=Khsrp PE=1 SV=2	Q3U0V1 [84-110]	MS-275-CTRL	[R].QIAAKIGGDAATTVNNNTPDFGFGGQK.[R]	0	High	1	1	18	1	2734.34	27	0		High	1	81.0004	0	0.0000000063	100	80.86		4022622	2.69817e+06	2.63207e+06	2.00843e+06	1.09522e+06	1.0878e+06	781602	1.56987e+06	3.22629e+06	2.24716e+06	2.11233e+06	2.58134e+06
Row869_Row350	QIAAKIGGDAGTSLNSNDYGYGGQK	1xAcetyl [K5]	Q91WJ8 1xAcetyl [K40]	Q91WJ8	Q91WJ8										Q91WJ8	Far upstream element-binding protein 1 OS=Mus musculus (Mouse) OX=10090 GN=Fubp1 PE=1 SV=1	Q91WJ8 [36-60]	MS-275-CTRL	[R].QIAAKIGGDAGTSLNSNDYGYGGQK.[R]	0	High	1	1	4	1	2527.21	25	0		High	1	69.0295	0.000466	1	101	69.13		1437602	929112	871988	587778	999918	512498	602711	940908	1.17035e+06	784064	711401	739559
Row872_Row1678	QSKLAAAK	1xAcetyl [K3]	Q921M4 1xAcetyl [K21]	Q921M4	Q921M4										Q921M4	Golgin subfamily A member 2 OS=Mus musculus (Mouse) OX=10090 GN=Golga2 PE=1 SV=3	Q921M4 [19-26]	MS-275-CTRL	[R].QSKLAAAK.[K]	0	High	1	1	3	1	858.504	8	0		High	1	33.4965	0	0.01161	40	33.44		839171	1.00535e+06	760936	502902	618202		696197		688522	847574	622060	631061
Row877_Row390	QQIGSSAMPYKR	1xAcetyl [K11]	P54822 1xAcetyl [K295]	P54822	P54822										P54822	Adenylosuccinate lyase OS=Mus musculus (Mouse) OX=10090 GN=Adsl PE=1 SV=2	P54822 [285-296]	MS-275-CTRL	[K].QQIGSSAMPYKR.[N]	0	High	1	1	1	1	1407.7	12	0		High	1	53.8044	0	0.00003765	71	54.04		2.50809e+06	2.31891e+06	2547156	1.40637e+06	1.08849e+06	1.45645e+06	1.1065e+06	2.00714e+06	2.02541e+06	1.93491e+06	2.04518e+06	1.79643e+06
Row880_Row3634	QPSAESGLAAETSAVSQDLEGVPPSKK	1xAcetyl [K]	Q9CXE2 1xAcetyl [K]	Q9CXE2	Q9CXE2										Q9CXE2	B-cell CLL/lymphoma 7 protein family member A OS=Mus musculus (Mouse) OX=10090 GN=Bcl7a PE=2 SV=1	Q9CXE2 [171-197]	MS-275-CTRL	[R].QPSAESGLAAETSAVSQDLEGVPPSKK.[M]	0	High	1	1	8	1	2725.35	27	0		High	1	81.8611	0	0.0000000007	74	82.01		1.07456e+06	441946	315780	200656		1938563	966589	1.36181e+06	878498	376391	261549	247823
Row882_Row125	QPAIMPGQSYGLEDGSCSYKDFSESR	1xAcetyl [K20]; 1xCarbamidomethyl [C17]	Q8R081 1xAcetyl [K472]	Q8R081	Q8R081										Q8R081	Heterogeneous nuclear ribonucleoprotein L OS=Mus musculus (Mouse) OX=10090 GN=Hnrnpl PE=1 SV=2	Q8R081 [453-478]	MS-275-CTRL	[K].QPAIMPGQSYGLEDGSCSYKDFSESR.[N]	0	High	1	1	2	1	2951.28	26	0		High	1	81.0213	0	0.000000001	85	80.97		1.15875e+06	615711	791386			455930	247464		946289	522237	646575
Row885_Row416	QTATQLLKLAHK	1xAcetyl [K8]	P12970 1xAcetyl [K97]	P12970	P12970										P12970	60S ribosomal protein L7a OS=Mus musculus (Mouse) OX=10090 GN=Rpl7a PE=1 SV=2	P12970 [90-101]	MS-275-CTRL	[R].QTATQLLKLAHK.[YQ]	0	High	1	2	1	1	1393.82	12	0		High	1	59.5942	0	0.0002268	57	59.81		1.63007e+06	1.76406e+06	1.95919e+06	1340275	1.88534e+06	986252	858751	1.10892e+06	1.32462e+06	1.47692e+06	1.57924e+06	1.71058e+06
Row887_Row72	QTDKLPSKTVAAK	1xAcetyl [K8]	Q64511 1xAcetyl [K1477]	Q64511	Q64511										Q64511	DNA topoisomerase 2-beta OS=Mus musculus (Mouse) OX=10090 GN=Top2b PE=1 SV=2	Q64511 [1470-1482]	MS-275-CTRL	[K].QTDKLPSKTVAAK.[K]	0	High	1	1	7	2	1428.81	13	0		High	1	40.9457	0	0.00004771	63	41.33		2.52544e+06	2925173	3.10233e+06	1.3319e+06	6.05342e+06	9650536		8422346	2.03922e+06	2.43379e+06	2.48365e+06	1.6997e+06
Row898_Row60	QTVAVGVIKAVDKK	1xAcetyl [K9]	P10126 1xAcetyl [K439]	P10126	P10126										P10126	Elongation factor 1-alpha 1 OS=Mus musculus (Mouse) OX=10090 GN=Eef1a1 PE=1 SV=3	P10126 [431-444]	MS-275-CTRL	[R].QTVAVGVIKAVDKK.[A]	0	High	1	1	3	2	1497.9	14	0		High	1	59.217	0	0.000003441	58	59.11		2.28033e+06	2.4275e+06	1.80676e+06	1.32033e+06	795634	851510	691946	867002	1.84403e+06	2.02437e+06	1.45813e+06	1.68469e+06
Row909_Row228	QLKLDPSIFESLQK	1xAcetyl [K3]	P60122 1xAcetyl [K171]	P60122	P60122										P60122	RuvB-like 1 OS=Mus musculus (Mouse) OX=10090 GN=Ruvbl1 PE=1 SV=1	P60122 [169-182]	MS-275-CTRL	[K].QLKLDPSIFESLQK.[E]	0	High	1	1	3	1	1687.93	14	0		High	1	93.4234	0	0.000004589	63	93.48		500966		588149		219369	201343			414119		482654
Row910_Row159	QLGSILKTNVR	1xAcetyl [K7]	Q6P5F9 1xAcetyl [K693]	Q6P5F9	Q6P5F9										Q6P5F9	Exportin-1 OS=Mus musculus (Mouse) OX=10090 GN=Xpo1 PE=1 SV=1	Q6P5F9 [687-697]	MS-275-CTRL	[K].QLGSILKTNVR.[A]	0	High	1	1	2	1	1270.75	11	0		High	1	64.9002	0.0001961	0.0006019	43	64.99		1.50556e+06	1.38221e+06	1.71485e+06	995580	863219	952123	823520	755635	1.22485e+06	1.16072e+06	1.38503e+06	1.26413e+06
Row911_Row1000	QLFWEKK	1xAcetyl [K6]	Q9Z2D8 1xAcetyl [K141]	Q9Z2D8	Q9Z2D8										Q9Z2D8	Methyl-CpG-binding domain protein 3 OS=Mus musculus (Mouse) OX=10090 GN=Mbd3 PE=1 SV=1	Q9Z2D8 [136-142]	MS-275-CTRL	[R].QLFWEKK.[L]	0	High	1	1	7	1	1020.55	7	0		High	1	70.471	0.002056	0.06376	36	70.81		1.59258e+06	1.70789e+06	1.80049e+06	1.24934e+06		821112	618432		1.29459e+06	1.43046e+06	1.45315e+06	1.59258e+06
Row913_Row554	QIFLGGVDKR	1xAcetyl [K9]	P51881 1xAcetyl [K105]	P51881	P51881										P51881	ADP/ATP translocase 2 OS=Mus musculus (Mouse) OX=10090 GN=Slc25a5 PE=1 SV=3	P51881 [97-106]	MS-275-CTRL	[K].QIFLGGVDKR.[T]	0	High	1	1	21	1	1174.66	10	0		High	1	65.3172	0	0.002178	64	65.84		9.35977e+06	5.3418e+06	1.09986e+07	5.94196e+06	3.14084e+06	3.67117e+06	2.72454e+06	3.86245e+06	7.41548e+06	4.41152e+06	8.64097e+06	7.78148e+06
Row919_Row1374	QIEQEKLASLK	1xAcetyl [K6]	Q52KI8 1xAcetyl [K140]	Q52KI8	Q52KI8										Q52KI8	Serine/arginine repetitive matrix protein 1 OS=Mus musculus (Mouse) OX=10090 GN=Srrm1 PE=1 SV=2	Q52KI8 [135-145]	MS-275-CTRL	[R].QIEQEKLASLK.[K]	0	High	1	1	1	1	1328.74	11	0		High	1	61.3622	0	0.0003054	68	61.7		487353	641859	757716	344690	574034	851683	567931	769480	403028	544135	619467	429715
Row925_Row4272	QIESSDYDSSSSKGKK	2xAcetyl [K13; K]	Q8C0D7 2xAcetyl [K127; K]	Q8C0D7	Q8C0D7										Q8C0D7	Inhibitor of growth protein 4 OS=Mus musculus (Mouse) OX=10090 GN=Ing4 PE=1 SV=2	Q8C0D7 [115-130]	MS-275-CTRL	[K].QIESSDYDSSSSKGKK.[K]	0	High	1	1	67	2	1829.84	16	0		High	1	44.9124	0	0.0000000159	135	44.87		31887439	26392834	24917197	1.62778e+07	15749282	1.40849e+07	11468422	1.62803e+07	2.48182e+07	2.13706e+07	1.93392e+07	2.16918e+07
Row926_Row92	QIAAKIGGDAATTVNNNTPDFGFGGQKR	1xAcetyl [K5]	Q3U0V1 1xAcetyl [K88]	Q3U0V1	Q3U0V1										Q3U0V1	Far upstream element-binding protein 2 OS=Mus musculus (Mouse) OX=10090 GN=Khsrp PE=1 SV=2	Q3U0V1 [84-111]	MS-275-CTRL	[R].QIAAKIGGDAATTVNNNTPDFGFGGQKR.[Q]	0	High	1	1	8	2	2890.44	28	0		High	1	74.6815	0	0.0000000053	77	74.94		2763924	1.92106e+06	2.25005e+06	356608		462859	786565	901815	2.22887e+06	1.60667e+06	1.80997e+06	444834
Row937_Row2995	QLREEGEEVGKHR	1xAcetyl [K11]	Q8R344 1xAcetyl [K53]	Q8R344	Q8R344										Q8R344	Coiled-coil domain-containing protein 12 OS=Mus musculus (Mouse) OX=10090 GN=Ccdc12 PE=1 SV=2	Q8R344 [43-55]	MS-275-CTRL	[K].QLREEGEEVGKHR.[G]	0	High	1	1	11	2	1608.81	13	0		High	1	33.9128	0	0.002233	37	34.16		1.79022e+06	1.40804e+06	1.18164e+06	633190	906667	1.31733e+06	1.67002e+06	1.21767e+06	1.45278e+06	1.18214e+06	959675	797725
Row941_Row2731	QLISKPLSSSVSNNKR	1xAcetyl [K5]	E9Q5K9 1xAcetyl [K72]	E9Q5K9	E9Q5K9										E9Q5K9	YTH domain-containing protein 1 OS=Mus musculus (Mouse) OX=10090 GN=Ythdc1 PE=1 SV=2	E9Q5K9 [68-83]	MS-275-CTRL	[R].QLISKPLSSSVSNNKR.[I]	0	High	1	1	10	1	1800	16	0		High	1	52.555	0	0.0000001512	53	52.6		4641054	5334143	3182808	2923011	981835	826616	564331		3.71458e+06	4.40527e+06	2.54711e+06	3.78125e+06
Row945_Row1133	QLPDKWQHDLFDSGFGGGAGVETGGK	1xAcetyl [K5]	O08583 1xAcetyl [K85]	O08583	O08583										O08583	THO complex subunit 4 OS=Mus musculus (Mouse) OX=10090 GN=Alyref PE=1 SV=3	O08583 [81-106]	MS-275-CTRL	[K].QLPDKWQHDLFDSGFGGGAGVETGGK.[L]	0	High	1	1	13	1	2745.29	26	0		High	1	87.3437	0	0.000000013	100	87.02		800255	378814	1.28506e+06	452089	784194	996952		324732	657045	323238	1.04237e+06	566255
Row958_Row1207	SLIVEGKR	1xAcetyl [K7]	Q7TNV0 1xAcetyl [K61]	Q7TNV0	Q7TNV0										Q7TNV0	Protein DEK OS=Mus musculus (Mouse) OX=10090 GN=Dek PE=1 SV=1	Q7TNV0 [55-62]	MS-275-CTRL	[K].SLIVEGKR.[E]	0	High	1	1	6	1	943.557	8	0		High	1	49.2972	0.0005758	0.01132	32	49.55		3730237	3.66956e+06	4.13242e+06	2.70679e+06	3181079	5121601	6395185		2.99506e+06	3.04459e+06	3.29423e+06	3.4969e+06
Row973_Row1445	SLSLKLIQQLR	1xAcetyl [K5]	Q8K224 1xAcetyl [K426]	Q8K224	Q8K224										Q8K224	RNA cytidine acetyltransferase OS=Mus musculus (Mouse) OX=10090 GN=Nat10 PE=1 SV=1	Q8K224 [422-432]	MS-275-CTRL	[R].SLSLKLIQQLR.[Q]	0	High	1	1	25	1	1340.83	11	0		High	1	85.9654	0	0.0004529	65	86		3.35425e+06	2.37081e+06	4.97167e+06	2.86256e+06	1.9332e+06	1.70804e+06	889324	242733	2.69733e+06	1.97768e+06	3.95236e+06	3.70172e+06
Row991_Row1707	SLEKVCADLIR	1xAcetyl [K4]; 1xCarbamidomethyl [C6]	P60867 1xAcetyl [K34]	P60867	P60867										P60867	40S ribosomal protein S20 OS=Mus musculus (Mouse) OX=10090 GN=Rps20 PE=1 SV=1	P60867 [31-41]	MS-275-CTRL	[K].SLEKVCADLIR.[G]	0	High	1	1	10	1	1345.71	11	0		High	1	71.8743	0	0.0009498	54	71.92		1.65909e+06	1.01664e+06	1.49381e+06	851760	637678	854421	869550	1.65855e+06	1.34786e+06	856970	1.20898e+06	1.07861e+06
Row1010_Row1810	SIHSFQNLGIQCVKK	1xAcetyl [K]; 1xCarbamidomethyl [C12]	Q04207 1xAcetyl [K]	Q04207	Q04207										Q04207	Transcription factor p65 OS=Mus musculus (Mouse) OX=10090 GN=Rela PE=1 SV=1	Q04207 [109-123]	MS-275-CTRL	[R].SIHSFQNLGIQCVKK.[R]	0	High	1	1	28	1	1800.94	15	0		High	1	63.4579	0	0.000001183	61	63.5		4.41691e+06	5416271	5348526	3.37518e+06	2.96286e+06	3.85172e+06	3.55443e+06	2.75248e+06	3.53772e+06	4.47226e+06	4.24733e+06	4.37706e+06
Row1014_Row68	SLHDALCVVKR	1xAcetyl [K10]; 1xCarbamidomethyl [C7]	P11983 1xAcetyl [K400]	P11983	P11983										P11983	T-complex protein 1 subunit alpha OS=Mus musculus (Mouse) OX=10090 GN=Tcp1 PE=1 SV=3	P11983 [391-401]	MS-275-CTRL	[R].SLHDALCVVKR.[V]	0	High	1	1	40	1	1339.72	11	0		High	1	59.0626	0	0.00005172	72	59.27		93670479	97206586	108212794	63258670	64196470	67612708	64900676	82302640	7.17737e+07	7.7452e+07	8.21725e+07	8.63008e+07
Row1031_Row4369	SQAHSVLKR	1xAcetyl [K8]	B2RQG2 1xAcetyl [K555]	B2RQG2	B2RQG2										B2RQG2	PHD finger protein 3 OS=Mus musculus (Mouse) OX=10090 GN=Phf3 PE=1 SV=1	B2RQG2 [548-556]	MS-275-CTRL	[K].SQAHSVLKR.[M]	0	High	1	1	2	1	1067.6	9	0		High	1	30.4128	0.0002536	0.002831	31	30.47		199845	458933	133426	109892	565096	515588	815308	633519	167417	390675	111938	134317
Row1035_Row3750	SPSFPACHPPPAGASSSVAASKR	1xAcetyl [K22]; 1xCarbamidomethyl [C7]	Q99MU3 1xAcetyl [K360]	Q99MU3	Q99MU3										Q99MU3	Double-stranded RNA-specific adenosine deaminase OS=Mus musculus (Mouse) OX=10090 GN=Adar PE=1 SV=2	Q99MU3 [339-361]	MS-275-CTRL	[R].SPSFPACHPPPAGASSSVAASKR.[V]	0	High	1	1	15	1	2308.11	23	0		High	1	51.7133	0	2.781E-11	83	51.93		3.70225e+06	4.83302e+06	3662458	2.53997e+06	1.82383e+06	2.50676e+06	2.55261e+06	3.67437e+06	2.97292e+06	3.99628e+06	2.92484e+06	3.27777e+06
Row1044_Row310	SQEKGELEKGGR	1xAcetyl [K9]	Q9JIX8 1xAcetyl [K340]	Q9JIX8	Q9JIX8										Q9JIX8	Apoptotic chromatin condensation inducer in the nucleus OS=Mus musculus (Mouse) OX=10090 GN=Acin1 PE=1 SV=3	Q9JIX8 [332-343]	MS-275-CTRL	[R].SQEKGELEKGGR.[V]	0	High	1	1	20	2	1359.69	12	0		High	1	31.2199	0.0003156	0.000006296	52	31.4		2.43195e+06	2.656e+06	2.15526e+06	1.34103e+06	2378850	3.86072e+06	3.21013e+06	3718955	1.9648e+06	2.21247e+06	1.73483e+06	1.71156e+06
Row1046_Row1927	SQETPAAKK	1xAcetyl [K]	Q62189 1xAcetyl [K]	Q62189	Q62189										Q62189	U1 small nuclear ribonucleoprotein A OS=Mus musculus (Mouse) OX=10090 GN=Snrpa PE=1 SV=3	Q62189 [121-129]	MS-275-CTRL	[K].SQETPAAKK.[A]	0	High	1	1	9	1	1001.53	9	0		High	1	27.4729	0.001076	0.05046	38	27.81		760512	1.07387e+06	550684	353553	413859	593989	723080	492335	624876	904607	452352	440957
Row1049_Row46	SQPSKTLFVK	1xAcetyl [K5]	P09405 1xAcetyl [K569]	P09405	P09405										P09405	Nucleolin OS=Mus musculus (Mouse) OX=10090 GN=Ncl PE=1 SV=2	P09405 [565-574]	MS-275-CTRL	[R].SQPSKTLFVK.[G]	0	High	1	1	5	1	1176.66	10	0		High	1	58.8913	0.0001767	0.006044	40	58.88		4.45477e+06	4.42716e+06	2952038	2.34481e+06	1.30819e+06	1.46187e+06	1.24366e+06	1.33449e+06	3.5676e+06	3.66465e+06	2.36508e+06	3.02174e+06
Row1052_Row59	SQNTKISTQLDFASK	1xAcetyl [K5]	F6ZDS4 1xAcetyl [K787]	F6ZDS4	F6ZDS4										F6ZDS4	Nucleoprotein TPR OS=Mus musculus (Mouse) OX=10090 GN=Tpr PE=1 SV=1	F6ZDS4 [783-797]	MS-275-CTRL	[R].SQNTKISTQLDFASK.[R]	0	High	1	1	12	1	1709.87	15	0		High	1	67.029	0	0.0000000488	102	67.25		2732624	1.61193e+06	1.77363e+06	1.25513e+06	1.15823e+06	929485	1.01497e+06	1.61392e+06	2.20399e+06	1.35106e+06	1.43179e+06	1.6001e+06
Row1056_Row1084	SQKPVVVKR	1xAcetyl [K8]	P41105 1xAcetyl [K127]	P41105	P41105										P41105	60S ribosomal protein L28 OS=Mus musculus (Mouse) OX=10090 GN=Rpl28 PE=1 SV=2	P41105 [120-128]	MS-275-CTRL	[R].SQKPVVVKR.[K]	0	High	1	1	17	1	1082.67	9	0		High	1	30.2054	0	0.000139	57	30.28		1.53923e+06	2298084	1.79613e+06	996894	941736	1.38031e+06	1.33585e+06	1.33744e+06	1.25184e+06	1.91775e+06	1.44968e+06	1.26583e+06
Row1057_Row424	SQHTGNAQVSQTKFLPNAPK	1xAcetyl [K13]	Q91VR5 1xAcetyl [K281]	Q91VR5	Q91VR5										Q91VR5	ATP-dependent RNA helicase DDX1 OS=Mus musculus (Mouse) OX=10090 GN=Ddx1 PE=1 SV=1	Q91VR5 [269-288]	MS-275-CTRL	[K].SQHTGNAQVSQTKFLPNAPK.[A]	0	High	1	1	17	1	2195.12	20	0		High	1	54.674	0	0.0000002414	82	54.69		2.98346e+06	3163042	3.32629e+06	1.81359e+06	2.11959e+06	3.39323e+06	2526144	2.97097e+06	2.40324e+06	2.62916e+06	2.66018e+06	2.32681e+06
Row1065_Row1556	SNYKMMFVK	1xAcetyl [K4]	Q9R0P4 1xAcetyl [K172]	Q9R0P4	Q9R0P4										Q9R0P4	Small acidic protein OS=Mus musculus (Mouse) OX=10090 GN=Smap PE=1 SV=1	Q9R0P4 [169-177]	MS-275-CTRL	[K].SNYKMMFVK.[S]	0	High	1	1	1	1	1189.57	9	0		High	1	71.1174	0.0001961	0.0002149	52	71.34		774752	517268	621906		1.34543e+06	878108	1.17603e+06		636405	439684	509933
Row1083_Row379	SIVDNWPENHVKAVVVTDGER	1xAcetyl [K12]	Q99KE1 1xAcetyl [K156]	Q99KE1	Q99KE1										Q99KE1	NAD-dependent malic enzyme, mitochondrial OS=Mus musculus (Mouse) OX=10090 GN=Me2 PE=1 SV=1	Q99KE1 [145-165]	MS-275-CTRL	[R].SIVDNWPENHVKAVVVTDGER.[I]	0	High	1	1	20	1	2406.2	21	0		High	1	76.2261	0	0.0000004237	58	76.43		5.42353e+06	4.6552e+06	6407997	4.07785e+06	8.36369e+06	2.45826e+06	1.90337e+06	3.09228e+06	4.33105e+06	3.85103e+06	5.07501e+06	5.30563e+06
Row1110_Row142	SGDWKGYTGK	1xAcetyl [K5]	P06745 1xAcetyl [K142]	P06745	P06745										P06745	Glucose-6-phosphate isomerase OS=Mus musculus (Mouse) OX=10090 GN=Gpi PE=1 SV=4	P06745 [138-147]	MS-275-CTRL	[R].SGDWKGYTGK.[S]	0	High	1	1	8	1	1140.53	10	0		High	1	54.2813	0	0.00255	42	54.15		3.859e+06	3.31513e+06	3.05112e+06	2.72352e+06	935758	1.11095e+06	991376	977819	3.09692e+06	2.75398e+06	2.44326e+06	3.51888e+06
Row1115_Row366	SGAGSPPGKR	1xAcetyl [K9]	Q8BTI8 1xAcetyl [K1183]	Q8BTI8	Q8BTI8										Q8BTI8	Serine/arginine repetitive matrix protein 2 OS=Mus musculus (Mouse) OX=10090 GN=Srrm2 PE=1 SV=3	Q8BTI8 [1175-1184]	MS-275-CTRL	[R].SGAGSPPGKR.[D]	0	High	1	1	10	1	955.496	10	0		High	1	28.4756	0	0.0001874	57	28.85		1.13313e+06	2.14865e+06	874786	582500	842099	1.23173e+06	1.53504e+06	1.0167e+06	925670	1.79453e+06	713649	732803
Row1119_Row712	SFVVSKFR	1xAcetyl [K6]	Q9QX47 1xAcetyl [K16]	Q9QX47	Q9QX47										Q9QX47	Protein SON OS=Mus musculus (Mouse) OX=10090 GN=Son PE=1 SV=2	Q9QX47 [11-18]	MS-275-CTRL	[R].SFVVSKFR.[E]	0	High	1	1	18	1	1011.56	8	0		High	1	66.4483	0	0.004352	43	66.95		1.87205e+06	1.7799e+06	2.72928e+06	1.38478e+06	2735457	3127954	2281550	2.34784e+06	1.5182e+06	1.49002e+06	2.18917e+06	1.76838e+06
Row1130_Row2486	SGIGNKR	1xAcetyl [K6]; 1xAcetyl [N-Term]	Q5DTM8 1xAcetyl [K7]; 1xAcetyl [N-Term]	Q5DTM8	Q5DTM8										Q5DTM8	E3 ubiquitin-protein ligase BRE1A OS=Mus musculus (Mouse) OX=10090 GN=Rnf20 PE=1 SV=2	Q5DTM8 [2-8]	MS-275-CTRL	[M].SGIGNKR.[A]	0	High	1	1	2	1	815.437	7	0		High	1	44.2655	0.0003748	0.0202	41	44.48		1679973	1.87319e+06	1.10484e+06	1.0195e+06	1.76657e+06	1.48777e+06	908744	1.73179e+06	1.36457e+06	1.56713e+06	898203	1.29504e+06
Row1131_Row1005	SGKYVLGYK	1xAcetyl [K3]	P62889 1xAcetyl [K26]	P62889	P62889										P62889	60S ribosomal protein L30 OS=Mus musculus (Mouse) OX=10090 GN=Rpl30 PE=1 SV=2	P62889 [24-32]	MS-275-CTRL	[K].SGKYVLGYK.[Q]	0	High	1	1	5	1	1056.57	9	0		High	1	57.8284	0	0.0005298	49	57.82		2196156	2590913	2345410	1.53922e+06	1.24347e+06	1.41662e+06	1.25113e+06	1.0135e+06	1.77693e+06	2.15891e+06	1.88551e+06	1.9692e+06
Row1135_Row435	SGKLKGDDLQAIKK	1xAcetyl [K]	Q9Z204 1xAcetyl [K]	Q9Z204	Q9Z204										Q9Z204	Heterogeneous nuclear ribonucleoproteins C1/C2 OS=Mus musculus (Mouse) OX=10090 GN=Hnrnpc PE=1 SV=1	Q9Z204 [186-199]	MS-275-CTRL	[K].SGKLKGDDLQAIKK.[E]	0	High	1	1	40	3	1542.88	14	0		High	1	42.7075	0	0.001826	35	42.41		40471563	43866355	52723076	2.25282e+07	2001888	5.41348e+06	5.85473e+06	7217531	3.13906e+07	3.52969e+07	4.04665e+07	3.01903e+07
Row1137_Row1429	SGKFMNPTDQAR	1xAcetyl [K3]	Q923D5 1xAcetyl [K13]	Q923D5	Q923D5										Q923D5	WW domain-binding protein 11 OS=Mus musculus (Mouse) OX=10090 GN=Wbp11 PE=1 SV=2	Q923D5 [11-22]	MS-275-CTRL	[K].SGKFMNPTDQAR.[K]	0	High	1	1	18	1	1393.65	12	0		High	1	54.0486	0	0.00007994	62	54.48		4.90664e+06	4.19806e+06	3501424	1.75263e+06	7164644	4.69068e+06	6088183	7185886	3.92398e+06	3.47729e+06	2.79811e+06	2.24727e+06
Row1139_Row1744	SGGGGCGGGGSYSASSSSAAAAAAAAGAAVLPVKKPK	1xAcetyl [K]; 1xCarbamidomethyl [C6]	Q80U70 1xAcetyl [K]	Q80U70	Q80U70										Q80U70	Polycomb protein Suz12 OS=Mus musculus (Mouse) OX=10090 GN=Suz12 PE=1 SV=2	Q80U70 [41-77]	MS-275-CTRL	[K].SGGGGCGGGGSYSASSSSAAAAAAAAGAAVLPVKKPK.[M]	0	High	1	1	2	1	3177.56	37	0		High	1	73.8694	0	0.0000000405	60	74.03		250164	729486	328944	403331		445689	305553		208890	617444	272287	504189
Row1142_Row584	SGKWESLHTGK	1xAcetyl [K3]	Q569Z6 1xAcetyl [K468]	Q569Z6	Q569Z6										Q569Z6	Thyroid hormone receptor-associated protein 3 OS=Mus musculus (Mouse) OX=10090 GN=Thrap3 PE=1 SV=1	Q569Z6 [466-476]	MS-275-CTRL	[K].SGKWESLHTGK.[E]	0	High	1	1	20	1	1271.64	11	0		High	1	48.4535	0	0.00008696	46	48.34		15622684	14289608	17125790	10476368	14219183	19529234	10119164	17017742	1.22858e+07	1.16585e+07	1.33663e+07	1.38549e+07
Row1157_Row4348	SELISCIENGNYAKAAR	1xAcetyl [K14]; 1xCarbamidomethyl [C6]	G5E8P1 1xAcetyl [K903]	G5E8P1	G5E8P1										G5E8P1	Bromodomain-containing protein 1 OS=Mus musculus (Mouse) OX=10090 GN=Brd1 PE=1 SV=1	G5E8P1 [890-906]	MS-275-CTRL	[R].SELISCIENGNYAKAAR.[I]	0	High	1	1	1	1	1937.94	17	0		High	1	73.6729	0	0.0000003322	72	73.78		824707	510503	437516	275607	168262	189966	155321	250887	676826	434004	360624	342265
Row1179_Row2	SFDSEFKLACK	1xAcetyl [K7]; 1xCarbamidomethyl [C10]	Q9JHU4 1xAcetyl [K4281]	Q9JHU4	Q9JHU4										Q9JHU4	Cytoplasmic dynein 1 heavy chain 1 OS=Mus musculus (Mouse) OX=10090 GN=Dync1h1 PE=1 SV=2	Q9JHU4 [4275-4285]	MS-275-CTRL	[R].SFDSEFKLACK.[V]	0	High	1	1	19	1	1373.64	11	0		High	1	71.9929	0	0.001389	56	72.19		1.79743e+06	1.93157e+06	2.25458e+06	1.53532e+06	971096	1.23315e+06	1.71365e+06	1.27189e+06	1.45855e+06	1.61535e+06	1.81356e+06	1.96412e+06
Row1187_Row13	SKFGANAILGVSLAVCK	1xAcetyl [K2]; 1xCarbamidomethyl [C16]	P17182 1xAcetyl [K105]	P17182	P17182										P17182	Alpha-enolase OS=Mus musculus (Mouse) OX=10090 GN=Eno1 PE=1 SV=3	P17182 [104-120]	MS-275-CTRL	[K].SKFGANAILGVSLAVCK.[A]	0	High	1	3	1	1	1776.97	17	0		High	1	88.4381	0	0.001912	30	88.11		5964250	3408850	6785850	3.79912e+06	2.02485e+06	1.60423e+06	958484	450638	4.75629e+06	2.83086e+06	5.36968e+06	4.93693e+06
Row1189_Row250	SKFEDLAK	1xAcetyl [K2]	P30681 1xAcetyl [K59]	P30681	P30681										P30681	High mobility group protein B2 OS=Mus musculus (Mouse) OX=10090 GN=Hmgb2 PE=1 SV=3	P30681 [58-65]	MS-275-CTRL	[K].SKFEDLAK.[S]	0	High	1	1	14	1	979.509	8	0		High	1	57.6846	0.0001559	0.004339	57	58.02		2867501	2.91292e+06	3062433	1.56104e+06	2.06459e+06	2.60563e+06	2417278	2.71375e+06	2.31116e+06	2.42372e+06	2.45218e+06	1.9976e+06
Row1200_Row1243	SHTILLVQPTKRPEGR	1xAcetyl [N-Term]	P84089 1xAcetyl [N-Term]	P84089	P84089										P84089	Enhancer of rudimentary homolog OS=Mus musculus (Mouse) OX=10090 GN=Erh PE=1 SV=1	P84089 [2-17]	MS-275-CTRL	[M].SHTILLVQPTKRPEGR.[T]	0	High	1	1	16	1	1874.06	16	0		High	1	48.8699	0.0003156	0.00009231	30	49.18		3350201	3232908	3.48583e+06	2.08624e+06	2323906	2.01167e+06	1.96005e+06	4708935	2.69412e+06	2.68651e+06	2.78583e+06	2.6831e+06
Row1202_Row370	SKEAWDAGKFASEITPITISVK	1xAcetyl [K]	Q8QZT1 1xAcetyl [K]	Q8QZT1	Q8QZT1										Q8QZT1	Acetyl-CoA acetyltransferase, mitochondrial OS=Mus musculus (Mouse) OX=10090 GN=Acat1 PE=1 SV=1	Q8QZT1 [219-240]	MS-275-CTRL	[R].SKEAWDAGKFASEITPITISVK.[G]	0	High	1	1	15	2	2420.27	22	0		High	1	88.2934	0	0.0000002474	74	88.21		1.16356e+06	613555	2.01367e+06	760604	810808	430913	70216.5		950165	520431	1.62249e+06	961289
Row1205_Row220	SKGQESFKK	1xAcetyl [K8]	Q61937 1xAcetyl [K227]	Q61937	Q61937										Q61937	Nucleophosmin OS=Mus musculus (Mouse) OX=10090 GN=Npm1 PE=1 SV=1	Q61937 [220-228]	MS-275-CTRL	[R].SKGQESFKK.[Q]	0	High	1	1	40	2	1080.57	9	0		High	1	27.1252	0.0001961	0.001056	45	27.6		6.205e+06	7.76523e+06	5.87438e+06	5.11511e+06	1.17841e+07	1.68361e+07	1.59737e+07	9.77385e+06	4.94544e+06	6.38334e+06	4.65842e+06	6.68133e+06
Row1213_Row35	SKGPAVGIDLGTTYSCVGVFQHGK	1xAcetyl [N-Term]; 1xCarbamidomethyl [C16]; 1xAcetyl [K2]	P63017 1xAcetyl [K3]; 1xAcetyl [N-Term]	P63017	P63017										P63017	Heat shock cognate 71 kDa protein OS=Mus musculus (Mouse) OX=10090 GN=Hspa8 PE=1 SV=1	P63017 [2-25]	MS-275-CTRL	[M].SKGPAVGIDLGTTYSCVGVFQHGK.[V]	0	High	1	1	20	1	2520.26	24	0		High	1	77.8599	0	7.197E-11	120	78.06		1.7246e+06	2.36724e+06	2412458		2.22561e+06	860202		7021519	1.40029e+06	1.97473e+06	1.9386e+06
Row1217_Row270	SKLPEKQQLAPGYPK	1xAcetyl [K6]	O08784 1xAcetyl [K976]	O08784	O08784										O08784	Treacle protein OS=Mus musculus (Mouse) OX=10090 GN=Tcof1 PE=1 SV=1	O08784 [971-985]	MS-275-CTRL	[K].SKLPEKQQLAPGYPK.[A]	0	High	1	1	24	2	1725.95	15	0		High	1	54.8622	0.000466	1	90	55.09		1.23423e+07	1.29959e+07	1.3301e+07	9410050	10776412	1.37959e+07	1.09339e+07	1.2836e+07	9.73927e+06	1.06154e+07	1.04202e+07	1.24216e+07
Row1218_Row1464	SKLEVGR	1xAcetyl [K2]	Q6PGH1 1xAcetyl [K125]	Q6PGH1	Q6PGH1										Q6PGH1	Protein BUD31 homolog OS=Mus musculus (Mouse) OX=10090 GN=Bud31 PE=1 SV=2	Q6PGH1 [124-130]	MS-275-CTRL	[K].SKLEVGR.[I]	0	High	1	1	20	1	830.473	7	0		High	1	42.6926	0.0005195	0.01499	42	43.11		29472166	30825408	27239730	15413614	31332808	61127924	42093940	51740316	2.29646e+07	2.49119e+07	2.11137e+07	2.05209e+07
Row1219_Row4423	SKKPSSKGKR	3xAcetyl [K7; K9; K]	B2KF05 3xAcetyl [K96; K98; K]	B2KF05	B2KF05										B2KF05	Bromodomain and PHD finger-containing protein 3 OS=Mus musculus (Mouse) OX=10090 GN=Brpf3 PE=1 SV=1	B2KF05 [90-99]	MS-275-CTRL	[K].SKKPSSKGKR.[K]	0	High	1	1	36	3	1228.7	10	0		High	1	26.8107	0	0.0002778	44	27.01		4.57436e+06	6.09457e+06	5.5415e+06	3.39289e+06	7.7236e+06	6.76256e+06	6.1773e+06	8.88948e+06	3.66196e+06	5.025e+06	4.39826e+06	4.40043e+06
Row1220_Row4423	SKKPSSKGKR	2xAcetyl [K7; K9]	B2KF05 2xAcetyl [K96; K98]	B2KF05	B2KF05										B2KF05	Bromodomain and PHD finger-containing protein 3 OS=Mus musculus (Mouse) OX=10090 GN=Brpf3 PE=1 SV=1	B2KF05 [90-99]	MS-275-CTRL	[K].SKKPSSKGKR.[K]	0	High	1	1	48	3	1186.69	10	0		High	1	17.652	0	0.0001559	55	19.07		1.75583e+06	2.28141e+06	1.25112e+06	1.10471e+06	1.40965e+06	2.06193e+06	1.52624e+06	874640	1.42527e+06	1.904e+06	1.01524e+06	1.40523e+06
Row1221_Row220	SKGQESFKKQEK	1xAcetyl [K]	Q61937 1xAcetyl [K]	Q61937	Q61937										Q61937	Nucleophosmin OS=Mus musculus (Mouse) OX=10090 GN=Npm1 PE=1 SV=1	Q61937 [220-231]	MS-275-CTRL	[R].SKGQESFKKQEK.[T]	0	High	1	1	55	3	1465.76	12	0		High	1	25.1125	0	0.000148	42	25.43		4.20395e+06	4.6145e+06	4.03987e+06	1.90576e+06	3986797	8205847	8.07342e+06	5.99007e+06	3.36956e+06	3.81777e+06	3.22154e+06	2.44715e+06
Row1231_Row315	SGSPVKR	1xAcetyl [K6]; 1xAcetyl [N-Term]	Q93092 1xAcetyl [K7]; 1xAcetyl [N-Term]	Q93092	Q93092										Q93092	Transaldolase OS=Mus musculus (Mouse) OX=10090 GN=Taldo1 PE=1 SV=2	Q93092 [2-8]	MS-275-CTRL	[M].SGSPVKR.[Q]	0	High	1	1	20	1	814.442	7	0		High	1	39.5058	0.0008991	1	50	39.72		16190865	19840216	13679192	10173182	99042552	174093680	121261008	135202352	1.2726e+07	1.61216e+07	1.07121e+07	1.34471e+07
Row1248_Row2295	SHHSHSSSSSSLASASTSGKVK	1xAcetyl [K]	Q925J9 1xAcetyl [K]	Q925J9	Q925J9										Q925J9	Mediator of RNA polymerase II transcription subunit 1 OS=Mus musculus (Mouse) OX=10090 GN=Med1 PE=1 SV=2	Q925J9 [1096-1117]	MS-275-CTRL	[K].SHHSHSSSSSSLASASTSGKVK.[S]	0	High	1	1	3	1	2198.04	22	0		High	1	30.3231	0	0.0000008132	36	30.32		777728	761619	531571	309642	284081		252978	257491	638814	644299	436881	385306
Row1250_Row144	SHFEQWGTLTDCVVMRDPNTKR	1xAcetyl [K21]; 1xCarbamidomethyl [C12]	P49312 1xAcetyl [K52]	P49312	P49312										P49312	Heterogeneous nuclear ribonucleoprotein A1 OS=Mus musculus (Mouse) OX=10090 GN=Hnrnpa1 PE=1 SV=2	P49312 [32-53]	MS-275-CTRL	[R].SHFEQWGTLTDCVVMRDPNTKR.[S]	0	High	1	1	21	2	2719.27	22	0		High	1	71.8149	0	0.00001482	41	71.8		1.35421e+07	5.51723e+06	1.39601e+07	1.21304e+06	4.28723e+06	2.74866e+06	643582		1.06716e+07	4.55458e+06	1.09288e+07	1.54552e+06
Row1259_Row368	SHASPAAKPSNSKNPR	1xAcetyl [N-Term]	Q9CR16 1xAcetyl [N-Term]	Q9CR16	Q9CR16										Q9CR16	Peptidyl-prolyl cis-trans isomerase D OS=Mus musculus (Mouse) OX=10090 GN=Ppid PE=1 SV=3	Q9CR16 [2-17]	MS-275-CTRL	[M].SHASPAAKPSNSKNPR.[V]	0	High	1	1	25	1	1690.86	16	0		High	1	20.7928	0	0.00001563	73	22.35		435525	485092	374009	204513	1.51106e+06	608840	510820	4.57141e+06	360756	412661	308999	252669
Row1260_Row368	SHASPAAKPSNSK	1xAcetyl [N-Term]	Q9CR16 1xAcetyl [N-Term]	Q9CR16	Q9CR16										Q9CR16	Peptidyl-prolyl cis-trans isomerase D OS=Mus musculus (Mouse) OX=10090 GN=Ppid PE=1 SV=3	Q9CR16 [2-14]	MS-275-CTRL	[M].SHASPAAKPSNSK.[N]	0	High	1	1	2	0	1323.67	13	0		High	1	21.1215	0.0003156	0.0004109	41	21.45		37438.4			40493.2	20502	71338.2	108544		32134.8			48646.5
Row1268_Row345	VESQLKILIRPLYSNPPLNGAR	1xAcetyl [K6]	P05202 1xAcetyl [K309]	P05202	P05202										P05202	Aspartate aminotransferase, mitochondrial OS=Mus musculus (Mouse) OX=10090 GN=Got2 PE=1 SV=1	P05202 [304-325]	MS-275-CTRL	[R].VESQLKILIRPLYSNPPLNGAR.[I]	0	High	1	1	2	1	2520.43	22	0		High	1	88.2128	0	0.0000001688	44	88.16		1.20644e+06	763219	3192255	841369	322012	224990			984657	645636	2.55455e+06	1.06522e+06
Row1271_Row493	VEIGQKR	1xAcetyl [K6]	O35841 1xAcetyl [K454]	O35841	O35841										O35841	Apoptosis inhibitor 5 OS=Mus musculus (Mouse) OX=10090 GN=Api5 PE=1 SV=2	O35841 [449-455]	MS-275-CTRL	[K].VEIGQKR.[T]	0	High	1	1	13	1	871.5	7	0		High	1	38.6387	0.0003748	0.02897	38	38.73		2.41972e+06	2.56793e+06	1.54963e+06	1.11734e+06	1.48637e+06	1.26309e+06	1.8323e+06	1.67389e+06	1.95507e+06	2.14e+06	1.25347e+06	1.42157e+06
Row1272_Row240	VEKEEAGGGGGGGISEEEAAQYDR	1xAcetyl [N-Term]; 1xAcetyl [K3]	Q9R1T2 1xAcetyl [K4]; 1xAcetyl [N-Term]	Q9R1T2	Q9R1T2										Q9R1T2	SUMO-activating enzyme subunit 1 OS=Mus musculus (Mouse) OX=10090 GN=Sae1 PE=1 SV=1	Q9R1T2 [2-25]	MS-275-CTRL	[M].VEKEEAGGGGGGGISEEEAAQYDR.[Q]	0	High	1	1	5	1	2437.07	24	0		High	1	57.7373	0	0.0000000065	117	58.07		1.31865e+06	1.0946e+06	1.31236e+06	853369	546374	845480		1.59328e+06	1.07486e+06	921845	1.06418e+06	1.08068e+06
Row1274_Row289	VEFDTFGELKVPTDKYYGAQTVR	1xAcetyl [K15]	P97807 1xAcetyl [K63]	P97807	P97807										P97807	Fumarate hydratase, mitochondrial OS=Mus musculus (Mouse) OX=10090 GN=Fh PE=1 SV=3	P97807 [49-71]	MS-275-CTRL	[R].VEFDTFGELKVPTDKYYGAQTVR.[S]	0	High	1	1	2	2	2705.35	23	0		High	1	85.5681	0.000466	1	63	85.55		623759	366400	1.15706e+06	407715	339601	314388			513988	312774	940010	509764
Row1277_Row220	VEAKFINYVK	1xAcetyl [K4]	Q61937 1xAcetyl [K265]	Q61937	Q61937										Q61937	Nucleophosmin OS=Mus musculus (Mouse) OX=10090 GN=Npm1 PE=1 SV=1	Q61937 [262-271]	MS-275-CTRL	[K].VEAKFINYVK.[N]	0	High	1	1	66	1	1252.69	10	0		High	1	70.5682	0.0001961	0.00005438	64	70.47		9.27482e+08	9.35443e+08	1117546613	6.6392e+08	6.83624e+08	8.65522e+08	635622103	6.96056e+08	6.87423e+08	7.24784e+08	8.19644e+08	9.43335e+08
Row1280_Row30	VDKGVVPLAGTNGETTTQGLDGLSER	1xAcetyl [K3]	P05064 1xAcetyl [K111]	P05064	P05064										P05064	Fructose-bisphosphate aldolase A OS=Mus musculus (Mouse) OX=10090 GN=Aldoa PE=1 SV=2	P05064 [109-134]	MS-275-CTRL	[K].VDKGVVPLAGTNGETTTQGLDGLSER.[C]	0	High	1	2	17	1	2656.34	26	1		High	1	78.0641	0	4.63E-12	111	78.22		3.98606e+06	2866124	3407489	1.83139e+06	1.17592e+06	1.72239e+06	1.22837e+06	1.46428e+06	3.19738e+06	2.38526e+06	2.72415e+06	2.35004e+06
Row1286_Row4	VFTTVGSAEKR	1xAcetyl [K10]	P19096 1xAcetyl [K1697]	P19096	P19096										P19096	Fatty acid synthase OS=Mus musculus (Mouse) OX=10090 GN=Fasn PE=1 SV=2	P19096 [1688-1698]	MS-275-CTRL	[R].VFTTVGSAEKR.[A]	0	High	1	1	20	1	1236.66	11	0		High	1	49.7797	0	0.0002054	71	49.85		5.87621e+06	5.31455e+06	4889091	2.68735e+06	2.70582e+06	3.74266e+06	3.36983e+06	4.35091e+06	4.68709e+06	4.38929e+06	3.88768e+06	3.47135e+06
Row1289_Row1349	VFSIISSEKELK	1xAcetyl [K]	Q9DBY8 1xAcetyl [K]	Q9DBY8	Q9DBY8										Q9DBY8	Nuclear valosin-containing protein-like OS=Mus musculus (Mouse) OX=10090 GN=Nvl PE=1 SV=1	Q9DBY8 [62-73]	MS-275-CTRL	[K].VFSIISSEKELK.[N]	0	High	1	1	23	1	1421.79	12	0		High	1	76.0834	0.0001961	0.001173	75	76.17		1.59117e+06	1.58946e+06	2.01605e+06	1.19253e+06	789956	1.18947e+06	776460	625925	1.29346e+06	1.33245e+06	1.62439e+06	1.51894e+06
Row1292_Row51	VDFNVPMKNNQITNNQR	1xAcetyl [K8]	P09411 1xAcetyl [K30]	P09411	P09411										P09411	Phosphoglycerate kinase 1 OS=Mus musculus (Mouse) OX=10090 GN=Pgk1 PE=1 SV=4	P09411 [23-39]	MS-275-CTRL	[R].VDFNVPMKNNQITNNQR.[I]	0	High	1	2	4	1	2074.01	17	0		High	1	70.7445	0	0.0000008943	76	70.97		1.31649e+06	787243	1.36398e+06	246741		256846	752705		1.07312e+06	665704	1.1054e+06	305832
Row1308_Row1748	VAEKLEALSVR	1xAcetyl [K4]	P34022 1xAcetyl [K182]	P34022	P34022										P34022	Ran-specific GTPase-activating protein OS=Mus musculus (Mouse) OX=10090 GN=Ranbp1 PE=1 SV=2	P34022 [179-189]	MS-275-CTRL	[K].VAEKLEALSVR.[E]	0	High	1	1	19	1	1256.72	11	0		High	1	68.2135	0	0.00001825	88	68.38		3930686	3.80862e+06	4.34857e+06	2654038	2.04053e+06	3.15266e+06	2.21953e+06	2445843	3.15361e+06	3.15851e+06	3.46391e+06	3.42758e+06
Row1310_Row964	VAEKELTDR	1xAcetyl [K4]	Q9JIH2 1xAcetyl [K8]	Q9JIH2	Q9JIH2										Q9JIH2	Nuclear pore complex protein Nup50 OS=Mus musculus (Mouse) OX=10090 GN=Nup50 PE=1 SV=3	Q9JIH2 [5-13]	MS-275-CTRL	[R].VAEKELTDR.[N]	0	High	1	1	8	1	1102.57	9	0		High	1	44.1943	0	0.002526	40	44.11		1501646	1.8013e+06	1.71798e+06	1.27737e+06		2.25707e+06	1.46718e+06	2.02174e+06	1.22171e+06	1.50771e+06	1.38752e+06	1.62894e+06
Row1311_Row168	VAEDDEDDDVDTKKQK	1xAcetyl [K]	P26350 1xAcetyl [K]	P26350	P26350										P26350	Prothymosin alpha OS=Mus musculus (Mouse) OX=10090 GN=Ptma PE=1 SV=2	P26350 [91-106]	MS-275-CTRL	[R].VAEDDEDDDVDTKKQK.[T]	0	High	1	1	26	2	1891.84	16	0		High	1	35.8136	0	0.000001991	62	36.05		2.18991e+06	2.17882e+06	1704126	1.05888e+06		1.23982e+06	589639	888653	1.77195e+06	1.81942e+06	1.3765e+06	1.34595e+06
Row1313_Row168	VAEDDEDDDVDTKK	1xAcetyl [K]	P26350 1xAcetyl [K]	P26350	P26350										P26350	Prothymosin alpha OS=Mus musculus (Mouse) OX=10090 GN=Ptma PE=1 SV=2	P26350 [91-104]	MS-275-CTRL	[R].VAEDDEDDDVDTKK.[Q]	0	High	1	1	8	1	1635.69	14	0		High	1	41.9461	0	0.0000000135	117	41.93		1.55743e+06	1.297e+06	1.03532e+06	899988	981775	1.32728e+06	577224		1.26643e+06	1.09002e+06	842501	1.14076e+06
Row1315_Row2978	VAASSAKMGLVETK	1xAcetyl [K7]	Q9JLZ3 1xAcetyl [K179]	Q9JLZ3	Q9JLZ3										Q9JLZ3	Methylglutaconyl-CoA hydratase, mitochondrial OS=Mus musculus (Mouse) OX=10090 GN=Auh PE=1 SV=1	Q9JLZ3 [173-186]	MS-275-CTRL	[R].VAASSAKMGLVETK.[L]	0	High	1	1	2	1	1433.77	14	0		High	1	58.7741	0	0.0000001704	106	58.99		2.08763e+06	1.31279e+06	2.01983e+06	669912	1.49585e+06	1.39941e+06	838212		1.69036e+06	1.10313e+06	1.62739e+06	844812
Row1316_Row1165	VAASKLTQQAGDLTVPAGGQR	1xAcetyl [K5]	G5E8V9 1xAcetyl [K87]	G5E8V9	G5E8V9										G5E8V9	ADP-ribosylation factor-interacting protein 1 OS=Mus musculus (Mouse) OX=10090 GN=Arfip1 PE=1 SV=1	G5E8V9 [83-103]	MS-275-CTRL	[R].VAASKLTQQAGDLTVPAGGQR.[T]	0	High	1	1	26	1	2110.13	21	0		High	1	66.9658	0	3.679E-13	154	67.17		5.22272e+06	5.08799e+06	5.73561e+06	4.08969e+06	3.58532e+06	4.57288e+06	3.81835e+06	5.73326e+06	4.17298e+06	4.20444e+06	4.54999e+06	5.3213e+06
Row1329_Row141	VAVPSTIHCDHLIEAQVGGEKDLR	1xAcetyl [K21]; 1xCarbamidomethyl [C9]	Q99KI0 1xAcetyl [K138]	Q99KI0	Q99KI0										Q99KI0	Aconitate hydratase, mitochondrial OS=Mus musculus (Mouse) OX=10090 GN=Aco2 PE=1 SV=1	Q99KI0 [118-141]	MS-275-CTRL	[K].VAVPSTIHCDHLIEAQVGGEKDLR.[R]	0	High	1	1	1	1	2686.36	24	0		High	1	65.6083	0	0.0000001991	37	66.04		976486	771462	1.15801e+06	688399	1.07048e+06	1.03872e+06	304214	1.10197e+06	799427	652522	940772	868534
Row1337_Row792	VAPSKWEAVDESELEAQAVTTSK	1xAcetyl [K5]	Q6NV83 1xAcetyl [K760]	Q6NV83	Q6NV83										Q6NV83	U2 snRNP-associated SURP motif-containing protein OS=Mus musculus (Mouse) OX=10090 GN=U2surp PE=1 SV=3	Q6NV83 [756-778]	MS-275-CTRL	[K].VAPSKWEAVDESELEAQAVTTSK.[W]	0	High	1	1	3	1	2517.24	23	0		High	1	85.6227	0	0.0000000071	88	85.7		292754	226676		226116		324077	144770	345333	243896	194651		279845
Row1339_Row986	VANVSLLALYKGK	1xAcetyl [K]	P62267 1xAcetyl [K]	P62267	P62267										P62267	40S ribosomal protein S23 OS=Mus musculus (Mouse) OX=10090 GN=Rps23 PE=1 SV=3	P62267 [125-137]	MS-275-CTRL	[K].VANVSLLALYKGK.[K]	0	High	1	1	35	1	1417.84	13	0		High	1	82.9001	0	0.0000000358	85	82.91		2.12476e+06	2053223	2.07272e+06	1.65943e+06	1.07484e+06	1.30923e+06	708844	1.40425e+06	1.71998e+06	1.7158e+06	1.66936e+06	2.12575e+06
Row1344_Row45	VGDKIATR	1xAcetyl [K4]	P40142 1xAcetyl [K314]	P40142	P40142										P40142	Transketolase OS=Mus musculus (Mouse) OX=10090 GN=Tkt PE=1 SV=1	P40142 [311-318]	MS-275-CTRL	[K].VGDKIATR.[K]	0	High	1	1	11	1	901.51	8	0		High	1	38.372	0.0004243	0.01021	54	38.56		3.10994e+06	3.30451e+06	3017588	1.70152e+06	2.15736e+06	2.63623e+06	2.21462e+06	2.34037e+06	2.50361e+06	2.74526e+06	2.4168e+06	2.18062e+06
Row1347_Row971	VIIEKYYTR	1xAcetyl [K5]	P63276 1xAcetyl [K19]	P63276	P63276										P63276	40S ribosomal protein S17 OS=Mus musculus (Mouse) OX=10090 GN=Rps17 PE=1 SV=2	P63276 [15-23]	MS-275-CTRL	[R].VIIEKYYTR.[L]	0	High	1	1	17	1	1226.68	9	0		High	1	64.1423	0.0002186	0.003324	50	64.23		4.80961e+06	4.94857e+06	6157397	3.56053e+06	2.68368e+06	3.37979e+06	2.86734e+06	3.6148e+06	3.8475e+06	4.09063e+06	4.87943e+06	4.6217e+06
Row1349_Row370	VLKYAGLKK	1xAcetyl [K3]	Q8QZT1 1xAcetyl [K335]	Q8QZT1	Q8QZT1										Q8QZT1	Acetyl-CoA acetyltransferase, mitochondrial OS=Mus musculus (Mouse) OX=10090 GN=Acat1 PE=1 SV=1	Q8QZT1 [333-341]	MS-275-CTRL	[K].VLKYAGLKK.[E]	0	High	1	1	4	2	1061.67	9	0		High	1	43.9705	0	0.001985	32	44.01		1.3039e+06	1.54073e+06	1.63463e+06	1.01584e+06	1384108	1.47275e+06	1.14944e+06	1.03853e+06	1.063e+06	1.2921e+06	1.32118e+06	1.29031e+06
Row1357_Row135	VIGAKKDQYFLDKK	2xAcetyl [K5; K6]	Q9CW03 2xAcetyl [K105; K106]	Q9CW03	Q9CW03										Q9CW03	Structural maintenance of chromosomes protein 3 OS=Mus musculus (Mouse) OX=10090 GN=Smc3 PE=1 SV=2	Q9CW03 [101-114]	MS-275-CTRL	[R].VIGAKKDQYFLDKK.[M]	0	High	1	1	20	3	1736.96	14	0		High	1	63.232	0	0.000009501	64	63.23		12063845	7.7532e+06	6901481	4785408	1625034	2.79775e+06	2066888	2269391	9.52271e+06	6.37358e+06	5.45981e+06	6.24347e+06
Row1361_Row241	VLLLTGKPKPTGVLGTVNKPLSATGR	1xAcetyl [K19]	Q6A026 1xAcetyl [K1145]	Q6A026	Q6A026										Q6A026	Sister chromatid cohesion protein PDS5 homolog A OS=Mus musculus (Mouse) OX=10090 GN=Pds5a PE=1 SV=3	Q6A026 [1127-1152]	MS-275-CTRL	[R].VLLLTGKPKPTGVLGTVNKPLSATGR.[K]	0	High	1	1	17	0	2659.59	26	0		High	1	68.5625	0.0002882	0.0000001032	35	68.88		5.7514e+06	7053933	7.72278e+06	5.39899e+06	3.56893e+06	2.21823e+06	1.82062e+06	1.47278e+06	4.58897e+06	5.80551e+06	6.09933e+06	7.05872e+06
Row1368_Row46	VIPTPGKK	1xAcetyl [K]	P09405 1xAcetyl [K]	P09405	P09405										P09405	Nucleolin OS=Mus musculus (Mouse) OX=10090 GN=Ncl PE=1 SV=2	P09405 [103-110]	MS-275-CTRL	[K].VIPTPGKK.[G]	0	High	1	1	45	1	881.545	8	1		High	1	40.8981	0.003038	0.07538	37	41.45		77801656	101128808	60231616	46358928	139318800	203279408	166197584	188301232	5.97752e+07	8.05378e+07	4.6138e+07	6.29063e+07
Row1370_Row111	VIPSPFKYADVVTTTTHK	1xAcetyl [K7]	Q9CZN7 1xAcetyl [K269]	Q9CZN7	Q9CZN7										Q9CZN7	Serine hydroxymethyltransferase, mitochondrial OS=Mus musculus (Mouse) OX=10090 GN=Shmt2 PE=1 SV=1	Q9CZN7 [263-280]	MS-275-CTRL	[K].VIPSPFKYADVVTTTTHK.[T]	0	High	1	1	26	1	2046.09	18	0		High	1	80.0877	0	0.000005494	66	79.9		8.16877e+06	7323994	16123864	8743962	5847120	4.94779e+06	2.67274e+06	1.47237e+06	6.48467e+06	6.02498e+06	1.25956e+07	1.15277e+07
Row1375_Row427	VINTGIKVWCR	1xAcetyl [K7]; 1xCarbamidomethyl [C10]	Q1HFZ0 1xAcetyl [K585]	Q1HFZ0	Q1HFZ0										Q1HFZ0	RNA cytosine C(5)-methyltransferase NSUN2 OS=Mus musculus (Mouse) OX=10090 GN=Nsun2 PE=1 SV=2	Q1HFZ0 [579-589]	MS-275-CTRL	[K].VINTGIKVWCR.[N]	0	High	1	1	13	1	1387.75	11	0		High	1	71.3728	0	0.0000221	83	71.38		1.85431e+06	1.85893e+06	1.65675e+06	1.35531e+06	1.16632e+06	947142	868191	858215	1.50403e+06	1.55535e+06	1.33879e+06	1.7301e+06
Row1376_Row212	VLNALKPEKDVDGVTDINLGKLVR	1xAcetyl [K21]	Q3V3R1 1xAcetyl [K188]	Q3V3R1	Q3V3R1										Q3V3R1	Monofunctional C1-tetrahydrofolate synthase, mitochondrial OS=Mus musculus (Mouse) OX=10090 GN=Mthfd1l PE=1 SV=2	Q3V3R1 [168-191]	MS-275-CTRL	[K].VLNALKPEKDVDGVTDINLGKLVR.[G]	0	High	1	1	8	2	2648.5	24	0		High	1	79.1058	0	0.0000003253	55	79.07		3010090	1.54768e+06	3.56094e+06	1.52872e+06		628248	147920		2.42438e+06	1.29786e+06	2.84496e+06	1.95553e+06
Row1380_Row6	VIPELNGKLTGMAFR	1xAcetyl [K8]	P16858 1xAcetyl [K225]	P16858	P16858										P16858	Glyceraldehyde-3-phosphate dehydrogenase OS=Mus musculus (Mouse) OX=10090 GN=Gapdh PE=1 SV=2	P16858 [218-232]	MS-275-CTRL	[K].VIPELNGKLTGMAFR.[V]	0	High	1	3	29	1	1687.92	15	0		High	1	88.3091	0	0.0000001489	80	88.39		4.87625e+06	2.19898e+06	6.63427e+06	746056	1.89863e+06	2.01152e+06	948456		3.90002e+06	1.83604e+06	5.2515e+06	942588
Row1383_Row55	VLDSGAPIKIPVGPETLGR	1xAcetyl [K9]	P56480 1xAcetyl [K133]	P56480	P56480										P56480	ATP synthase subunit beta, mitochondrial OS=Mus musculus (Mouse) OX=10090 GN=Atp5f1b PE=1 SV=2	P56480 [125-143]	MS-275-CTRL	[K].VLDSGAPIKIPVGPETLGR.[I]	0	High	1	1	31	1	1961.11	19	0		High	1	84.269	0	0.0000002584	91	84.14		5.51982e+06	4.65785e+06	6.37367e+06	4289634	1.65806e+06	2.48941e+06	2.14201e+06	1.98529e+06	4.40682e+06	3.85319e+06	5.04823e+06	5.58607e+06
Row1388_Row1137	VGVGTCGIADKPMTQYQDTSK	1xAcetyl [K11]; 1xCarbamidomethyl [C6]	Q8BGT7 1xAcetyl [K219]	Q8BGT7	Q8BGT7										Q8BGT7	Survival of motor neuron-related-splicing factor 30 OS=Mus musculus (Mouse) OX=10090 GN=Smndc1 PE=1 SV=1	Q8BGT7 [209-229]	MS-275-CTRL	[K].VGVGTCGIADKPMTQYQDTSK.[Y]	0	High	1	1	25	0	2298.07	21	0		High	1	67.2634	0	0.000000002	118	67.36		5.22224e+06	4.49769e+06	6.73171e+06	1.69281e+06	4.03506e+06	4.83421e+06	4.21508e+06	3.29891e+06	4.1726e+06	3.72231e+06	5.32748e+06	2.16926e+06
Row1389_Row572	VGVDPLIIPTDYWKK	1xAcetyl [K]	Q6P1B1 1xAcetyl [K]	Q6P1B1	Q6P1B1										Q6P1B1	Xaa-Pro aminopeptidase 1 OS=Mus musculus (Mouse) OX=10090 GN=Xpnpep1 PE=1 SV=1	Q6P1B1 [117-131]	MS-275-CTRL	[R].VGVDPLIIPTDYWKK.[M]	0	High	1	1	22	1	1785.98	15	0		High	1	94.8693	0	0.000008726	69	95		689008	234701	1.17913e+06	400814	121582	168255	40528.8		566936	201456	957667	500988
Row1390_Row242	VGTSDEAPMFGDKVYVHYK	1xAcetyl [K13]	Q64378 1xAcetyl [K52]	Q64378	Q64378										Q64378	Peptidyl-prolyl cis-trans isomerase FKBP5 OS=Mus musculus (Mouse) OX=10090 GN=Fkbp5 PE=1 SV=1	Q64378 [40-58]	MS-275-CTRL	[R].VGTSDEAPMFGDKVYVHYK.[G]	0	High	1	1	11	1	2185.03	19	0		High	1	72.5292	0	0.0000000002	93	72.67		1.78611e+06	1.00081e+06	1.88924e+06	199597	1.34726e+06	1.32353e+06	800800		1.4495e+06	843793	1.52368e+06	246491
Row1393_Row27	VGLQVVAVKAPGFGDNRK	1xAcetyl [K9]	P63038 1xAcetyl [K301]	P63038	P63038										P63038	60 kDa heat shock protein, mitochondrial OS=Mus musculus (Mouse) OX=10090 GN=Hspd1 PE=1 SV=1	P63038 [293-310]	MS-275-CTRL	[K].VGLQVVAVKAPGFGDNRK.[N]	0	High	1	1	6	2	1897.07	18	0		High	1	69.4794	0	0.000001976	41	69.69		1.4939e+06	1.45374e+06	1.8575e+06	1.30844e+06		1020655	981930	766966	1.2155e+06	1.22002e+06	1.49846e+06	1.66926e+06
Row1401_Row679	VGCKFQAEIPDR	1xAcetyl [K4]; 1xCarbamidomethyl [C3]	Q9R190 1xAcetyl [K152]	Q9R190	Q9R190										Q9R190	Metastasis-associated protein MTA2 OS=Mus musculus (Mouse) OX=10090 GN=Mta2 PE=1 SV=1	Q9R190 [149-160]	MS-275-CTRL	[R].VGCKFQAEIPDR.[L]	0	High	1	1	13	1	1461.72	12	0		High	1	64.1633	0	0.000005797	75	64.26		2069184	2.15109e+06	2307931	1.9277e+06	3.55603e+06	2.23975e+06	1.59727e+06	2.68758e+06	1.67564e+06	1.79655e+06	1.85582e+06	2.47582e+06
Row1413_Row2330	VKQEPGTEEEICSFSGAVKQEK	1xAcetyl [K]; 1xCarbamidomethyl [C12]	Q99PP7 1xAcetyl [K]	Q99PP7	Q99PP7										Q99PP7	E3 ubiquitin-protein ligase TRIM33 OS=Mus musculus (Mouse) OX=10090 GN=Trim33 PE=1 SV=2	Q99PP7 [790-811]	MS-275-CTRL	[K].VKQEPGTEEEICSFSGAVKQEK.[T]	0	High	1	1	10	2	2522.21	22	0		High	1	65.8116	0	0.0000000666	81	65.71		1.79621e+06	1.71284e+06	1.54551e+06	1.2058e+06	734484	404660	379852	502148	1.45757e+06	1.43456e+06	1.25019e+06	1.53614e+06
Row1416_Row979	VKLQSNGPVTKK	1xAcetyl [K]	E9Q5C9 1xAcetyl [K]	E9Q5C9	E9Q5C9										E9Q5C9	Nucleolar and coiled-body phosphoprotein 1 OS=Mus musculus (Mouse) OX=10090 GN=Nolc1 PE=1 SV=1	E9Q5C9 [67-78]	MS-275-CTRL	[K].VKLQSNGPVTKK.[A]	0	High	1	1	4	2	1340.79	12	0		High	1	36.681	0	0.0006858	61	36.83		948270	1.27306e+06	1.16391e+06	501378	488621	520752	666244		776658	1.07014e+06	945493	629117
Row1418_Row220	VKLDEDDEDDDEDDEDDEDDDDDDFDEEETEEKVPVKK	1xAcetyl [K]	Q61937 1xAcetyl [K]	Q61937	Q61937										Q61937	Nucleophosmin OS=Mus musculus (Mouse) OX=10090 GN=Npm1 PE=1 SV=1	Q61937 [156-193]	MS-275-CTRL	[K].VKLDEDDEDDDEDDEDDEDDDDDDFDEEETEEKVPVKK.[S]	0	High	1	1	14	3	4574.75	38	0		High	1	66.068	0.000466	1	76	64.05		1.06445e+06	3.0166e+06	3492456	2.8412e+06	3.51962e+06	3550380	406901	6580745	870349	2.5089e+06	2.79105e+06	3.67361e+06
Row1446_Row270	TVVHLLSGKSPK	1xAcetyl [K9]	O08784 1xAcetyl [K153]	O08784	O08784										O08784	Treacle protein OS=Mus musculus (Mouse) OX=10090 GN=Tcof1 PE=1 SV=1	O08784 [145-156]	MS-275-CTRL	[K].TVVHLLSGKSPK.[K]	0	High	1	1	35	1	1307.77	12	0		High	1	50.9437	0	0.00000533	75	51.12		20699646	23416992	1.71372e+07	1.39984e+07	1.04801e+07	1.33e+07	1.23327e+07	1.07366e+07	1.6212e+07	1.89891e+07	1.33751e+07	1.86057e+07
Row1454_Row3227	TVTELVTKK	1xAcetyl [K]	Q9DBE9 1xAcetyl [K]	Q9DBE9	Q9DBE9										Q9DBE9	pre-rRNA 2'-O-ribose RNA methyltransferase FTSJ3 OS=Mus musculus (Mouse) OX=10090 GN=Ftsj3 PE=1 SV=1	Q9DBE9 [226-234]	MS-275-CTRL	[K].TVTELVTKK.[K]	0	High	1	1	30	1	1060.62	9	0		High	1	51.6312	0.0007066	0.02637	61	51.9		2.73184e+06	3285160	2433318	1.76358e+06	4497338	5.15928e+06	5284254	4.56774e+06	2.20337e+06	2.72939e+06	1.95511e+06	2.26155e+06
Row1481_Row655	TVLKSFLSPNQILK	1xAcetyl [K4]	Q9DB20 1xAcetyl [K162]	Q9DB20	Q9DB20										Q9DB20	ATP synthase subunit O, mitochondrial OS=Mus musculus (Mouse) OX=10090 GN=Atp5po PE=1 SV=1	Q9DB20 [159-172]	MS-275-CTRL	[K].TVLKSFLSPNQILK.[L]	0	High	1	1	20	1	1629.96	14	0		High	1	88.9959	0.000466	1	77	89		2.68986e+06	1198942	3.58411e+06	1.97232e+06	1.12471e+06	859468	409230		2.16999e+06	1.00859e+06	2.8632e+06	2.53413e+06
Row1484_Row1672	TVNVNTPGQSEKPSDPR	1xAcetyl [K12]	Q6ZPZ3 1xAcetyl [K1068]	Q6ZPZ3	Q6ZPZ3										Q6ZPZ3	Zinc finger CCCH domain-containing protein 4 OS=Mus musculus (Mouse) OX=10090 GN=Zc3h4 PE=1 SV=2	Q6ZPZ3 [1057-1073]	MS-275-CTRL	[K].TVNVNTPGQSEKPSDPR.[V]	0	High	1	1	4	0	1867.91	17	0		High	1	48.8167	0	0.0000000724	58	48.8		1894842	1.79478e+06	2273754	1.22824e+06	645112	2.10936e+06	1.67027e+06	1.56686e+06	1.53642e+06	1.50232e+06	1.82875e+06	1.56523e+06
Row1511_Row1545	TYGCVPVANKR	1xAcetyl [K10]; 1xCarbamidomethyl [C4]	Q7TNE3 1xAcetyl [K197]	Q7TNE3	Q7TNE3										Q7TNE3	Sperm-associated antigen 7 OS=Mus musculus (Mouse) OX=10090 GN=Spag7 PE=1 SV=1	Q7TNE3 [188-198]	MS-275-CTRL	[K].TYGCVPVANKR.[D]	0	High	1	1	7	1	1306.66	11	0		High	1	49.8154	0	0.00002023	77	50.03		1.84812e+06	2.15315e+06	1302970	1.30384e+06	2705992	1.7788e+06	2.79416e+06	2742757	1.49908e+06	1.79825e+06	1.05668e+06	1.66328e+06
Row1552_Row2126	TVVVETGKK	1xAcetyl [K]	Q8BU11 1xAcetyl [K]	Q8BU11	Q8BU11										Q8BU11	TOX high mobility group box family member 4 OS=Mus musculus (Mouse) OX=10090 GN=Tox4 PE=1 SV=3	Q8BU11 [200-208]	MS-275-CTRL	[K].TVVVETGKK.[Q]	0	High	1	1	20	1	1002.58	9	0		High	1	38.8075	0.002095	0.1018	45	39.03		3.32034e+06	3.33533e+06	2.45923e+06	1.47191e+06	3.02439e+06	4.40344e+06	4.15469e+06	4092415	2.67045e+06	2.77055e+06	1.97561e+06	1.88163e+06
Row1560_Row1624	TWFDKPNFNR	1xAcetyl [K5]	Q6NZN0 1xAcetyl [K515]	Q6NZN0	Q6NZN0										Q6NZN0	RNA-binding protein 26 OS=Mus musculus (Mouse) OX=10090 GN=Rbm26 PE=1 SV=2	Q6NZN0 [511-520]	MS-275-CTRL	[K].TWFDKPNFNR.[T]	0	High	1	1	15	0	1366.65	10	0		High	1	78.9494	0	0.0007924	37	79.13		1.22119e+06	1.25719e+06	2.04104e+06	1.1417e+06	964211	919876	642535	746448	996524	1.05697e+06	1.64422e+06	1.45311e+06
Row1589_Row554	YFPTQALNFAFKDK	1xAcetyl [K]	P51881 1xAcetyl [K]	P51881	P51881										P51881	ADP/ATP translocase 2 OS=Mus musculus (Mouse) OX=10090 GN=Slc25a5 PE=1 SV=3	P51881 [81-94]	MS-275-CTRL	[R].YFPTQALNFAFKDK.[Y]	0	High	1	3	12	1	1731.87	14	0		High	1	92.15	0	0.000001206	64	92.16		925634	410277	2069267	1.08254e+06	140422	244920	29092.1		758384	349740	1.66662e+06	1.37655e+06
Row1601_Row333	YKLLGGLAVR	1xAcetyl [K2]	P62908 1xAcetyl [K108]	P62908	P62908										P62908	40S ribosomal protein S3 OS=Mus musculus (Mouse) OX=10090 GN=Rps3 PE=1 SV=1	P62908 [107-116]	MS-275-CTRL	[R].YKLLGGLAVR.[R]	0	High	1	1	17	1	1131.69	10	0		High	1	76.5437	0	0.0001489	58	76.62		3.00426e+06	2.03341e+06	3.34412e+06	2.58736e+06	1.30938e+06	1.38343e+06	937290	301452	2.41975e+06	1.69944e+06	2.67423e+06	3.34e+06
Row1608_Row8	YFDPANGKFSK	1xAcetyl [K8]	P58252 1xAcetyl [K272]	P58252	P58252										P58252	Elongation factor 2 OS=Mus musculus (Mouse) OX=10090 GN=Eef2 PE=1 SV=2	P58252 [265-275]	MS-275-CTRL	[R].YFDPANGKFSK.[S]	0	High	1	1	16	1	1315.63	11	0		High	1	65.5719	0.0001557	0.00009898	56	65.7		2126947	2.28497e+06	2.58469e+06	1.49844e+06		2030505	1.63857e+06	2.26425e+06	1.72173e+06	1.90694e+06	2.07486e+06	1.91614e+06
Row1630_Row1969	WSGTTSSKR	1xAcetyl [K8]	Q61216 1xAcetyl [K671]	Q61216	Q61216										Q61216	Double-strand break repair protein MRE11 OS=Mus musculus (Mouse) OX=10090 GN=Mre11 PE=1 SV=1	Q61216 [664-672]	MS-275-CTRL	[R].WSGTTSSKR.[M]	0	High	1	1	3	1	1051.52	9	0		High	1	35.7742	0.0003748	0.00491	41	35.81		1.63566e+06	1.90486e+06	1.18459e+06	777506	2.00049e+06		2.40911e+06	2.62296e+06	1.32909e+06	1.59329e+06	962038	983025
Row1643_Row60	YEEIVKEVSTYIKK	1xAcetyl [K]	P10126 1xAcetyl [K]	P10126	P10126										P10126	Elongation factor 1-alpha 1 OS=Mus musculus (Mouse) OX=10090 GN=Eef1a1 PE=1 SV=3	P10126 [167-180]	MS-275-CTRL	[R].YEEIVKEVSTYIKK.[I]	0	High	1	1	13	2	1770.95	14	0		High	1	77.3636	0	0.00000158	59	77.25		1.17215e+06	760447	1.34829e+06	382015	204945	304607	306802	231299	957076	643320	1.09288e+06	477094
Row1647_Row1275	YEAQGDKAK	1xAcetyl [K]	P46467 1xAcetyl [K]	P46467	P46467										P46467	Vacuolar protein sorting-associated protein 4B OS=Mus musculus (Mouse) OX=10090 GN=Vps4b PE=1 SV=2	P46467 [47-55]	MS-275-CTRL	[K].YEAQGDKAK.[Q]	0	High	1	1	20	1	1051.51	9	0		High	1	29.7473	0	0.00207	45	29.9		1.11411e+06	1.57063e+06	1.10697e+06	520667	517955	910033	1.00614e+06	762959	910351	1.31686e+06	899909	653747
Row1648_Row30	YASICQQNGIVPIVEPEILPDGDHDLKR	1xAcetyl [K27]; 1xCarbamidomethyl [C5]	P05064 1xAcetyl [K200]	P05064	P05064										P05064	Fructose-bisphosphate aldolase A OS=Mus musculus (Mouse) OX=10090 GN=Aldoa PE=1 SV=2	P05064 [174-201]	MS-275-CTRL	[R].YASICQQNGIVPIVEPEILPDGDHDLKR.[C]	0	High	1	2	8	1	3218.62	28	0		High	1	86.3336	0	9.153E-12	64	86.33		1748070	752598	1.41444e+06	537572	405130	90983.6	86051.9		1.41907e+06	636761	1.14568e+06	675346
Row1651_Row6	YDNSLKIVSNASCTTNCLAPLAK	1xAcetyl [K6]; 2xCarbamidomethyl [C13; C17]	P16858 1xAcetyl [K143]	P16858	P16858										P16858	Glyceraldehyde-3-phosphate dehydrogenase OS=Mus musculus (Mouse) OX=10090 GN=Gapdh PE=1 SV=2	P16858 [138-160]	MS-275-CTRL	[K].YDNSLKIVSNASCTTNCLAPLAK.[V]	0	High	1	3	6	1	2582.26	23	0		High	1	81.2379	0	0.0000000122	93	81.09		1.22953e+06	911422	955688	764112			291672	547694	1.00323e+06	769318	778624	965800
Row1652_Row141	YDLLEKNINIVR	1xAcetyl [K6]	Q99KI0 1xAcetyl [K50]	Q99KI0	Q99KI0										Q99KI0	Aconitate hydratase, mitochondrial OS=Mus musculus (Mouse) OX=10090 GN=Aco2 PE=1 SV=1	Q99KI0 [45-56]	MS-275-CTRL	[R].YDLLEKNINIVR.[K]	0	High	1	1	3	1	1531.85	12	0		High	1	83.7283	0	0.000001365	76	83.61		972164	679034	1.5764e+06	844335	568533	521368	334818	271143	795940	575250	1.27481e+06	1.06904e+06
Row1659_Row344	YKYGYEIPVDMLCK	1xAcetyl [K2]; 1xCarbamidomethyl [C13]	Q9QUM9 1xAcetyl [K104]	Q9QUM9	Q9QUM9										Q9QUM9	Proteasome subunit alpha type-6 OS=Mus musculus (Mouse) OX=10090 GN=Psma6 PE=1 SV=1	Q9QUM9 [103-116]	MS-275-CTRL	[K].YKYGYEIPVDMLCK.[R]	0	High	1	1	9	1	1820.86	14	0		High	1	87.7113	0	0.0001331	82	87.67		929432	440792	862919	191111	384621	366321	146132		761451	375419	704111	235835
Row1674_Row111	YSEGYPGKR	1xAcetyl [K8]	Q9CZN7 1xAcetyl [K103]	Q9CZN7	Q9CZN7										Q9CZN7	Serine hydroxymethyltransferase, mitochondrial OS=Mus musculus (Mouse) OX=10090 GN=Shmt2 PE=1 SV=1	Q9CZN7 [96-104]	MS-275-CTRL	[K].YSEGYPGKR.[Y]	0	High	1	1	3	1	1098.52	9	0		High	1	42.8132	0	0.001881	48	43.16		3.78672e+06	3.47475e+06	2.88972e+06	2.03661e+06	1.41334e+06	1.36974e+06	1.40883e+06	1.8858e+06	3.03975e+06	2.8849e+06	2.31588e+06	2.61818e+06
Row1678_Row1077	YVASYLLAALGGNSSPSAKDIK	1xAcetyl [K19]	A0A5F8MPY2 1xAcetyl [K21]	A0A5F8MPY2	A0A5F8MPY2										A0A5F8MPY2	Uncharacterized protein OS=Mus musculus (Mouse) OX=10090 GN=Rplp2-ps1 PE=3 SV=1	A0A5F8MPY2 [3-24]	MS-275-CTRL	[R].YVASYLLAALGGNSSPSAKDIK.[K]	0	High	1	2	17	1	2267.19	22	0		High	1	94.7687	0	0.0000000004	121	94.89		5.01035e+06	1317469	5.89217e+06	3162430	434199	362744	46750.3		4.0057e+06	1.10701e+06	4.67231e+06	4.09654e+06
Row1682_Row1130	YYGINDPVADKLLK	1xAcetyl [K]	Q8BHS3 1xAcetyl [K]	Q8BHS3	Q8BHS3										Q8BHS3	Pre-mRNA-splicing factor RBM22 OS=Mus musculus (Mouse) OX=10090 GN=Rbm22 PE=1 SV=1	Q8BHS3 [202-215]	MS-275-CTRL	[R].YYGINDPVADKLLK.[R]	0	High	1	1	6	1	1650.87	14	0		High	1	86.3426	0	0.0000000533	86	86.4		500352	330341	743200	459353	1.06233e+06	591604	340786	189886	413620	282354	607774	575513
Row1690_Row3815	YVVACKEPK	1xAcetyl [K]; 1xCarbamidomethyl [C5]	Q9DA08 1xAcetyl [K]	Q9DA08	Q9DA08										Q9DA08	SAGA-associated factor 29 OS=Mus musculus (Mouse) OX=10090 GN=Sgf29 PE=2 SV=1	Q9DA08 [283-291]	MS-275-CTRL	[R].YVVACKEPK.[K]	0	High	1	1	11	1	1135.58	9	0		High	1	44.9517	0	0.01353	32	45.37		3.32448e+06	3.35345e+06	2.62951e+06	1.99994e+06	1.30644e+06	894946	1.06077e+06	1.48241e+06	2.67374e+06	2.78541e+06	2.11031e+06	2.57023e+06
Row1697_Row2920	YQVSSLCGTDNEDKIATGKR	1xAcetyl [K19]; 1xCarbamidomethyl [C7]	Q9CU65 1xAcetyl [K1279]	Q9CU65	Q9CU65										Q9CU65	Zinc finger MYM-type protein 2 OS=Mus musculus (Mouse) OX=10090 GN=Zmym2 PE=1 SV=3	Q9CU65 [1261-1280]	MS-275-CTRL	[R].YQVSSLCGTDNEDKIATGKR.[K]	0	High	1	1	14	2	2284.09	20	0		High	1	56.5702	0	0.0000000802	76	56.92		2.00778e+06	1.48024e+06	1.59133e+06	787293	3155994	3.93459e+06	4.31383e+06	5354472	1.62662e+06	1.24198e+06	1.2867e+06	995614
Row1708_Row1304	YIKLQNVYR	1xAcetyl [K3]	Q8VBW6 1xAcetyl [K341]	Q8VBW6	Q8VBW6										Q8VBW6	NEDD8-activating enzyme E1 regulatory subunit OS=Mus musculus (Mouse) OX=10090 GN=Nae1 PE=1 SV=1	Q8VBW6 [339-347]	MS-275-CTRL	[K].YIKLQNVYR.[E]	0	High	1	1	5	1	1238.69	9	0		High	1	65.06	0	0.002258	43	65.06		1.30566e+06	1.45416e+06	1.70497e+06	1279791	1.19583e+06	1.50067e+06	1.09688e+06	1.23059e+06	1.06442e+06	1.22037e+06	1.37717e+06	1.63208e+06
Row1709_Row2711	YIHPAATKR	1xAcetyl [K8]	Q9D787 1xAcetyl [K491]	Q9D787	Q9D787										Q9D787	RING-type E3 ubiquitin-protein ligase PPIL2 OS=Mus musculus (Mouse) OX=10090 GN=Ppil2 PE=1 SV=2	Q9D787 [484-492]	MS-275-CTRL	[K].YIHPAATKR.[S]	0	High	1	1	19	1	1098.61	9	0		High	1	33.9285	0	0.00297	38	33.83		2.45194e+06	3.07303e+06	1992360	1.6226e+06	2.74188e+06	2.12266e+06	3067108	2651392	1.98072e+06	2.55525e+06	1.60558e+06	2.07777e+06
Row1718_Row3045	YLTNQKNSNSK	1xAcetyl [K6]	Q2VPQ9 1xAcetyl [K69]	Q2VPQ9	Q2VPQ9										Q2VPQ9	Chromatin modification-related protein MEAF6 OS=Mus musculus (Mouse) OX=10090 GN=Meaf6 PE=1 SV=1	Q2VPQ9 [64-74]	MS-275-CTRL	[R].YLTNQKNSNSK.[N]	0	High	1	1	32	1	1338.66	11	0		High	1	33.8971	0	0.000005573	82	34.3		1.87155e+07	20790611	1.43595e+07	1.02303e+07	6143629	8.32686e+06	7.83859e+06	6.54665e+06	1.46794e+07	1.68841e+07	1.12367e+07	1.35239e+07
Row1719_Row3045	YLTNQKNSNSKNDRR	2xAcetyl [K6; K11]	Q2VPQ9 2xAcetyl [K69; K74]	Q2VPQ9	Q2VPQ9										Q2VPQ9	Chromatin modification-related protein MEAF6 OS=Mus musculus (Mouse) OX=10090 GN=Meaf6 PE=1 SV=1	Q2VPQ9 [64-78]	MS-275-CTRL	[R].YLTNQKNSNSKNDRR.[N]	0	High	1	1	20	3	1921.95	15	0		High	1	35.7292	0.0001961	0.00003422	40	35.94		7211195	9345587	7.45986e+06	4.53702e+06	10793301	18852900	13815557	14781211	5.73487e+06	7.6649e+06	5.89471e+06	5.91395e+06
Row1744_Row255	VSGSELVQKFIGEGAR	1xAcetyl [K9]	P62196 1xAcetyl [K222]	P62196	P62196										P62196	26S proteasome regulatory subunit 8 OS=Mus musculus (Mouse) OX=10090 GN=Psmc5 PE=1 SV=1	P62196 [214-229]	MS-275-CTRL	[R].VSGSELVQKFIGEGAR.[M]	0	High	1	1	2	1	1718.91	16	0		High	1	92.5333	0	0.00001349	81	92.59		290380	148421	460472	198358	93487.5		30354.3		241947	128120	379257	244936
Row1748_Row47	VSEKPAPAKAK	1xAcetyl [K]	Q01320 1xAcetyl [K]	Q01320	Q01320										Q01320	DNA topoisomerase 2-alpha OS=Mus musculus (Mouse) OX=10090 GN=Top2a PE=1 SV=2	Q01320 [1447-1457]	MS-275-CTRL	[R].VSEKPAPAKAK.[N]	0	High	1	1	6	1	1167.67	11	0		High	1	25.748	0.0005195	0.01574	33	26.08		179737	187297	119198	89367.6	433694	647009	565626	734716	150804	161215	100169	108842
Row1749_Row47	VSEKPAPAK	1xAcetyl [K4]	Q01320 1xAcetyl [K1450]	Q01320	Q01320										Q01320	DNA topoisomerase 2-alpha OS=Mus musculus (Mouse) OX=10090 GN=Top2a PE=1 SV=2	Q01320 [1447-1455]	MS-275-CTRL	[R].VSEKPAPAK.[A]	0	High	1	1	20	0	968.541	9	0		High	1	31.8999	0	0.00136	44	32.24		6.84161e+06	9266018	7965113	4287763	4.95757e+06	8066147	7.99592e+06	7.61346e+06	5.44511e+06	7.60044e+06	6.28783e+06	5.58359e+06
Row1752_Row1298	VRVELSNGEKR	1xAcetyl [K10]	P84104 1xAcetyl [K85]	P84104	P84104										P84104	Serine/arginine-rich splicing factor 3 OS=Mus musculus (Mouse) OX=10090 GN=Srsf3 PE=1 SV=1	P84104 [76-86]	MS-275-CTRL	[R].VRVELSNGEKR.[S]	0	High	1	1	6	2	1328.73	11	0		High	1	40.2359	0	0.0005001	49	40.53		1.75759e+06	1.2038e+06	1.63292e+06	804677		1.46079e+06	2.4198e+06	1.81836e+06	1.42668e+06	1.01262e+06	1.31982e+06	1.01798e+06
Row1757_Row88	VSTAVLSITAKAK	1xAcetyl [K]	Q3TXS7 1xAcetyl [K]	Q3TXS7	Q3TXS7										Q3TXS7	26S proteasome non-ATPase regulatory subunit 1 OS=Mus musculus (Mouse) OX=10090 GN=Psmd1 PE=1 SV=1	Q3TXS7 [828-840]	MS-275-CTRL	[K].VSTAVLSITAKAK.[K]	0	High	1	1	12	1	1330.79	13	0		High	1	65.5066	0	0.00001006	86	65.67		957847	1.19686e+06	1.33173e+06	772312	655768	790748	790301	824833	784387	1.00686e+06	1.07965e+06	976344
Row1763_Row797	VTILCDKFSGHPK	1xAcetyl [K7]; 1xCarbamidomethyl [C5]	Q8CCS6 1xAcetyl [K203]	Q8CCS6	Q8CCS6										Q8CCS6	Polyadenylate-binding protein 2 OS=Mus musculus (Mouse) OX=10090 GN=Pabpn1 PE=1 SV=3	Q8CCS6 [197-209]	MS-275-CTRL	[R].VTILCDKFSGHPK.[G]	0	High	1	2	20	1	1543.79	13	0		High	1	60.9964	0	0.000006038	81	61.32		3.69786e+06	3.82712e+06	5.03137e+06	2.58042e+06	2.24064e+06	2.99899e+06	2.01098e+06	2.00409e+06	2.96944e+06	3.17366e+06	3.99912e+06	3.33089e+06
Row1766_Row22	VQQQKLK	1xAcetyl [K5]	E9Q7G0 1xAcetyl [K1553]	E9Q7G0	E9Q7G0										E9Q7G0	Nuclear mitotic apparatus protein 1 OS=Mus musculus (Mouse) OX=10090 GN=Numa1 PE=1 SV=1	E9Q7G0 [1549-1555]	MS-275-CTRL	[K].VQQQKLK.[A]	0	High	1	1	20	1	913.547	7	0		High	1	30.4579	0.002307	0.09056	39	30.58		27340086	44925172	26835522	18145238	18471028	29560500	34389620	23697236	2.13265e+07	3.61383e+07	2.08051e+07	2.42259e+07
Row1767_Row896	VTGQIVAMKK	1xAcetyl [K]	P11440 1xAcetyl [K]	P11440	P11440										P11440	Cyclin-dependent kinase 1 OS=Mus musculus (Mouse) OX=10090 GN=Cdk1 PE=1 SV=3	P11440 [25-34]	MS-275-CTRL	[R].VTGQIVAMKK.[I]	0	High	1	1	71	1	1116.64	10	0		High	1	50.7422	0	0.002148	84	51.12		2.44157e+07	2.25248e+07	20388833	1.12328e+07	2.33439e+06	1.5908e+07	13142110	1.32319e+07	1.90766e+07	1.82744e+07	1.58718e+07	1.48732e+07
Row1769_Row584	VTAYKAVQEK	1xAcetyl [K5]	Q569Z6 1xAcetyl [K524]	Q569Z6	Q569Z6										Q569Z6	Thyroid hormone receptor-associated protein 3 OS=Mus musculus (Mouse) OX=10090 GN=Thrap3 PE=1 SV=1	Q569Z6 [520-529]	MS-275-CTRL	[R].VTAYKAVQEK.[S]	0	High	1	1	12	1	1178.64	10	0		High	1	43.7541	0.0001557	0.0001115	65	43.84		3916743	3484454	2.23399e+06	1.73151e+06	910786	1.89749e+06	1.72431e+06	2.00468e+06	3.14258e+06	2.89286e+06	1.79724e+06	2.21972e+06
Row1771_Row979	VTAKAAPAK	1xAcetyl [K4]	E9Q5C9 1xAcetyl [K459]	E9Q5C9	E9Q5C9										E9Q5C9	Nucleolar and coiled-body phosphoprotein 1 OS=Mus musculus (Mouse) OX=10090 GN=Nolc1 PE=1 SV=1	E9Q5C9 [456-464]	MS-275-CTRL	[K].VTAKAAPAK.[Q]	0	High	1	1	20	1	898.536	9	0		High	1	29.7877	0.0002882	0.00007513	54	29.98		2.03763e+06	3.08057e+06	1.76854e+06	1.46524e+06	1.87284e+06	2.7741e+06	2.84925e+06	2.64468e+06	1.65045e+06	2.56144e+06	1.42774e+06	1.87296e+06
Row1775_Row2116	VTGGAASKLSK	1xAcetyl [K8]	Q6ZWV7 1xAcetyl [K43]	Q6ZWV7	Q6ZWV7										Q6ZWV7	60S ribosomal protein L35 OS=Mus musculus (Mouse) OX=10090 GN=Rpl35 PE=1 SV=1	Q6ZWV7 [36-46]	MS-275-CTRL	[K].VTGGAASKLSK.[I]	0	High	1	1	20	1	1060.6	11	0		High	1	39.6508	0.0002882	0.00003346	73	39.82		94201840	127158600	97388152	59565104	52088128	74100664	64561768	68515064	7.21749e+07	1.00982e+08	7.40688e+07	8.11774e+07
Row1777_Row1832	VQPIKLAR	1xAcetyl [K5]	P62858 1xAcetyl [K10]	P62858	P62858										P62858	40S ribosomal protein S28 OS=Mus musculus (Mouse) OX=10090 GN=Rps28 PE=1 SV=1	P62858 [6-13]	MS-275-CTRL	[R].VQPIKLAR.[V]	0	High	1	1	17	1	966.609	8	0		High	1	51.6423	0.0007953	0.05655	36	52.08		9047057	10550032	9886095	6.11966e+06	5.85932e+06	9326876	7.62523e+06	6.89149e+06	7.17125e+06	8.6398e+06	7.77924e+06	8.01829e+06
Row1779_Row400	VMQQQQQATQQQLPQKVQAQVIQETIVPK	1xAcetyl [K16]	Q8K4Z5 1xAcetyl [K131]	Q8K4Z5	Q8K4Z5										Q8K4Z5	Splicing factor 3A subunit 1 OS=Mus musculus (Mouse) OX=10090 GN=Sf3a1 PE=1 SV=1	Q8K4Z5 [116-144]	MS-275-CTRL	[K].VMQQQQQATQQQLPQKVQAQVIQETIVPK.[E]	0	High	1	1	2	1	3387.81	29	0		High	1	82.9101	0	0.00000799	63	83.18		1.03391e+06	631349	203629			274544	114677		845736	535334	169763
Row1780_Row2313	VMQLEKHR	1xAcetyl [K6]	Q9D7N3 1xAcetyl [K174]	Q9D7N3	Q9D7N3										Q9D7N3	28S ribosomal protein S9, mitochondrial OS=Mus musculus (Mouse) OX=10090 GN=Mrps9 PE=1 SV=3	Q9D7N3 [169-176]	MS-275-CTRL	[K].VMQLEKHR.[G]	0	High	1	1	14	1	1082.58	8	0		High	1	39.7914	0.0001961	0.0007685	48	39.95		3.00051e+06	2711619	3.36118e+06	1.31714e+06	3.94321e+06	3.57626e+06	3.34192e+06	3083163	2.41677e+06	2.25822e+06	2.68767e+06	1.68055e+06
Row1781_Row1119	VMNLISKLSAK	1xAcetyl [K]	Q99L47 1xAcetyl [K]	Q99L47	Q99L47										Q99L47	Hsc70-interacting protein OS=Mus musculus (Mouse) OX=10090 GN=St13 PE=1 SV=1	Q99L47 [356-366]	MS-275-CTRL	[K].VMNLISKLSAK.[F]	0	High	1	1	12	1	1245.72	11	0		High	1	81.708	0.003038	0.06916	55	81.77		996687		1.50619e+06	277747	921502	789516	522847		815723		1.21885e+06	344968
Row1789_Row78	VLVDINNPEPLIQTAKTTLGSK	1xAcetyl [K16]	P80316 1xAcetyl [K170]	P80316	P80316										P80316	T-complex protein 1 subunit epsilon OS=Mus musculus (Mouse) OX=10090 GN=Cct5 PE=1 SV=1	P80316 [155-176]	MS-275-CTRL	[K].VLVDINNPEPLIQTAKTTLGSK.[V]	0	High	1	1	9	1	2393.33	22	0		High	1	98.7259	0	0.0000001392	85	98.71		622575	343556	627405	354170	150422	136564	44713.7		513027	293506	514374	441740
Row1790_Row2985	VLTAEKIKK	1xAcetyl [K6]	Q9D168 1xAcetyl [K91]	Q9D168	Q9D168										Q9D168	Integrator complex subunit 12 OS=Mus musculus (Mouse) OX=10090 GN=Ints12 PE=1 SV=1	Q9D168 [86-94]	MS-275-CTRL	[K].VLTAEKIKK.[E]	0	High	1	1	20	2	1071.68	9	0		High	1	37.9949	0.000466	1	38	38.16		5.01197e+06	5859563	5551662	3042493	5767263	7197347	6661217	5.57376e+06	4.00698e+06	4.83359e+06	4.4062e+06	3.93855e+06
Row1794_Row2586	VLSLDDYFIAEVEKEEKDPDSGKK	1xAcetyl [K]	Q9R0I7 1xAcetyl [K]	Q9R0I7	Q9R0I7										Q9R0I7	YLP motif-containing protein 1 OS=Mus musculus (Mouse) OX=10090 GN=Ylpm1 PE=2 SV=2	Q9R0I7 [1108-1131]	MS-275-CTRL	[R].VLSLDDYFIAEVEKEEKDPDSGKK.[V]	0	High	1	1	14	3	2796.38	24	0		High	1	88.7755	0.000466	1	46	88.81		2.10657e+06	910980	3954910	1.755e+06	384230	262471			1.70547e+06	768950	3.15478e+06	2.25035e+06
Row1804_Row2323	VPNPIVGVKR	1xAcetyl [K9]	Q61183 1xAcetyl [K644]	Q61183	Q61183										Q61183	Poly(A) polymerase alpha OS=Mus musculus (Mouse) OX=10090 GN=Papola PE=1 SV=4	Q61183 [636-645]	MS-275-CTRL	[K].VPNPIVGVKR.[T]	0	High	1	1	18	1	1120.68	10	0		High	1	58.1326	0	0.0002124	44	58.29		8211387	9436162	6921832	5509180	6.5605e+06	5888994	7331852	6212765	6.51801e+06	7.73827e+06	5.47567e+06	7.2053e+06
Row1813_Row1388	VNNSGKEDASKPK	1xAcetyl [K11]	P35601 1xAcetyl [K54]	P35601	P35601										P35601	Replication factor C subunit 1 OS=Mus musculus (Mouse) OX=10090 GN=Rfc1 PE=1 SV=2	P35601 [44-56]	MS-275-CTRL	[K].VNNSGKEDASKPK.[Q]	0	High	1	1	3	1	1415.71	13	0		High	1	26.0702	0	0.0000205	37	26.39		787844	542335	490163	327661	244727	310210	303544	402626	647002	460722	403336	408128
Row1821_Row2033	VYNVTQHAVGIIVNKQVK	1xAcetyl [K]	O09167 1xAcetyl [K]	O09167	O09167										O09167	60S ribosomal protein L21 OS=Mus musculus (Mouse) OX=10090 GN=Rpl21 PE=1 SV=3	O09167 [64-81]	MS-275-CTRL	[R].VYNVTQHAVGIIVNKQVK.[G]	0	High	1	1	19	1	2052.16	18	0		High	1	69.4886	0	0.000009429	62	69.58		2.74735e+06	2.45693e+06	2.77385e+06	2.0116e+06	1.27715e+06	1.10427e+06	1.04999e+06	1.50089e+06	2.21569e+06	2.04861e+06	2.22438e+06	2.58548e+06
Row1830_Row2019	VYFAEKVTSLGK	1xAcetyl [K6]	Q9DCT8 1xAcetyl [K138]	Q9DCT8	Q9DCT8										Q9DCT8	Cysteine-rich protein 2 OS=Mus musculus (Mouse) OX=10090 GN=Crip2 PE=1 SV=1	Q9DCT8 [133-144]	MS-275-CTRL	[R].VYFAEKVTSLGK.[D]	0	High	1	1	6	1	1383.75	12	0		High	1	77.0351	0	0.00001367	65	77.17		568563	507917	601066	421742	418034	535485	356860		469136	431833	493095	527611
Row1831_Row242	VYANMFKK	1xAcetyl [K]	Q64378 1xAcetyl [K]	Q64378	Q64378										Q64378	Peptidyl-prolyl cis-trans isomerase FKBP5 OS=Mus musculus (Mouse) OX=10090 GN=Fkbp5 PE=1 SV=1	Q64378 [408-415]	MS-275-CTRL	[R].VYANMFKK.[F]	0	High	1	1	20	1	1042.54	8	0		High	1	59.0336	0.0003748	0.01168	40	59.09		2.25074e+06	2.30982e+06	2.20887e+06	1186722	3689754	3.03756e+06	3.06615e+06	3.06983e+06	1.82044e+06	1.92742e+06	1.77733e+06	1.51142e+06
Row1840_Row297	WKGPPGSADKAGK	1xAcetyl [K10]	Q9CZU3 1xAcetyl [K41]	Q9CZU3	Q9CZU3										Q9CZU3	Exosome RNA helicase MTR4 OS=Mus musculus (Mouse) OX=10090 GN=Mtrex PE=1 SV=1	Q9CZU3 [32-44]	MS-275-CTRL	[K].WKGPPGSADKAGK.[R]	0	High	1	1	20	2	1340.7	13	0		High	1	38.8631	0	0.000003068	66	39.13		6.6796e+06	8.04961e+06	7120743	4317092	10869629	11577850	9031851	9752116	5.31801e+06	6.61417e+06	5.63065e+06	5.62245e+06
Row1841_Row166	WGTLTDCVVMRDPQTKR	1xAcetyl [K16]; 1xCarbamidomethyl [C7]	Q8BG05 1xAcetyl [K73]	Q8BG05	Q8BG05										Q8BG05	Heterogeneous nuclear ribonucleoprotein A3 OS=Mus musculus (Mouse) OX=10090 GN=Hnrnpa3 PE=1 SV=1	Q8BG05 [58-74]	MS-275-CTRL	[K].WGTLTDCVVMRDPQTKR.[S]	0	High	1	1	10	2	2105.03	17	0		High	1	67.5277	0	0.0001971	37	68.02		3.1057e+06	1.77323e+06	3027654	627041	1.23035e+06	962630	861460	487899	2.50025e+06	1.4845e+06	2.42474e+06	789844
Row1844_Row6	WGEAGAEYVVESTGVFTTMEKAGAHLK	1xAcetyl [K21]	P16858 1xAcetyl [K105]	P16858	P16858										P16858	Glyceraldehyde-3-phosphate dehydrogenase OS=Mus musculus (Mouse) OX=10090 GN=Gapdh PE=1 SV=2	P16858 [85-111]	MS-275-CTRL	[K].WGEAGAEYVVESTGVFTTMEKAGAHLK.[G]	0	High	1	3	18	1	2910.4	27	0		High	1	99.8483	0	6.31117E-14	110	99.99		2.32881e+06	264633	8.09773e+06	1.15129e+06	176270	291400			1.88265e+06	226811	6.39095e+06	1.46552e+06
Row1858_Row46	VVVSQTKK	1xAcetyl [K]	P09405 1xAcetyl [K]	P09405	P09405										P09405	Nucleolin OS=Mus musculus (Mouse) OX=10090 GN=Ncl PE=1 SV=2	P09405 [64-71]	MS-275-CTRL	[K].VVVSQTKK.[A]	0	High	1	1	38	1	930.562	8	0		High	1	31.5258	0.001076	0.05979	60	31.79		1.43715e+06	2.00317e+06	1104494	949694	2.07875e+06	2828733	3.04506e+06	2.57255e+06	1.16998e+06	1.67448e+06	897924	1.20489e+06
Row1873_Row2665	VTSLGKDWHRPCLK	1xAcetyl [K6]; 1xCarbamidomethyl [C12]	P63254 1xAcetyl [K22]	P63254	P63254										P63254	Cysteine-rich protein 1 OS=Mus musculus (Mouse) OX=10090 GN=Crip1 PE=1 SV=2	P63254 [17-30]	MS-275-CTRL	[R].VTSLGKDWHRPCLK.[C]	0	High	1	1	30	1	1738.91	14	0		High	1	53.6732	0.000466	1	33	53.98		15349045	16068874	1.27372e+07	9.206e+06	7.77882e+06	7.46946e+06	3.6425e+06	9465122	1.20737e+07	1.30912e+07	9.98502e+06	1.21476e+07
Row1878_Row1154	VVLDDKDYFLFR	1xAcetyl [K6]	Q64433 1xAcetyl [K86]	Q64433	Q64433										Q64433	10 kDa heat shock protein, mitochondrial OS=Mus musculus (Mouse) OX=10090 GN=Hspe1 PE=1 SV=2	Q64433 [81-92]	MS-275-CTRL	[K].VVLDDKDYFLFR.[D]	0	High	1	2	7	1	1571.81	12	0		High	1	94.3785	0	0.000007257	92	94.32		220836	64865.3	579178	217816	100511	102540			184734	56568.5	475401	269398
Row1881_Row309	VVTVVTTKK	1xAcetyl [K]	Q569Z5 1xAcetyl [K]	Q569Z5	Q569Z5										Q569Z5	Probable ATP-dependent RNA helicase DDX46 OS=Mus musculus (Mouse) OX=10090 GN=Ddx46 PE=1 SV=2	Q569Z5 [264-272]	MS-275-CTRL	[K].VVTVVTTKK.[A]	0	High	1	1	38	1	1016.64	9	0		High	1	43.0926	0.0003143	0.007921	71	43.4		3.2068e+06	3.16331e+06	2.70903e+06	2.05065e+06	5242563	7421209	5600357	4.71574e+06	2.58044e+06	2.62937e+06	2.17316e+06	2.63654e+06
Row1884_Row367	VVSSSIVDKYIGESAR	1xAcetyl [K9]	P62334 1xAcetyl [K206]	P62334	P62334										P62334	26S proteasome regulatory subunit 10B OS=Mus musculus (Mouse) OX=10090 GN=Psmc6 PE=1 SV=1	P62334 [198-213]	MS-275-CTRL	[K].VVSSSIVDKYIGESAR.[L]	0	High	1	1	23	1	1751.92	16	0		High	1	78.3039	0	0.000000186	109	78.35		3.63177e+06	2913471	4102421	2.12923e+06	498168	1.93276e+06	1.49122e+06	538276	2.91713e+06	2.42417e+06	3.27067e+06	2.73935e+06
Row1887_Row2667	VVQQQQEEIATKK	1xAcetyl [K]	Q8CIM8 1xAcetyl [K]	Q8CIM8	Q8CIM8										Q8CIM8	Integrator complex subunit 4 OS=Mus musculus (Mouse) OX=10090 GN=Ints4 PE=1 SV=1	Q8CIM8 [16-28]	MS-275-CTRL	[K].VVQQQQEEIATKK.[L]	0	High	1	1	62	1	1570.84	13	0		High	1	42.1732	0	0.000003832	93	42.86		14545822	14925191	13570027	7.92425e+06	1.04048e+07	1.5678e+07	1.48367e+07	21894043	1.14508e+07	1.21705e+07	1.06279e+07	1.04292e+07
Row1888_Row46	VVPMKAK	1xAcetyl [K]	P09405 1xAcetyl [K]	P09405	P09405										P09405	Nucleolin OS=Mus musculus (Mouse) OX=10090 GN=Ncl PE=1 SV=2	P09405 [231-237]	MS-275-CTRL	[K].VVPMKAK.[S]	0	High	1	1	23	1	814.486	7	0		High	1	37.8339	0.005072	0.1383	35	37.75		9033720	9511022	8.14311e+06	4.44995e+06	17309468	22693256	21526754	19857772	7.16084e+06	7.79889e+06	6.42623e+06	5.79852e+06
Row1890_Row307	VVPEKGTADKKPAVGKK	1xAcetyl [K]	Q9D8E6 1xAcetyl [K]	Q9D8E6	Q9D8E6										Q9D8E6	60S ribosomal protein L4 OS=Mus musculus (Mouse) OX=10090 GN=Rpl4 PE=1 SV=3	Q9D8E6 [368-384]	MS-275-CTRL	[K].VVPEKGTADKKPAVGKK.[G]	0	High	1	1	6	3	1794.05	17	0		High	1	27.9468	0	0.000071	37	28.13		476611	944232	335460	69026	89968.1	82183.3			394272	796664	277599	83692.7
Row1973_Row303	TIQDTLEEQNEDKTK	1xAcetyl [K13]	P37913 1xAcetyl [K144]	P37913	P37913										P37913	DNA ligase 1 OS=Mus musculus (Mouse) OX=10090 GN=Lig1 PE=1 SV=2	P37913 [132-146]	MS-275-CTRL	[R].TIQDTLEEQNEDKTK.[T]	0	High	1	1	13	1	1833.87	15	0		High	1	58.3584	0	0.0000007316	96	58.24		1.81335e+06	1.85454e+06	1.79649e+06	1.03085e+06	1.38078e+06	1.34225e+06			1.47128e+06	1.55172e+06	1.44997e+06	1.3097e+06
Row2046_Row2086	TIYSSSNLKAPSKLCSGSK	1xAcetyl [K13]; 1xCarbamidomethyl [C15]	Q5SFM8 1xAcetyl [K800]	Q5SFM8	Q5SFM8										Q5SFM8	RNA-binding protein 27 OS=Mus musculus (Mouse) OX=10090 GN=Rbm27 PE=1 SV=3	Q5SFM8 [788-806]	MS-275-CTRL	[K].TIYSSSNLKAPSKLCSGSK.[S]	0	High	1	1	1	2	2070.05	19	0		High	1	56.2173	0	0.00004305	32	56.44		452760	940823	622715		1.03545e+06	1075364	1.49192e+06	1.08261e+06	374820	793823	510586
Row2096_Row2529	TLAGSCGKFAPFEIK	1xAcetyl [K8]; 1xCarbamidomethyl [C6]	Q9QWF0 1xAcetyl [K446]	Q9QWF0	Q9QWF0										Q9QWF0	Chromatin assembly factor 1 subunit A OS=Mus musculus (Mouse) OX=10090 GN=Chaf1a PE=1 SV=1	Q9QWF0 [439-453]	MS-275-CTRL	[K].TLAGSCGKFAPFEIK.[E]	0	High	1	1	3	1	1667.85	15	0		High	1	81.5174	0	0.0000004954	92	81.52		636095	616155	981182	505848	363119	631677	433192	235438	524005	522609	799082	634823
Row2101_Row309	TIAEQLAEKINAK	1xAcetyl [K9]	Q569Z5 1xAcetyl [K904]	Q569Z5	Q569Z5										Q569Z5	Probable ATP-dependent RNA helicase DDX46 OS=Mus musculus (Mouse) OX=10090 GN=Ddx46 PE=1 SV=2	Q569Z5 [896-908]	MS-275-CTRL	[K].TIAEQLAEKINAK.[L]	0	High	1	1	4	1	1470.82	13	0		High	1	83.4462	0	0.000001097	71	83.38		1.03152e+06	799089	1.31308e+06	714573	637113	498501	373809		843810	675596	1.06476e+06	902139
Row2129_Row13	TIAPALVSKK	1xAcetyl [K]	P17182 1xAcetyl [K]	P17182	P17182										P17182	Alpha-enolase OS=Mus musculus (Mouse) OX=10090 GN=Eno1 PE=1 SV=3	P17182 [72-81]	MS-275-CTRL	[K].TIAPALVSKK.[V]	0	High	1	1	38	1	1069.66	10	0		High	1	54.7467	0.0003748	0.005399	58	54.95		4932916	5.76125e+06	4512605	3.477e+06	2.27728e+06	2.63575e+06	2.26556e+06	2110371	3.94469e+06	4.75348e+06	3.59259e+06	4.51142e+06
Row2221_Row2827	TTAKLSTSAK	1xAcetyl [K4]	P52483 1xAcetyl [K58]	P52483	P52483										P52483	Ubiquitin-conjugating enzyme E2 E3 OS=Mus musculus (Mouse) OX=10090 GN=Ube2e3 PE=1 SV=2	P52483 [55-64]	MS-275-CTRL	[K].TTAKLSTSAK.[R]	0	High	1	1	18	1	1049.58	10	0		High	1	35.1133	0.0002621	0.002455	50	34.93		1.90868e+06	2440006	2.04334e+06	1.39897e+06	1586451	3.29313e+06	3.00757e+06	2875764	1.54748e+06	2.03467e+06	1.64604e+06	1.78681e+06
Row2244_Row1292	TTGKLIAQGR	1xAcetyl [K4]	Q9CQR4 1xAcetyl [K127]	Q9CQR4	Q9CQR4										Q9CQR4	Acyl-coenzyme A thioesterase 13 OS=Mus musculus (Mouse) OX=10090 GN=Acot13 PE=1 SV=1	Q9CQR4 [124-133]	MS-275-CTRL	[K].TTGKLIAQGR.[H]	0	High	1	1	12	1	1086.63	10	0		High	1	44.3312	0.0001557	0.001131	54	44.43		2.67904e+06	2.6911e+06	2354818	1.63167e+06	1.0825e+06	1.3533e+06			2.16139e+06	2.24134e+06	1.89296e+06	2.08959e+06
Row2310_Row6	TVDGPSGKLWR	1xAcetyl [K8]	P16858 1xAcetyl [K192]	P16858	P16858										P16858	Glyceraldehyde-3-phosphate dehydrogenase OS=Mus musculus (Mouse) OX=10090 GN=Gapdh PE=1 SV=2	P16858 [185-195]	MS-275-CTRL	[K].TVDGPSGKLWR.[DE]	0	High	1	4	55	1	1257.66	11	0		High	1	64.4568	0	0.000008881	81	64.28		1.1235e+08	9.10582e+07	100096643	71897384	5.44912e+07	66548453	5.21139e+07	57219024	8.58597e+07	7.26117e+07	7.60977e+07	9.83036e+07
Row2330_Row199	TVAEKTIRK	1xAcetyl [K5]	Q6P5D8 1xAcetyl [K676]	Q6P5D8	Q6P5D8										Q6P5D8	Structural maintenance of chromosomes flexible hinge domain-containing protein 1 OS=Mus musculus (Mouse) OX=10090 GN=Smchd1 PE=1 SV=2	Q6P5D8 [672-680]	MS-275-CTRL	[R].TVAEKTIRK.[Y]	0	High	1	1	3	2	1087.65	9	0		High	1	32.3639	0.0001293	0.006271	39	32.47		902928	1105117	929190	615465		654985	560953	413223	740048	930595	757352	775013
Row2331_Row199	TVAEKTIR	1xAcetyl [K5]	Q6P5D8 1xAcetyl [K676]	Q6P5D8	Q6P5D8										Q6P5D8	Structural maintenance of chromosomes flexible hinge domain-containing protein 1 OS=Mus musculus (Mouse) OX=10090 GN=Smchd1 PE=1 SV=2	Q6P5D8 [672-679]	MS-275-CTRL	[R].TVAEKTIR.[K]	0	High	1	1	5	1	959.552	8	0		High	1	40.894	0.0001381	0.01551	48	40.84		2.62207e+06	3822532	3.41446e+06	1.82405e+06		3.28505e+06	3.92188e+06		2.11609e+06	3.16991e+06	2.72963e+06	2.34046e+06
Row2335_Row4187	TTQVPEKTKNDAVDFSPTLPVTCGK	1xAcetyl [K]; 1xCarbamidomethyl [C23]	Q8BVK9 1xAcetyl [K]	Q8BVK9	Q8BVK9										Q8BVK9	Sp110 nuclear body protein OS=Mus musculus (Mouse) OX=10090 GN=Sp110 PE=1 SV=1	Q8BVK9 [344-368]	MS-275-CTRL	[R].TTQVPEKTKNDAVDFSPTLPVTCGK.[A]	0	High	1	1	5	2	2775.39	25	0		High	1	68.9366	0	3.417E-11	64	69.26		911227	814783	1.2041e+06	534044	943919	1.08996e+06	908028	1.16555e+06	746750	688699	977647	670837
Row2350_Row638	TTIPVKLFAR	1xAcetyl [K6]	Q64012 1xAcetyl [K165]	Q64012	Q64012										Q64012	RNA-binding protein Raly OS=Mus musculus (Mouse) OX=10090 GN=Raly PE=1 SV=3	Q64012 [160-169]	MS-275-CTRL	[K].TTIPVKLFAR.[S]	0	High	1	1	17	1	1187.71	10	0		High	1	78.0457	0	0.0001556	56	78.16		4225018	3.73077e+06	5050908	3.32787e+06	2.26024e+06	1.91929e+06	1.50639e+06	567647	3.3862e+06	3.09475e+06	4.01441e+06	4.31465e+06
Row2357_Row753	TTVVYPATEKHLQK	1xAcetyl [K10]	Q9DAR7 1xAcetyl [K137]	Q9DAR7	Q9DAR7										Q9DAR7	m7GpppX diphosphatase OS=Mus musculus (Mouse) OX=10090 GN=Dcps PE=1 SV=1	Q9DAR7 [128-141]	MS-275-CTRL	[K].TTVVYPATEKHLQK.[Y]	0	High	1	1	16	1	1656.9	14	0		High	1	49.2873	0	0.0000003824	78	49.52		3.60714e+06	3.51887e+06	3810012	1.97388e+06	2.54196e+06	3738879	2.59746e+06	2856262	2.89764e+06	2.92108e+06	3.04089e+06	2.53617e+06
Row2369_Row2697	TTVISAVGTIVKK	1xAcetyl [K]	Q02614 1xAcetyl [K]	Q02614	Q02614										Q02614	SAP30-binding protein OS=Mus musculus (Mouse) OX=10090 GN=Sap30bp PE=1 SV=2	Q02614 [293-305]	MS-275-CTRL	[K].TTVISAVGTIVKK.[A]	0	High	1	1	3	1	1358.83	13	0		High	1	72.6321	0	0.00001751	77	72.79		606754	562382	538729	485271	583911	514974	495405	529404	500177	477538	442676	608563
Row2459_Row597	TSDKVYQMK	1xAcetyl [K4]	O89110 1xAcetyl [K226]	O89110	O89110										O89110	Caspase-8 OS=Mus musculus (Mouse) OX=10090 GN=Casp8 PE=1 SV=1	O89110 [223-231]	MS-275-CTRL	[R].TSDKVYQMK.[N]	0	High	1	1	18	1	1141.56	9	0		High	1	47.6513	0	0.000651	64	47.54		4291420	4.25715e+06	3805648	2.08691e+06	3.10984e+06	3.66575e+06	3.52639e+06	3.91215e+06	3.43865e+06	3.52563e+06	3.03746e+06	2.68398e+06
Row2486_Row1255	TSETPAAKR	1xAcetyl [K8]	Q3THK3 1xAcetyl [K421]	Q3THK3	Q3THK3										Q3THK3	General transcription factor IIF subunit 1 OS=Mus musculus (Mouse) OX=10090 GN=Gtf2f1 PE=1 SV=2	Q3THK3 [414-422]	MS-275-CTRL	[R].TSETPAAKR.[L]	0	High	1	1	20	1	1002.52	9	0		High	1	29.4421	0	0.001471	53	29.73		3.23151e+06	3.77921e+06	2055005	1.42551e+06	2.22843e+06	2.39064e+06	3603847	3552468	2.60004e+06	3.13442e+06	1.6553e+06	1.8213e+06
Row2519_Row3860	TQLLGKK	1xAcetyl [K6]	Q9JJT9 1xAcetyl [K323]	Q9JJT9	Q9JJT9										Q9JJT9	Phosphorylated adapter RNA export protein OS=Mus musculus (Mouse) OX=10090 GN=Phax PE=1 SV=1	Q9JJT9 [318-324]	MS-275-CTRL	[R].TQLLGKK.[M]	0	High	1	1	4	1	829.514	7	0		High	1	43.3206	0.001988	0.05837	31	43.59		1.51601e+06	1927916	1.34776e+06	1.04089e+06	2743440	3.57167e+06	3.31275e+06	2575642	1.23323e+06	1.61234e+06	1.09246e+06	1.32268e+06
Row2522_Row345	TQLVSNLKK	1xAcetyl [K8]	P05202 1xAcetyl [K363]	P05202	P05202										P05202	Aspartate aminotransferase, mitochondrial OS=Mus musculus (Mouse) OX=10090 GN=Got2 PE=1 SV=1	P05202 [356-364]	MS-275-CTRL	[R].TQLVSNLKK.[E]	0	High	1	1	15	1	1072.64	9	1		High	1	50.9452	0.0003203	0.01615	41	50.93		2.65012e+06	3.3411e+06	3.18137e+06	2188977	2122524	3757411	2630752	3.23204e+06	2.1384e+06	2.77528e+06	2.54597e+06	2.81757e+06
Row2549_Row46	GAAQAKALVPTPGKK	1xAcetyl [K6]	P09405 1xAcetyl [K116]	P09405	P09405										P09405	Nucleolin OS=Mus musculus (Mouse) OX=10090 GN=Ncl PE=1 SV=2	P09405 [111-125]	MS-275-CTRL	[K].GAAQAKALVPTPGKK.[G]	0	High	1	1	31	2	1478.87	15	0		High	1	49.6798	0	0.00000162	54	50.19		16393635	20993204	15346929	11128763	14546066	13586024	11421552	11325723	1.2883e+07	1.70466e+07	1.19975e+07	1.4733e+07
Row2551_Row270	GANLPCPGKVGSAALR	1xAcetyl [K9]; 1xCarbamidomethyl [C6]	O08784 1xAcetyl [K468]	O08784	O08784										O08784	Treacle protein OS=Mus musculus (Mouse) OX=10090 GN=Tcof1 PE=1 SV=1	O08784 [460-475]	MS-275-CTRL	[K].GANLPCPGKVGSAALR.[V]	0	High	1	1	12	1	1609.85	16	0		High	1	63.59	0	0.0000005128	75	63.6		3671203	4668816	3142732	2.18026e+06	1.17684e+06	1627441	1.47565e+06	1.92264e+06	2.94834e+06	3.86215e+06	2.51551e+06	2.80616e+06
Row2553_Row838	GAKLTPEEEEILNK	1xAcetyl [K3]	P62242 1xAcetyl [K128]	P62242	P62242										P62242	40S ribosomal protein S8 OS=Mus musculus (Mouse) OX=10090 GN=Rps8 PE=1 SV=2	P62242 [126-139]	MS-275-CTRL	[K].GAKLTPEEEEILNK.[K]	0	High	1	1	2	1	1612.84	14	0		High	1	67.8257	0	0.00005107	84	67.92		289679	257399	362415	237773	254579	277888	211361	267974	241371	220686	299560	294527
Row2562_Row334	GADKAKPPPGGEQEPPPPAPQDVEMKEEAAAGSGSTGEGDGK	1xAcetyl [K4]	P14685 1xAcetyl [K14]	P14685	P14685										P14685	26S proteasome non-ATPase regulatory subunit 3 OS=Mus musculus (Mouse) OX=10090 GN=Psmd3 PE=1 SV=3	P14685 [11-52]	MS-275-CTRL	[R].GADKAKPPPGGEQEPPPPAPQDVEMKEEAAAGSGSTGEGDGK.[A]	0	High	1	1	3	2	4112.9	42	0		High	1	54.4869	0	0.0000000288	32	54.7		1891792	782460			5.0372e+06	1447766	3.44824e+06	4362043	1.53398e+06	661709
Row2564_Row1322	GACKTPPDGSLK	1xAcetyl [K4]; 1xCarbamidomethyl [C3]	O35137 1xAcetyl [K118]	O35137	O35137										O35137	Homeobox protein aristaless-like 4 OS=Mus musculus (Mouse) OX=10090 GN=Alx4 PE=1 SV=1	O35137 [115-126]	MS-275-CTRL	[R].GACKTPPDGSLK.[L]	0	High	1	1	6	1	1272.63	12	0		High	1	43.1829	0	0.001485	38	43.38		2.76512e+06	2.54231e+06	1.75211e+06	1.43383e+06	1.41002e+06	934845	1.74907e+06	1.99732e+06	2.22982e+06	2.11891e+06	1.41467e+06	1.83212e+06
Row2566_Row6	GAAQNIIPASTGAAKAVGK	1xAcetyl [K15]	P16858 1xAcetyl [K213]	P16858	P16858										P16858	Glyceraldehyde-3-phosphate dehydrogenase OS=Mus musculus (Mouse) OX=10090 GN=Gapdh PE=1 SV=2	P16858 [199-217]	MS-275-CTRL	[R].GAAQNIIPASTGAAKAVGK.[V]	0	High	1	3	1	1	1766.98	19	0		High	1	62.2689	0	0.0000000677	63	62.4		2575076	2.71737e+06	1.64455e+06	1.68389e+06	477261	361132	382706	788556	2.07871e+06	2.26295e+06	1.32908e+06	2.15763e+06
Row2570_Row102	FVEKCSPIGVYTSGK	1xAcetyl [K4]; 1xCarbamidomethyl [C5]	P49718 1xAcetyl [K396]	P49718	P49718										P49718	DNA replication licensing factor MCM5 OS=Mus musculus (Mouse) OX=10090 GN=Mcm5 PE=1 SV=2	P49718 [393-407]	MS-275-CTRL	[K].FVEKCSPIGVYTSGK.[G]	0	High	1	1	3	1	1713.85	15	0		High	1	68.0783	0	0.0000001643	91	68.47		1.33723e+06	1.30325e+06	1.55649e+06	1.05862e+06	830511	1.09869e+06	1.01658e+06	1.14969e+06	1.08978e+06	1.0952e+06	1.25894e+06	1.3456e+06
Row2580_Row653	FRLNLYELKEGR	1xAcetyl [K9]	Q9R1P1 1xAcetyl [K77]	Q9R1P1	Q9R1P1										Q9R1P1	Proteasome subunit beta type-3 OS=Mus musculus (Mouse) OX=10090 GN=Psmb3 PE=1 SV=1	Q9R1P1 [69-80]	MS-275-CTRL	[K].FRLNLYELKEGR.[Q]	0	High	1	1	6	2	1579.86	12	0		High	1	78.22	0	0.003934	39	78.07		1.53592e+06	1.0949e+06	2.0791e+06	1.19797e+06	362821	284462	250308		1.24919e+06	922096	1.67441e+06	1.526e+06
Row2588_Row370	GATPYGGVKLEDLIVK	1xAcetyl [K9]	Q8QZT1 1xAcetyl [K171]	Q8QZT1	Q8QZT1										Q8QZT1	Acetyl-CoA acetyltransferase, mitochondrial OS=Mus musculus (Mouse) OX=10090 GN=Acat1 PE=1 SV=1	Q8QZT1 [163-178]	MS-275-CTRL	[R].GATPYGGVKLEDLIVK.[D]	0	High	1	1	25	1	1701.94	16	0		High	1	87.9137	0	0.0000002851	95	87.84		2.20123e+06	1.21503e+06	2276526	1.66673e+06	1.56741e+06	1.09423e+06	461434		1.78098e+06	1.02196e+06	1.83094e+06	2.13526e+06
Row2589_Row2679	FSQICAKAVR	1xAcetyl [K7]; 1xCarbamidomethyl [C5]	P56382 1xAcetyl [K21]	P56382	P56382										P56382	ATP synthase subunit epsilon, mitochondrial OS=Mus musculus (Mouse) OX=10090 GN=Atp5f1e PE=1 SV=2	P56382 [15-24]	MS-275-CTRL	[R].FSQICAKAVR.[D]	0	High	1	1	12	1	1221.64	10	0		High	1	54.0439	0	0.00009144	73	53.99		3.36094e+06	2.78871e+06	2.66922e+06	1.75134e+06	1.53424e+06	1.65709e+06	1.62451e+06	2497803	2.70263e+06	2.32162e+06	2.1417e+06	2.24559e+06
Row2609_Row370	GATPYGGVKLEDLIVKDGLTDVYNK	1xAcetyl [K9]	Q8QZT1 1xAcetyl [K171]	Q8QZT1	Q8QZT1										Q8QZT1	Acetyl-CoA acetyltransferase, mitochondrial OS=Mus musculus (Mouse) OX=10090 GN=Acat1 PE=1 SV=1	Q8QZT1 [163-187]	MS-275-CTRL	[R].GATPYGGVKLEDLIVKDGLTDVYNK.[I]	0	High	1	1	11	2	2707.42	25	0		High	1	94.8511	0	0.000007209	65	94.94		1.54636e+06	486877	2.5559e+06	792514	267446	232604			1.25756e+06	414161	2.0521e+06	1.00233e+06
Row2635_Row1497	GFKEEIQKGDKK	1xAcetyl [K]	Q8K019 1xAcetyl [K]	Q8K019	Q8K019										Q8K019	Bcl-2-associated transcription factor 1 OS=Mus musculus (Mouse) OX=10090 GN=Bclaf1 PE=1 SV=2	Q8K019 [672-683]	MS-275-CTRL	[R].GFKEEIQKGDKK.[L]	0	High	1	1	48	3	1448.77	12	0		High	1	38.5287	0	0.00007736	45	38.33		1.05573e+07	12003432	1.17064e+07	6.27807e+06	8621957	9.81333e+06	8.09078e+06	9.72451e+06	8.34961e+06	9.81438e+06	9.18847e+06	8.22948e+06
Row2644_Row97	GFGFVTFDDHDPVDKIVLQK	1xAcetyl [K15]	O88569 1xAcetyl [K168]	O88569	O88569										O88569	Heterogeneous nuclear ribonucleoproteins A2/B1 OS=Mus musculus (Mouse) OX=10090 GN=Hnrnpa2b1 PE=1 SV=2	O88569 [154-173]	MS-275-CTRL	[R].GFGFVTFDDHDPVDKIVLQK.[Y]	0	High	1	1	12	1	2319.17	20	0		High	1	93.5101	0.000466	1	74	93.78		1.11621e+06	408474	2.21636e+06	655097	539112	397915	42603		912048	348222	1.78326e+06	825810
Row2647_Row166	GFAFVTFDDHDTVDKIVVQK	1xAcetyl [K15]	Q8BG05 1xAcetyl [K182]	Q8BG05	Q8BG05										Q8BG05	Heterogeneous nuclear ribonucleoprotein A3 OS=Mus musculus (Mouse) OX=10090 GN=Hnrnpa3 PE=1 SV=1	Q8BG05 [168-187]	MS-275-CTRL	[R].GFAFVTFDDHDTVDKIVVQK.[Y]	0	High	1	1	5	1	2323.16	20	0		High	1	87.6532	0.000466	1	44	87.72		828067	482198	1224062	674089	436836	203838			679543	410229	993609	850170
Row2654_Row40	GCGVVKFESPEVAER	1xAcetyl [K6]; 1xCarbamidomethyl [C2]	Q9D0E1 1xAcetyl [K697]	Q9D0E1	Q9D0E1										Q9D0E1	Heterogeneous nuclear ribonucleoprotein M OS=Mus musculus (Mouse) OX=10090 GN=Hnrnpm PE=1 SV=3	Q9D0E1 [692-706]	MS-275-CTRL	[K].GCGVVKFESPEVAER.[A]	0	High	1	1	16	1	1705.82	15	0		High	1	65.7935	0.000466	1	82	65.95		3312031	2377909	3.1044e+06	1723364	1.71903e+06	1.97515e+06	1.95281e+06	3567814	2.66387e+06	1.98352e+06	2.48528e+06	2.2091e+06
Row2655_Row3840	GCGSGKLVFLER	1xAcetyl [K6]; 1xCarbamidomethyl [C2]	Q3TWF6 1xAcetyl [K455]	Q3TWF6	Q3TWF6										Q3TWF6	WD repeat-containing protein 70 OS=Mus musculus (Mouse) OX=10090 GN=Wdr70 PE=1 SV=1	Q3TWF6 [450-461]	MS-275-CTRL	[R].GCGSGKLVFLER.[R]	0	High	1	1	4	1	1364.7	12	0		High	1	74.8137	0	0.00005228	74	74.83		1.33805e+06	1.0452e+06	1.28906e+06	838786	384535	754740	429510		1.09044e+06	880743	1.04556e+06	1.06189e+06
Row2709_Row1150	FFPLEAWQIGKK	1xAcetyl [K]	O35215 1xAcetyl [K]	O35215	O35215										O35215	D-dopachrome decarboxylase OS=Mus musculus (Mouse) OX=10090 GN=Ddt PE=1 SV=3	O35215 [100-111]	MS-275-CTRL	[R].FFPLEAWQIGKK.[G]	0	High	1	1	17	1	1505.82	12	0		High	1	94.3698	0	0.0002462	65	94.11		1.53682e+06	297854	4.5413e+06	1.12459e+06	648595	545636	42874.9		1.24991e+06	254912	3.6151e+06	1.43096e+06
Row2721_Row4413	FCNTTCLGAYKK	1xAcetyl [K]; 2xCarbamidomethyl [C2; C6]	Q9JLM4 1xAcetyl [K]	Q9JLM4	Q9JLM4										Q9JLM4	Zinc finger MYM-type protein 3 OS=Mus musculus (Mouse) OX=10090 GN=Zmym3 PE=1 SV=1	Q9JLM4 [481-492]	MS-275-CTRL	[R].FCNTTCLGAYKK.[K]	0	High	1	1	12	1	1504.69	12	0		High	1	58.5314	0	0.000007083	91	58.43		1.28728e+06	1.57987e+06	1.59972e+06	930111	560676		750178	1.05932e+06	1.04965e+06	1.32451e+06	1.29338e+06	1.17962e+06
Row2730_Row442	ETGKLKGEATVSFDDPPSAK	1xAcetyl [K]	P56959 1xAcetyl [K]	P56959	P56959										P56959	RNA-binding protein FUS OS=Mus musculus (Mouse) OX=10090 GN=Fus PE=1 SV=1	P56959 [322-341]	MS-275-CTRL	[R].ETGKLKGEATVSFDDPPSAK.[A]	0	High	1	1	14	2	2119.06	20	0		High	1	57.9224	0	0.0000006328	50	57.94		2279887	1879512	1.96939e+06	1.41123e+06	1.43261e+06	1251437	1.36789e+06	1.71071e+06	1.84368e+06	1.57235e+06	1.58734e+06	1.80275e+06
Row2731_Row139	ETECTYFSTPLLLGKK	1xAcetyl [K]; 1xCarbamidomethyl [C4]	P08249 1xAcetyl [K]	P08249	P08249										P08249	Malate dehydrogenase, mitochondrial OS=Mus musculus (Mouse) OX=10090 GN=Mdh2 PE=1 SV=3	P08249 [282-297]	MS-275-CTRL	[K].ETECTYFSTPLLLGKK.[G]	0	High	1	1	8	1	1928.97	16	0		High	1	88.0539	0.000466	1	76	88.16		1.50628e+06	652544	2.63544e+06	978119	269498	351397	182679		1.22543e+06	553081	2.11499e+06	1.24158e+06
Row2745_Row4348	ESSVKTVR	1xAcetyl [K5]	G5E8P1 1xAcetyl [K418]	G5E8P1	G5E8P1										G5E8P1	Bromodomain-containing protein 1 OS=Mus musculus (Mouse) OX=10090 GN=Brd1 PE=1 SV=1	G5E8P1 [414-421]	MS-275-CTRL	[K].ESSVKTVR.[S]	0	High	1	1	20	1	947.516	8	0		High	1	34.7515	0.0003748	0.01136	55	34.81		8570620	9178823	6705281	4.48786e+06	4.0575e+06	5898250	5792311	4628825	6.79893e+06	7.5298e+06	5.30687e+06	5.84876e+06
Row2746_Row218	FFVGGNWKMNGR	1xAcetyl [K8]	P17751 1xAcetyl [K14]	P17751	P17751										P17751	Triosephosphate isomerase OS=Mus musculus (Mouse) OX=10090 GN=Tpi1 PE=1 SV=5	P17751 [7-18]	MS-275-CTRL	[K].FFVGGNWKMNGR.[K]	0	High	1	1	1	1	1454.7	12	0		High	1	78.1278	0	0.000005639	63	78.27		1056185	479707	1.26871e+06			355646	249420		863691	408137	1.0293e+06
Row2747_Row2276	EVDAASKEAK	1xAcetyl [K7]	O88271 1xAcetyl [K183]	O88271	O88271										O88271	Craniofacial development protein 1 OS=Mus musculus (Mouse) OX=10090 GN=Cfdp1 PE=1 SV=1	O88271 [177-186]	MS-275-CTRL	[K].EVDAASKEAK.[S]	0	High	1	1	3	1	1089.54	10	0		High	1	33.7757	0	0.00052	63	33.62		1.6192e+06	1.52143e+06	1138054	843120	408711	347632	400542	601647	1.31592e+06	1.27611e+06	924796	1.06748e+06
Row2758_Row168	EVVEEAENGRDAPANGNAQNEENGEQEADNEVDEEEEEGGEEEEEEEEGDGEEEDGDEDEEAEAPTGKR	1xAcetyl [K68]	P26350 1xAcetyl [K89]	P26350	P26350										P26350	Prothymosin alpha OS=Mus musculus (Mouse) OX=10090 GN=Ptma PE=1 SV=2	P26350 [22-90]	MS-275-CTRL	[K].EVVEEAENGRDAPANGNAQNEENGEQEADNEVDEEEEEGGEEEEEEEEGDGEEEDGDEDEEAEAPTGKR.[V]	0	High	1	1	38	2	7591.94	69	0		High	1	67.6934	0	1.869E-11	89	67.81		2.42796e+06	2.07116e+07	2.4698e+07	4.71972e+06	2.60865e+06	1.37491e+07	165365	7.37568e+07	1.96163e+06	1.68207e+07	1.91716e+07	6.1563e+06
Row2759_Row60	EVSTYIKK	1xAcetyl [K]	P10126 1xAcetyl [K]	P10126	P10126										P10126	Elongation factor 1-alpha 1 OS=Mus musculus (Mouse) OX=10090 GN=Eef1a1 PE=1 SV=3	P10126 [173-180]	MS-275-CTRL	[K].EVSTYIKK.[I]	0	High	1	1	25	1	1009.56	8	0		High	1	46.139	0.005918	0.183	48	46.48		17846744	15947638	11071440	10525001	9058826	11685484	10955658	11445338	1.40077e+07	1.29936e+07	8.69731e+06	1.39203e+07
Row2760_Row2112	EVSTAPAGTDMPAAKK	1xAcetyl [K]	Q921E6 1xAcetyl [K]	Q921E6	Q921E6										Q921E6	Polycomb protein EED OS=Mus musculus (Mouse) OX=10090 GN=Eed PE=1 SV=1	Q921E6 [5-20]	MS-275-CTRL	[R].EVSTAPAGTDMPAAKK.[Q]	0	High	1	1	11	1	1615.8	16	0		High	1	48.7086	0	0.001626	68	49.15		3417911	2.25537e+06	1.97465e+06	938628	2.33823e+06	2.67104e+06	2235371	2.63046e+06	2.74777e+06	1.88253e+06	1.59152e+06	1.19061e+06
Row2769_Row425	FITALKSTGLR	1xAcetyl [K6]	D3Z7P3 1xAcetyl [K169]	D3Z7P3	D3Z7P3										D3Z7P3	Glutaminase kidney isoform, mitochondrial OS=Mus musculus (Mouse) OX=10090 GN=Gls PE=1 SV=1	D3Z7P3 [164-174]	MS-275-CTRL	[K].FITALKSTGLR.[T]	0	High	1	1	9	1	1248.73	11	0		High	1	70.377	0	0.001054	45	70.42		1.96431e+06	1693109	1.94123e+06	850728		989662	625875		1.59192e+06	1.41824e+06	1.56498e+06	1.07728e+06
Row2774_Row292	FIQENVFSAANHNGLPPPEKK	1xAcetyl [K]	P13439 1xAcetyl [K]	P13439	P13439										P13439	Uridine 5'-monophosphate synthase OS=Mus musculus (Mouse) OX=10090 GN=Umps PE=1 SV=3	P13439 [200-220]	MS-275-CTRL	[R].FIQENVFSAANHNGLPPPEKK.[A]	0	High	1	1	13	1	2379.21	21	0		High	1	66.8612	0	0.00004793	41	66.82		4.49216e+06	3.24006e+06	5041485	3.0913e+06	2.71002e+06	4.10356e+06	1.64157e+06	3.0588e+06	3.59711e+06	2.69237e+06	4.00703e+06	4.00283e+06
Row2778_Row145	FIIPNIVKYSPHCK	1xAcetyl [K8]; 1xCarbamidomethyl [C13]	P06151 1xAcetyl [K126]	P06151	P06151										P06151	L-lactate dehydrogenase A chain OS=Mus musculus (Mouse) OX=10090 GN=Ldha PE=1 SV=3	P06151 [119-132]	MS-275-CTRL	[K].FIIPNIVKYSPHCK.[L]	0	High	1	1	9	1	1757.94	14	0		High	1	78.061	0	0.000009155	52	78.33			12031113	21143458	13233056	10964671	8058680		1.95835e+06		9.83673e+06	1.64504e+07	1.75714e+07
Row2800_Row56	FNDGTDEKKK	1xAcetyl [K]	Q03265 1xAcetyl [K]	Q03265	Q03265										Q03265	ATP synthase subunit alpha, mitochondrial OS=Mus musculus (Mouse) OX=10090 GN=Atp5f1a PE=1 SV=1	Q03265 [232-241]	MS-275-CTRL	[R].FNDGTDEKKK.[L]	0	High	1	1	49	2	1223.59	10	0		High	1	29.4859	0.000466	1	47	29.57		3.47787e+06	3.32442e+06	3.23632e+06	1.77555e+06	1.75634e+06	2.12496e+06	2.68746e+06	2.84334e+06	2.79527e+06	2.7616e+06	2.58929e+06	2.27717e+06
Row2808_Row196	FGTKFGLDLK	1xAcetyl [K4]	Q8BWT1 1xAcetyl [K137]	Q8BWT1	Q8BWT1										Q8BWT1	3-ketoacyl-CoA thiolase, mitochondrial OS=Mus musculus (Mouse) OX=10090 GN=Acaa2 PE=1 SV=3	Q8BWT1 [134-143]	MS-275-CTRL	[R].FGTKFGLDLK.[L]	0	High	1	1	12	1	1167.64	10	0		High	1	79.1888	0	0.00137	63	79.22		989432	917100	2.02854e+06	1.26453e+06	1.2221e+06	1.1983e+06	661684	636539	809871	774052	1.6343e+06	1.61228e+06
Row2809_Row248	FGQAATMEGIGAIGGTPPAFNRPAPGAEFAPNKR	1xAcetyl [K33]	Q99K48 1xAcetyl [K469]	Q99K48	Q99K48										Q99K48	Non-POU domain-containing octamer-binding protein OS=Mus musculus (Mouse) OX=10090 GN=Nono PE=1 SV=3	Q99K48 [437-470]	MS-275-CTRL	[R].FGQAATMEGIGAIGGTPPAFNRPAPGAEFAPNKR.[R]	0	High	1	1	2	1	3440.72	34	0		High	1	81.1558	0	0.0000001226	53	81.03			164273	464457		796247	1.57634e+06	191690			141626	382490
Row2810_Row96	FGNPGEKLVK	1xAcetyl [K7]	Q61656 1xAcetyl [K40]	Q61656	Q61656										Q61656	Probable ATP-dependent RNA helicase DDX5 OS=Mus musculus (Mouse) OX=10090 GN=Ddx5 PE=1 SV=2	Q61656 [34-43]	MS-275-CTRL	[K].FGNPGEKLVK.[K]	0	High	1	1	31	1	1130.62	10	0		High	1	57.5147	0	0.001304	63	58.08		45836104	53638480	57978232	32321946	42396748	62102076	55217496	47305528	3.54873e+07	4.3053e+07	4.44371e+07	4.35863e+07
Row2818_Row333	FGFPEGSVELYAEKVATR	1xAcetyl [K14]	P62908 1xAcetyl [K90]	P62908	P62908										P62908	40S ribosomal protein S3 OS=Mus musculus (Mouse) OX=10090 GN=Rps3 PE=1 SV=1	P62908 [77-94]	MS-275-CTRL	[R].FGFPEGSVELYAEKVATR.[G]	0	High	1	1	4	1	2042.02	18	0		High	1	95.9727	0	0.00002807	66	96.03		499636	249271	1.01966e+06	303040	107194	120252			413036	213802	829943	376951
Row2824_Row991	FGHGSAKLAR	1xAcetyl [K7]	Q99LE6 1xAcetyl [K356]	Q99LE6	Q99LE6										Q99LE6	ATP-binding cassette sub-family F member 2 OS=Mus musculus (Mouse) OX=10090 GN=Abcf2 PE=1 SV=1	Q99LE6 [350-359]	MS-275-CTRL	[R].FGHGSAKLAR.[Q]	0	High	1	1	8	1	1085.59	10	0		High	1	35.8963	0	0.002657	44	36.58		1.93393e+07	2.28102e+07	17572620	1.02209e+07	1.17956e+07	10605607	9.40062e+06	11236173	1.51615e+07	1.8503e+07	1.37098e+07	1.35113e+07
Row2826_Row317	FGTVNIVHPKLGSYTK	1xAcetyl [K]	Q99K85 1xAcetyl [K]	Q99K85	Q99K85										Q99K85	Phosphoserine aminotransferase OS=Mus musculus (Mouse) OX=10090 GN=Psat1 PE=1 SV=1	Q99K85 [118-133]	MS-275-CTRL	[K].FGTVNIVHPKLGSYTK.[I]	0	High	1	1	20	1	1802.98	16	0		High	1	65.8559	0	0.000002862	38	66.27		1570447	1.991e+06	2.20488e+06	1.14106e+06	1.22065e+06	1.50522e+06	1.10495e+06	1.17029e+06	1.27686e+06	1.66443e+06	1.77417e+06	1.45228e+06
Row2831_Row280	FIDTTSKFGHGR	1xAcetyl [K7]	P27659 1xAcetyl [K373]	P27659	P27659										P27659	60S ribosomal protein L3 OS=Mus musculus (Mouse) OX=10090 GN=Rpl3 PE=1 SV=3	P27659 [367-378]	MS-275-CTRL	[K].FIDTTSKFGHGR.[F]	0	High	1	1	4	1	1407.7	12	1		High	1	54.7163	0	0.0004883	34	54.74		3523183	2.6355e+06	2.75804e+06	1.69008e+06	3464057	2.55758e+06	2837182	3.67448e+06	2.83116e+06	2.1956e+06	2.21189e+06	2.16571e+06
Row2848_Row1167	GVNQFGNKYIQQTKPLTLER	1xAcetyl [K8]	Q9CQF3 1xAcetyl [K23]	Q9CQF3	Q9CQF3										Q9CQF3	Cleavage and polyadenylation specificity factor subunit 5 OS=Mus musculus (Mouse) OX=10090 GN=Nudt21 PE=1 SV=1	Q9CQF3 [16-35]	MS-275-CTRL	[R].GVNQFGNKYIQQTKPLTLER.[T]	0	High	1	1	62	1	2376.27	20	0		High	1	70.2973	0	7.794E-11	143	70.28		119704623	1.48024e+08	159569585	8.54991e+07	2.18134e+08	2.95386e+08	187435439	2.32141e+08	9.13963e+07	1.17331e+08	1.20473e+08	1.17252e+08
Row2852_Row4	GVDLVLNSLAEEKLQASVR	1xAcetyl [K13]	P19096 1xAcetyl [K1745]	P19096	P19096										P19096	Fatty acid synthase OS=Mus musculus (Mouse) OX=10090 GN=Fasn PE=1 SV=2	P19096 [1733-1751]	MS-275-CTRL	[K].GVDLVLNSLAEEKLQASVR.[C]	0	High	1	1	16	1	2083.14	19	0		High	1	99.6611	0	0.0000000101	130	99.77		1144727	424983	1.9928e+06	779834	341119	320479	50133.7		935004	362118	1.60593e+06	986018
Row2859_Row35	GTLDPVEKALR	1xAcetyl [K8]	P63017 1xAcetyl [K319]	P63017	P63017										P63017	Heat shock cognate 71 kDa protein OS=Mus musculus (Mouse) OX=10090 GN=Hspa8 PE=1 SV=1	P63017 [312-322]	MS-275-CTRL	[R].GTLDPVEKALR.[D]	0	High	1	1	4	1	1240.69	11	0		High	1	70.6315	0	0.0003983	55	70.85		1.10901e+06	1.16584e+06	1.49841e+06	811060	494276	798512	736881	661774	906251	981077	1.21265e+06	1.0262e+06
Row2870_Row1431	GYAYVEFENPDEAEKALK	1xAcetyl [K]	Q99M28 1xAcetyl [K]	Q99M28	Q99M28										Q99M28	RNA-binding protein with serine-rich domain 1 OS=Mus musculus (Mouse) OX=10090 GN=Rnps1 PE=1 SV=1	Q99M28 [204-221]	MS-275-CTRL	[K].GYAYVEFENPDEAEKALK.[H]	0	High	1	1	6	1	2114.99	18	0		High	1	81.2587	0.000466	1	98	81.16		720516	574073	1172078	579675	274615	498317	328747	644736	592477	487341	952027	729189
Row2893_Row704	GSGGFGSTGKN	1xAcetyl [K10]	Q8VCG1 1xAcetyl [K199]	Q8VCG1	Q8VCG1										Q8VCG1	Deoxyuridine 5'-triphosphate nucleotidohydrolase OS=Mus musculus (Mouse) OX=10090 GN=Dut PE=1 SV=1	Q8VCG1 [190-200]	MS-275-CTRL	[R].GSGGFGSTGKN.[-]	0	High	1	1	20	1	1010.45	11	0		High	1	45.0967	0	0.004625	49	45.7		27201530	31818042	23452016	19527954	11409453	13230004	12106041	10319236	2.122e+07	2.5704e+07	1.82184e+07	2.61051e+07
Row2901_Row1316	GRKPAEKPPPKPR	1xAcetyl [K]	Q3UMU9 1xAcetyl [K]	Q3UMU9	Q3UMU9										Q3UMU9	Hepatoma-derived growth factor-related protein 2 OS=Mus musculus (Mouse) OX=10090 GN=Hdgfl2 PE=1 SV=1	Q3UMU9 [278-290]	MS-275-CTRL	[R].GRKPAEKPPPKPR.[G]	0	High	1	1	60	1	1499.88	13	0		High	1	23.4071	0	0.0001331	37	23.64		4.54471e+06	5.17809e+06	4.28956e+06	2.98291e+06	4.1814e+06	4.34272e+06	3.30587e+06	4.22879e+06	3.63858e+06	4.27796e+06	3.4176e+06	3.8601e+06
Row2902_Row179	GREEYEGPNKKPR	1xAcetyl [K11]	Q8VIJ6 1xAcetyl [K696]	Q8VIJ6	Q8VIJ6										Q8VIJ6	Splicing factor, proline- and glutamine-rich OS=Mus musculus (Mouse) OX=10090 GN=Sfpq PE=1 SV=1	Q8VIJ6 [686-698]	MS-275-CTRL	[R].GREEYEGPNKKPR.[F]	0	High	1	1	15	2	1601.8	13	0		High	1	31.8195	0	0.000008081	57	31.96		3093381	2.72602e+06	1.98325e+06	1.40419e+06	574307	857420	807607	1.10808e+06	2.49047e+06	2.27006e+06	1.59834e+06	1.79359e+06
Row2912_Row2108	GSSSGFKPFK	1xAcetyl [K7]	Q8CH25 1xAcetyl [K1021]	Q8CH25	Q8CH25										Q8CH25	SAFB-like transcription modulator OS=Mus musculus (Mouse) OX=10090 GN=Sltm PE=1 SV=1	Q8CH25 [1015-1024]	MS-275-CTRL	[R].GSSSGFKPFK.[S]	0	High	1	1	21	0	1083.55	10	0		High	1	57.5104	0.0001783	0.005475	66	57.57		6.68146e+06	7.21609e+06	6681594	4.76466e+06	4.05191e+06	4.95456e+06	3.29194e+06	3.2669e+06	5.31948e+06	5.9373e+06	5.2884e+06	6.21593e+06
Row2944_Row930	HGLQSLGKVGISR	1xAcetyl [K8]	Q3TLH4 1xAcetyl [K49]	Q3TLH4	Q3TLH4										Q3TLH4	Protein PRRC2C OS=Mus musculus (Mouse) OX=10090 GN=Prrc2c PE=1 SV=3	Q3TLH4 [42-54]	MS-275-CTRL	[R].HGLQSLGKVGISR.[R]	0	High	1	1	4	1	1393.79	13	0		High	1	55.401	0	0.0001156	55	55.39		1.32534e+06	1.56679e+06	1.23314e+06	1.04261e+06	1.21463e+06	842843	945771	873219	1.08023e+06	1.31368e+06	1.00087e+06	1.3249e+06
Row2991_Row1717	HFELKHLSSGDLLR	1xAcetyl [K5]	Q9WTP7 1xAcetyl [K34]	Q9WTP7	Q9WTP7										Q9WTP7	GTP:AMP phosphotransferase AK3, mitochondrial OS=Mus musculus (Mouse) OX=10090 GN=Ak3 PE=1 SV=3	Q9WTP7 [30-43]	MS-275-CTRL	[K].HFELKHLSSGDLLR.[Q]	0	High	1	1	9	1	1693.9	14	0		High	1	68.0236	0	0.0001212	50	68.01		2.69908e+06	1.91222e+06	3.00896e+06	1.89536e+06	1.72744e+06	1.03401e+06	764155	1.70957e+06	2.17732e+06	1.59937e+06	2.41e+06	2.43357e+06
Row3005_Row76	GQQQVFKGLNDK	1xAcetyl [K7]	Q8BMS1 1xAcetyl [K406]	Q8BMS1	Q8BMS1										Q8BMS1	Trifunctional enzyme subunit alpha, mitochondrial OS=Mus musculus (Mouse) OX=10090 GN=Hadha PE=1 SV=1	Q8BMS1 [400-411]	MS-275-CTRL	[R].GQQQVFKGLNDK.[V]	0	High	1	1	20	1	1403.73	12	0		High	1	57.026	0	0.0001848	66	57.05		4355640	4.83046e+06	4.9442e+06	3.30077e+06	2.97769e+06	3857380	3.18925e+06	3.14444e+06	3.48935e+06	3.99419e+06	3.93085e+06	4.27891e+06
Row3010_Row892	GKMSAYAFFVQTCR	1xAcetyl [K2]; 1xCarbamidomethyl [C13]	O54879 1xAcetyl [K12]	O54879	O54879										O54879	High mobility group protein B3 OS=Mus musculus (Mouse) OX=10090 GN=Hmgb3 PE=1 SV=3	O54879 [11-24]	MS-275-CTRL	[K].GKMSAYAFFVQTCR.[E]	0	High	1	1	11	1	1707.8	14	0		High	1	86.2772	0	0.00002876	95	86		1.91915e+06	1.10053e+06	2.67009e+06	410919	1.47258e+06	1.05229e+06	347958		1.55584e+06	926780	2.14239e+06	513840
Row3012_Row3762	GKLGGQDSFESVESYDSCDR	1xAcetyl [K2]; 1xCarbamidomethyl [C18]	P27577 1xAcetyl [K245]	P27577	P27577										P27577	Protein C-ets-1 OS=Mus musculus (Mouse) OX=10090 GN=Ets1 PE=1 SV=2	P27577 [244-263]	MS-275-CTRL	[R].GKLGGQDSFESVESYDSCDR.[L]	0	High	1	1	3	1	2277.96	20	0		High	1	71.7812	0	1.969E-14	154	71.9			198098	357162		660761	661499	455880			170393	295283
Row3025_Row554	GLGDCLVKIYK	1xAcetyl [K8]; 1xCarbamidomethyl [C5]	P51881 1xAcetyl [K163]	P51881	P51881										P51881	ADP/ATP translocase 2 OS=Mus musculus (Mouse) OX=10090 GN=Slc25a5 PE=1 SV=3	P51881 [156-166]	MS-275-CTRL	[K].GLGDCLVKIYK.[S]	0	High	1	1	2	1	1307.7	11	0		High	1	78.979	0.0001557	0.00003005	70	79.02		1.27434e+06	619812	1.41147e+06	725563	352649	402302	233046	257882	1.03925e+06	525672	1.14331e+06	916254
Row3032_Row247	GKFEDMAK	1xAcetyl [K2]	P63158 1xAcetyl [K59]	P63158	P63158										P63158	High mobility group protein B1 OS=Mus musculus (Mouse) OX=10090 GN=Hmgb1 PE=1 SV=2	P63158 [58-65]	MS-275-CTRL	[K].GKFEDMAK.[A]	0	High	1	1	17	1	967.455	8	0		High	1	52.6693	0.0005195	0.02501	34	53.18		9363757	7605495	11205828	4.57437e+06	9126814	12388668	9603287	9885480	7.41859e+06	6.25364e+06	8.8013e+06	5.96348e+06
Row3034_Row2585	GLEGTGKESK	1xAcetyl [K7]	Q9CXL3 1xAcetyl [K14]	Q9CXL3	Q9CXL3										Q9CXL3	Uncharacterized protein C7orf50 homolog OS=Mus musculus (Mouse) OX=10090 GN=MGI:1920462 PE=1 SV=3	Q9CXL3 [8-17]	MS-275-CTRL	[K].GLEGTGKESK.[R]	0	High	1	1	4	1	1047.53	10	0		High	1	34.1045	0.0001557	0.001537	59	34.14		2.40329e+06	1.55024e+06	1.11611e+06	1.33549e+06	354305	192548	185443	280777	1.94198e+06	1.29997e+06	907223	1.70437e+06
Row3041_Row139	GLEKNLGIGK	1xAcetyl [K4]	P08249 1xAcetyl [K301]	P08249	P08249										P08249	Malate dehydrogenase, mitochondrial OS=Mus musculus (Mouse) OX=10090 GN=Mdh2 PE=1 SV=3	P08249 [298-307]	MS-275-CTRL	[K].GLEKNLGIGK.[I]	0	High	1	1	17	1	1070.62	10	0		High	1	59.7261	0	0.000327	54	59.96		7.35675e+06	6881580	7310345	3.96619e+06	4.36385e+06	6132288	4.25978e+06	5.0179e+06	5.84893e+06	5.66539e+06	5.77831e+06	5.15787e+06
Row3042_Row892	GKFDGAK	1xAcetyl [K2]	O54879 1xAcetyl [K165]	O54879	O54879										O54879	High mobility group protein B3 OS=Mus musculus (Mouse) OX=10090 GN=Hmgb3 PE=1 SV=3	O54879 [164-170]	MS-275-CTRL	[K].GKFDGAK.[G]	0	High	1	1	16	1	764.394	7	0		High	1	39.1506	0.0005758	0.01039	41	39.39		3606653	4.59607e+06	3.9568e+06	2.3913e+06	5558841	8554667	7.28666e+06	6.76246e+06	2.89725e+06	3.80272e+06	3.15627e+06	3.08271e+06
Row3043_Row286	GKEASGDAGEKSPR	1xAcetyl [K11]	Q9JIK5 1xAcetyl [K217]	Q9JIK5	Q9JIK5										Q9JIK5	Nucleolar RNA helicase 2 OS=Mus musculus (Mouse) OX=10090 GN=Ddx21 PE=1 SV=3	Q9JIK5 [207-220]	MS-275-CTRL	[K].GKEASGDAGEKSPR.[L]	0	High	1	1	11	2	1430.69	14	0		High	1	26.1172	0	0.00001016	57	26.47		533883	487639	609279	294006	351429	504774	347510	483836	440923	414801	499732	365522
Row3045_Row2725	GGPGKLSPR	1xAcetyl [K5]	P70399 1xAcetyl [K1357]	P70399	P70399										P70399	TP53-binding protein 1 OS=Mus musculus (Mouse) OX=10090 GN=Tp53bp1 PE=1 SV=3	P70399 [1353-1361]	MS-275-CTRL	[R].GGPGKLSPR.[K]	0	High	1	1	5	1	910.51	9	0		High	1	39.167	0	0.00305	56	39.71		915922	1.12167e+06	1.12838e+06	637144	4452113	7947468	6.26743e+06	6.28229e+06	750541	944359	917050	802792
Row3052_Row2604	GGPGPTLSFVGKR	1xAcetyl [K12]	Q9D735 1xAcetyl [K115]	Q9D735	Q9D735										Q9D735	Telomerase RNA component interacting RNase OS=Mus musculus (Mouse) OX=10090 GN=Trir PE=1 SV=1	Q9D735 [104-116]	MS-275-CTRL	[K].GGPGPTLSFVGKR.[R]	0	High	1	1	1	1	1314.72	13	0		High	1	67.1895	0	0.0002216	48	67.36		380338	514776	284306	278586		485045	873425	762291	315663	437592	235848	346028
Row3058_Row2665	GGAESHTFK	1xAcetyl [K9]	P63254 1xAcetyl [K77]	P63254	P63254										P63254	Cysteine-rich protein 1 OS=Mus musculus (Mouse) OX=10090 GN=Crip1 PE=1 SV=2	P63254 [69-77]	MS-275-CTRL	[R].GGAESHTFK.[-]	0	High	1	1	8	0	975.453	9	0		High	1	39.3508	0	0.0002725	66	39.37		1.89446e+06	2.40937e+06	1.83594e+06	1.27633e+06	1.68166e+06		2.02132e+06	1.40364e+06	1.53611e+06	2.00944e+06	1.48132e+06	1.6276e+06
Row3059_Row584	GFVPEKNFR	1xAcetyl [K6]	Q569Z6 1xAcetyl [K516]	Q569Z6	Q569Z6										Q569Z6	Thyroid hormone receptor-associated protein 3 OS=Mus musculus (Mouse) OX=10090 GN=Thrap3 PE=1 SV=1	Q569Z6 [511-519]	MS-275-CTRL	[R].GFVPEKNFR.[V]	0	High	1	1	19	1	1135.59	9	0		High	1	63.8766	0.0007112	0.06793	34	64.13		10253804	11658628	14724778	7527914	16914312	23872498	19316816	18685094	8.11305e+06	9.53589e+06	1.15183e+07	9.89884e+06
Row3068_Row595	GHTGFSSNSEHGTEAGQISEPGTATGEAGPSCSSASDKLPR	1xAcetyl [K38]; 1xCarbamidomethyl [C32]	Q61074 1xAcetyl [K247]	Q61074	Q61074										Q61074	Protein phosphatase 1G OS=Mus musculus (Mouse) OX=10090 GN=Ppm1g PE=1 SV=3	Q61074 [210-250]	MS-275-CTRL	[K].GHTGFSSNSEHGTEAGQISEPGTATGEAGPSCSSASDKLPR.[V]	0	High	1	1	16	1	4100.81	41	0		High	1	55.9234	0	3.663E-13	81	56.25		3.71937e+06	3.08664e+06	4705803	1.92901e+06	11345767	13138833	7.92108e+06	15455893	2.98646e+06	2.56643e+06	3.74407e+06	2.47752e+06
Row3094_Row188	GNLYSFGCPEYGQLGHNSDGKFIAR	1xAcetyl [K21]; 1xCarbamidomethyl [C8]	Q8BK67 1xAcetyl [K291]	Q8BK67	Q8BK67										Q8BK67	Protein RCC2 OS=Mus musculus (Mouse) OX=10090 GN=Rcc2 PE=1 SV=1	Q8BK67 [271-295]	MS-275-CTRL	[K].GNLYSFGCPEYGQLGHNSDGKFIAR.[A]	0	High	1	1	50	1	2829.3	25	0		High	1	78.0515	0.000466	1	97	78.02		6.15273e+07	4.71446e+07	8.55508e+07	4.28322e+07	5.39431e+07	5.42757e+07	1.88465e+07	5.2702e+07	4.74328e+07	3.7901e+07	6.51915e+07	5.80413e+07
Row3101_Row828	GPLHHATVLGHTGQVCLFLKR	1xAcetyl [K20]; 1xCarbamidomethyl [C16]	Q6ZQK5 1xAcetyl [K687]	Q6ZQK5	Q6ZQK5										Q6ZQK5	Arf-GAP with coiled-coil, ANK repeat and PH domain-containing protein 2 OS=Mus musculus (Mouse) OX=10090 GN=Acap2 PE=1 SV=2	Q6ZQK5 [668-688]	MS-275-CTRL	[R].GPLHHATVLGHTGQVCLFLKR.[G]	0	High	1	1	3	1	2383.28	21	0		High	1	62.0421	0	0.0000002789	67	62.58		2.9123e+06	2.07861e+06	4.65599e+06	2.4332e+06	1.54096e+06	178903			2.34674e+06	1.73674e+06	3.70502e+06	3.13766e+06
Row3102_Row790	GPLKTPIAAGHPSMNLLLR	1xAcetyl [K4]	Q9D6R2 1xAcetyl [K100]	Q9D6R2	Q9D6R2										Q9D6R2	Isocitrate dehydrogenase [NAD] subunit alpha, mitochondrial OS=Mus musculus (Mouse) OX=10090 GN=Idh3a PE=1 SV=1	Q9D6R2 [97-115]	MS-275-CTRL	[K].GPLKTPIAAGHPSMNLLLR.[K]	0	High	1	1	1	1	2028.14	19	0		High	1	76.7594	0	0.000004398	31	76.85		1.21006e+06	664431	1.66688e+06	440304	767196	518312	278090		987575	563030	1.34686e+06	551243
Row3103_Row270	GPILATPGKTGPAATQAK	1xAcetyl [K9]	O08784 1xAcetyl [K327]	O08784	O08784										O08784	Treacle protein OS=Mus musculus (Mouse) OX=10090 GN=Tcof1 PE=1 SV=1	O08784 [319-336]	MS-275-CTRL	[K].GPILATPGKTGPAATQAK.[A]	0	High	1	1	34	1	1720.96	18	0		High	1	56.2795	0	0.0000002037	97	56.38		12648811	14021306	10588964	8.52404e+06	5.12525e+06	4830849	4.19114e+06	5.62971e+06	9.9776e+06	1.14423e+07	8.32381e+06	1.12328e+07
Row3109_Row220	GQESFKKQEK	1xAcetyl [K6]	Q61937 1xAcetyl [K227]	Q61937	Q61937										Q61937	Nucleophosmin OS=Mus musculus (Mouse) OX=10090 GN=Npm1 PE=1 SV=1	Q61937 [222-231]	MS-275-CTRL	[K].GQESFKKQEK.[T]	0	High	1	1	9	2	1250.64	10	0		High	1	29.5504	0.000202	0.004493	31	30.19		740305	942118	795924	302543	520875	969954	1128343	1093739	608511	794902	650227	376321
Row3110_Row220	GQESFKK	1xAcetyl [K]	Q61937 1xAcetyl [K]	Q61937	Q61937										Q61937	Nucleophosmin OS=Mus musculus (Mouse) OX=10090 GN=Npm1 PE=1 SV=1	Q61937 [222-228]	MS-275-CTRL	[K].GQESFKK.[Q]	0	High	1	1	17	1	865.441	7	0		High	1	34.3329	0.002666	0.08862	34	34.5		8.03966e+06	7932208	8029691	5.59078e+06	15720845	16975672	13038508	13680684	6.38365e+06	6.51889e+06	6.33805e+06	7.31388e+06
Row3112_Row764	GQESAGIVTSDGSAVPKFR	1xAcetyl [K17]	Q8CIH9 1xAcetyl [K60]	Q8CIH9	Q8CIH9										Q8CIH9	Amidophosphoribosyltransferase OS=Mus musculus (Mouse) OX=10090 GN=Ppat PE=1 SV=1	Q8CIH9 [44-62]	MS-275-CTRL	[R].GQESAGIVTSDGSAVPKFR.[V]	0	High	1	1	40	1	1947.98	19	0		High	1	68.1578	0	9.455E-11	143	68.41		6.62319e+06	6.70022e+06	8.28065e+06	5.09642e+06	3.01587e+06	3.65424e+06	3.61161e+06	4.18121e+06	5.27375e+06	5.5179e+06	6.53314e+06	6.65649e+06
Row3118_Row766	GPLPVKR	1xAcetyl [K6]	Q9WV02 1xAcetyl [K150]	Q9WV02	Q9WV02										Q9WV02	RNA-binding motif protein, X chromosome OS=Mus musculus (Mouse) OX=10090 GN=Rbmx PE=1 SV=1	Q9WV02 [145-151]	MS-275-CTRL	[R].GPLPVKR.[G]	0	High	1	3	36	1	808.504	7	0		High	1	45.0519	0.0061	0.1858	33	44.76		42441484	53125484	37363624	26703280	33923900	43353944	39650168	41430372	3.28958e+07	4.26463e+07	2.8825e+07	3.58908e+07
Row3119_Row1074	GPLLSTVSQTQGHTAAQKGPK	1xAcetyl [K18]	Q9QWT9 1xAcetyl [K88]	Q9QWT9	Q9QWT9										Q9QWT9	Kinesin-like protein KIFC1 OS=Mus musculus (Mouse) OX=10090 GN=Kifc1 PE=1 SV=2	Q9QWT9 [71-91]	MS-275-CTRL	[R].GPLLSTVSQTQGHTAAQKGPK.[K]	0	High	1	1	1	1	2148.14	21	0		High	1	51.0417	0	0.00001405	52	51.13		520328	676365	475875	242066	1.02858e+06	1.50745e+06	1.09973e+06	1.30182e+06	429889	573017	391752	299938
Row3120_Row608	GQASLYGKR	1xAcetyl [K8]	P97496 1xAcetyl [K353]	P97496	P97496										P97496	SWI/SNF complex subunit SMARCC1 OS=Mus musculus (Mouse) OX=10090 GN=Smarcc1 PE=1 SV=2	P97496 [346-354]	MS-275-CTRL	[K].GQASLYGKR.[R]	0	High	1	1	2	1	1021.54	9	0		High	1	43.3422	0.0005195	0.01823	46	43.83		1.83542e+06	1.75107e+06	1.07937e+06	801904	2.07435e+06	3.93857e+06	2167962	2874483	1.48892e+06	1.46618e+06	877797	1.01441e+06
Row3125_Row270	GISGKGPILATPGKTGPAATQAK	2xAcetyl [K5; K14]	O08784 2xAcetyl [K318; K327]	O08784	O08784										O08784	Treacle protein OS=Mus musculus (Mouse) OX=10090 GN=Tcof1 PE=1 SV=1	O08784 [314-336]	MS-275-CTRL	[K].GISGKGPILATPGKTGPAATQAK.[A]	0	High	1	1	2	2	2205.22	23	0		High	1	65.8083	0	0.000001913	79	65.73		1.0748e+06	1.19299e+06	1.12118e+06	844010	681540	685305	566574	595741	878688	1.00364e+06	911288	1.06862e+06
Row3133_Row313	GLLKALK	1xAcetyl [K4]	Q9Z1Q5 1xAcetyl [K135]	Q9Z1Q5	Q9Z1Q5										Q9Z1Q5	Chloride intracellular channel protein 1 OS=Mus musculus (Mouse) OX=10090 GN=Clic1 PE=1 SV=3	Q9Z1Q5 [132-138]	MS-275-CTRL	[K].GLLKALK.[V]	0	High	1	1	19	1	784.529	7	0		High	1	59.8346	0.001738	0.07039	33	59.98		23857228	27747654	28320128	20080710	11742871	14242274	11805887	7.8257e+06	1.86466e+07	2.24537e+07	2.19385e+07	2.6857e+07
Row3137_Row30	GILAADESTGSIAKR	1xAcetyl [K14]	P05064 1xAcetyl [K42]	P05064	P05064										P05064	Fructose-bisphosphate aldolase A OS=Mus musculus (Mouse) OX=10090 GN=Aldoa PE=1 SV=2	P05064 [29-43]	MS-275-CTRL	[K].GILAADESTGSIAKR.[L]	0	High	1	2	39	1	1530.81	15	0		High	1	60.2466	0	0.0000000156	104	60.41		1.22697e+07	10378400	1.2064e+07	7392488	5568218	6034740	5.86394e+06	6.56019e+06	9.68283e+06	8.50096e+06	9.46493e+06	9.71771e+06
Row3141_Row1681	GLGNYLYNFASAATKK	1xAcetyl [K]	Q9D5V6 1xAcetyl [K]	Q9D5V6	Q9D5V6										Q9D5V6	Synapse-associated protein 1 OS=Mus musculus (Mouse) OX=10090 GN=Syap1 PE=1 SV=1	Q9D5V6 [70-85]	MS-275-CTRL	[K].GLGNYLYNFASAATKK.[I]	0	High	1	1	37	1	1759.9	16	0		High	1	91.9506	0	0.00001245	100	91.88		2.43418e+06	1.21846e+06	3.62025e+06	1.66609e+06	531978	603237	27150.3		1.96658e+06	1.0248e+06	2.89163e+06	2.13444e+06
Row3144_Row3109	GNEPAPEKK	1xAcetyl [K]	Q7TN29 1xAcetyl [K]	Q7TN29	Q7TN29										Q7TN29	Stromal membrane-associated protein 2 OS=Mus musculus (Mouse) OX=10090 GN=Smap2 PE=1 SV=1	Q7TN29 [144-152]	MS-275-CTRL	[R].GNEPAPEKK.[M]	0	High	1	1	40	1	1011.51	9	0		High	1	29.7313	0.001132	0.02663	53	29.7		3.3506e+06	4.03698e+06	3.30792e+06	2.04013e+06	2564113	3430415	3.25835e+06	3.17451e+06	2.69443e+06	3.34549e+06	2.64571e+06	2.62279e+06
Row3154_Row248	GIVEFSGKPAAR	1xAcetyl [K8]	Q99K48 1xAcetyl [K200]	Q99K48	Q99K48										Q99K48	Non-POU domain-containing octamer-binding protein OS=Mus musculus (Mouse) OX=10090 GN=Nono PE=1 SV=3	Q99K48 [193-204]	MS-275-CTRL	[K].GIVEFSGKPAAR.[K]	0	High	1	1	36	0	1273.69	12	0		High	1	61.2271	0	0.000003185	75	61.53		26267834	2.63836e+07	2.20313e+07	1.57178e+07	10692356	13568890	1.18043e+07	12444024	2.0502e+07	2.13632e+07	1.71307e+07	2.09329e+07
Row3169_Row384	ALTGGIAHLFKQNK	1xAcetyl [K11]	O08749 1xAcetyl [K143]	O08749	O08749										O08749	Dihydrolipoyl dehydrogenase, mitochondrial OS=Mus musculus (Mouse) OX=10090 GN=Dld PE=1 SV=2	O08749 [133-146]	MS-275-CTRL	[K].ALTGGIAHLFKQNK.[V]	0	High	1	1	14	1	1539.86	14	0		High	1	68.4116	0	0.00000149	94	68.72		1.1414e+07	9.6245e+06	1.57899e+07	9.10422e+06	7.13105e+06	6155546	4.58046e+06	2.12195e+06	9.01697e+06	7.89078e+06	1.23386e+07	1.2011e+07
Row3172_Row30	ALSDHHVYLEGTLLKPNMVTPGHACTQK	1xAcetyl [K15]; 1xCarbamidomethyl [C25]	P05064 1xAcetyl [K230]	P05064	P05064										P05064	Fructose-bisphosphate aldolase A OS=Mus musculus (Mouse) OX=10090 GN=Aldoa PE=1 SV=2	P05064 [216-243]	MS-275-CTRL	[K].ALSDHHVYLEGTLLKPNMVTPGHACTQK.[F]	0	High	1	2	10	0	3159.57	28	0		High	1	67.4488	0	0.0000000066	45	67.61		8.90557e+06	4.29198e+06	7044056	1.65408e+06	2.29004e+06	1.54615e+06	608445		7.06072e+06	3.55412e+06	5.5709e+06	2.11878e+06
Row3189_Row1009	AMKAVCVLK	1xAcetyl [K3]; 1xAcetyl [N-Term]; 1xCarbamidomethyl [C6]	P08228 1xAcetyl [K4]; 1xAcetyl [N-Term]	P08228	P08228										P08228	Superoxide dismutase [Cu-Zn] OS=Mus musculus (Mouse) OX=10090 GN=Sod1 PE=1 SV=2	P08228 [2-10]	MS-275-CTRL	[M].AMKAVCVLK.[G]	0	High	1	1	7	1	1103.6	9	0		High	1	82.277	0	0.00677	50	82.52		974880	537204	568191	311869		265057	348889	248562	798132	456417	466516	388126
Row3196_Row46	ALVPTPGKK	1xAcetyl [K]	P09405 1xAcetyl [K]	P09405	P09405										P09405	Nucleolin OS=Mus musculus (Mouse) OX=10090 GN=Ncl PE=1 SV=2	P09405 [117-125]	MS-275-CTRL	[K].ALVPTPGKK.[G]	0	High	1	1	75	1	952.583	9	0		High	1	48.8136	0.001213	1	47	49.08		57002724	70008536	48997300	32874780	107158048	157396480	125255568	131175440	4.39934e+07	5.60078e+07	3.76479e+07	4.43448e+07
Row3210_Row27	ALKIPAMTIAK	1xAcetyl [K3]	P63038 1xAcetyl [K473]	P63038	P63038										P63038	60 kDa heat shock protein, mitochondrial OS=Mus musculus (Mouse) OX=10090 GN=Hspd1 PE=1 SV=1	P63038 [471-481]	MS-275-CTRL	[R].ALKIPAMTIAK.[N]	0	High	1	1	13	1	1198.72	11	0		High	1	74.091	0.0001961	0.0005285	32	74.35		3.12879e+06	2.22595e+06	3.4227e+06	1.20674e+06	2799447	1933800	1.62043e+06	582900	2.51857e+06	1.85828e+06	2.73612e+06	1.53735e+06
Row3211_Row4027	AIESLVKK	1xAcetyl [K]	P97471 1xAcetyl [K]	P97471	P97471										P97471	Mothers against decapentaplegic homolog 4 OS=Mus musculus (Mouse) OX=10090 GN=Smad4 PE=1 SV=2	P97471 [39-46]	MS-275-CTRL	[R].AIESLVKK.[L]	0	High	1	1	10	1	929.567	8	0		High	1	51.763	0.003156	0.1266	53	51.79		2.64224e+06	2552849	2.6312e+06	1.46807e+06	1.68221e+06	1.32514e+06	1.73834e+06	1445650	2.13213e+06	2.12758e+06	2.11165e+06	1.87664e+06
Row3216_Row89	ALADDDFLTVTGKTVR	1xAcetyl [K13]	P49717 1xAcetyl [K857]	P49717	P49717										P49717	DNA replication licensing factor MCM4 OS=Mus musculus (Mouse) OX=10090 GN=Mcm4 PE=1 SV=1	P49717 [845-860]	MS-275-CTRL	[R].ALADDDFLTVTGKTVR.[L]	0	High	1	1	9	1	1763.92	16	0		High	1	82.3245	0	0.0002022	83	82.57		1.41219e+06	845753	1.27703e+06	723514		490987	434405	202334	1.14996e+06	714547	1.03595e+06	913623
Row3218_Row786	ALAAFLKK	1xAcetyl [K]	Q9CZX8 1xAcetyl [K]	Q9CZX8	Q9CZX8										Q9CZX8	40S ribosomal protein S19 OS=Mus musculus (Mouse) OX=10090 GN=Rps19 PE=1 SV=3	Q9CZX8 [17-24]	MS-275-CTRL	[R].ALAAFLKK.[S]	0	High	1	1	17	1	903.566	8	0		High	1	65.522	0.001052	0.02448	58	65.93		1.65969e+06	1709044	1.78036e+06	1.02412e+06	797141	968655	846990	478615	1.34833e+06	1.43142e+06	1.43714e+06	1.301e+06
Row3221_Row587	AIKLRPIAVIKG	1xAcetyl [K3]	Q99LF4 1xAcetyl [K496]	Q99LF4	Q99LF4										Q99LF4	RNA-splicing ligase RtcB homolog OS=Mus musculus (Mouse) OX=10090 GN=Rtcb PE=1 SV=1	Q99LF4 [494-505]	MS-275-CTRL	[K].AIKLRPIAVIKG.[-]	0	High	1	1	22	2	1320.87	12	0		High	1	63.317	0.001243	0.06323	41	63.33		1.25206e+07	1.35939e+07	1.81176e+07	9.2566e+06	6.54481e+06	8.59458e+06	7.14112e+06	4.0794e+06	9.87794e+06	1.10977e+07	1.41285e+07	1.22156e+07
Row3223_Row2047	AINTICSLEKK	1xAcetyl [K]; 1xCarbamidomethyl [C6]	Q9WVM3 1xAcetyl [K]	Q9WVM3	Q9WVM3										Q9WVM3	Anaphase-promoting complex subunit 7 OS=Mus musculus (Mouse) OX=10090 GN=Anapc7 PE=1 SV=3	Q9WVM3 [220-230]	MS-275-CTRL	[R].AINTICSLEKK.[S]	0	High	1	1	44	1	1318.7	11	0		High	1	59.2142	0.0001961	0.0003541	70	59.4		5.70261e+06	6.20711e+06	6.98221e+06	3.86751e+06	3.2642e+06	4.91894e+06	4283106	5.65375e+06	4.5506e+06	5.11664e+06	5.52271e+06	5.02736e+06
Row3228_Row76	ALMGLYNGQVLCKK	1xAcetyl [K]; 1xCarbamidomethyl [C12]	Q8BMS1 1xAcetyl [K]	Q8BMS1	Q8BMS1										Q8BMS1	Trifunctional enzyme subunit alpha, mitochondrial OS=Mus musculus (Mouse) OX=10090 GN=Hadha PE=1 SV=1	Q8BMS1 [338-351]	MS-275-CTRL	[K].ALMGLYNGQVLCKK.[N]	0	High	1	1	2	1	1636.85	14	0		High	1	76.9226	0	0.00003445	67	76.88		641207	394447	1.02425e+06		484171	382187	354484		528154	336409	833623
Row3244_Row2725	ASTGVPSGKR	1xAcetyl [K9]	P70399 1xAcetyl [K1664]	P70399	P70399										P70399	TP53-binding protein 1 OS=Mus musculus (Mouse) OX=10090 GN=Tp53bp1 PE=1 SV=3	P70399 [1656-1665]	MS-275-CTRL	[R].ASTGVPSGKR.[K]	0	High	1	1	17	1	1001.54	10	0		High	1	33.6433	0.002347	0.04398	38	33.7		2.42592e+06	2.89976e+06	2.02166e+06	1.61626e+06	1.95789e+06	2288498	2.18486e+06	2.40637e+06	1.96e+06	2.4129e+06	1.62883e+06	2.06951e+06
Row3248_Row1142	ASSHSSQSQGGGSVTKK	1xAcetyl [K]	P48678 1xAcetyl [K]	P48678	P48678										P48678	Prelamin-A/C OS=Mus musculus (Mouse) OX=10090 GN=Lmna PE=1 SV=2	P48678 [402-418]	MS-275-CTRL	[R].ASSHSSQSQGGGSVTKK.[R]	0	High	1	1	2	1	1674.8	17	0		High	1	23.0697	0	0.003303	35	23.21		28841.8	50666.7	22816.4	26475.8	37415.6	75618.9	60200.8		24849.9	44321.1	19651.5	31573.9
Row3249_Row1745	ASSDPPSTQDAKDSTDLLGKK	1xAcetyl [K]	P08414 1xAcetyl [K]	P08414	P08414										P08414	Calcium/calmodulin-dependent protein kinase type IV OS=Mus musculus (Mouse) OX=10090 GN=Camk4 PE=1 SV=2	P08414 [351-371]	MS-275-CTRL	[K].ASSDPPSTQDAKDSTDLLGKK.[M]	0	High	1	1	14	2	2203.07	21	0		High	1	54.8683	0	0.000001133	52	54.82		2.25759e+06	1.63878e+06	2.74931e+06	504433		873230	1.67737e+06	610117	1.82591e+06	1.37328e+06	2.20499e+06	633016
Row3250_Row224	ASQRPDVLTTGGGNPIGDKLNIMTAGSR	1xAcetyl [K19]	P24270 1xAcetyl [K38]	P24270	P24270										P24270	Catalase OS=Mus musculus (Mouse) OX=10090 GN=Cat PE=1 SV=4	P24270 [20-47]	MS-275-CTRL	[R].ASQRPDVLTTGGGNPIGDKLNIMTAGSR.[G]	0	High	1	1	8	1	2868.46	28	0		High	1	84.6069	0	0.0000000002	98	84.76		1.89351e+06	1.13343e+06	2.36556e+06	557957	945291	816193	215867		1.53536e+06	954141	1.90146e+06	701406
Row3254_Row270	ASLALPQKVRPVATQVK	1xAcetyl [K8]	O08784 1xAcetyl [K512]	O08784	O08784										O08784	Treacle protein OS=Mus musculus (Mouse) OX=10090 GN=Tcof1 PE=1 SV=1	O08784 [505-521]	MS-275-CTRL	[K].ASLALPQKVRPVATQVK.[T]	0	High	1	1	20	1	1848.11	17	0		High	1	61.9714	0	0.00005523	30	62.34		5111586	6.77496e+06	5.8348e+06	4.12964e+06	4.13774e+06	3.90163e+06	3.27295e+06	3.15664e+06	4.08545e+06	5.57869e+06	4.6275e+06	5.37419e+06
Row3255_Row219	ASGVAVSDGVIK	1xAcetyl [N-Term]	P18760 1xAcetyl [N-Term]	P18760	P18760										P18760	Cofilin-1 OS=Mus musculus (Mouse) OX=10090 GN=Cfl1 PE=1 SV=3	P18760 [2-13]	MS-275-CTRL	[M].ASGVAVSDGVIK.[V]	0	High	1	1	5	0	1144.62	12	0		High	1	66.6615	0	0.0001081	76	67.14		810057	1506926	1.09639e+06	1.11202e+06	929162	382053	397094	6.95191e+06	664976	1.2641e+06	891435	1.41469e+06
Row3275_Row2561	ATDELASKLSR	1xAcetyl [K8]; 1xAcetyl [N-Term]	Q9D8Y0 1xAcetyl [K9]; 1xAcetyl [N-Term]	Q9D8Y0	Q9D8Y0										Q9D8Y0	EF-hand domain-containing protein D2 OS=Mus musculus (Mouse) OX=10090 GN=Efhd2 PE=1 SV=1	Q9D8Y0 [2-12]	MS-275-CTRL	[M].ATDELASKLSR.[R]	0	High	1	1	7	1	1274.66	11	0		High	1	82.9474	0	0.00001782	72	82.93		398240	359941	231241	296898		162443	202583	168286	330300	307328	192418	369179
Row3276_Row194	ATAVVVNIGKK	1xAcetyl [K10]; 1xAcetyl [N-Term]	Q9DCL9 1xAcetyl [K11]; 1xAcetyl [N-Term]	Q9DCL9	Q9DCL9										Q9DCL9	Multifunctional protein ADE2 OS=Mus musculus (Mouse) OX=10090 GN=Paics PE=1 SV=4	Q9DCL9 [2-12]	MS-275-CTRL	[M].ATAVVVNIGKK.[L]	0	High	1	1	20	1	1183.7	11	0		High	1	75.6614	0	0.00001296	92	76.05		10339112	10710759	9484484	6751195	4266038	5.46981e+06	6.12699e+06	5830451	8.17956e+06	8.76978e+06	7.46783e+06	8.86079e+06
Row3277_Row194	ATAVVVNIGKK	1xAcetyl [N-Term]	Q9DCL9 1xAcetyl [N-Term]	Q9DCL9	Q9DCL9										Q9DCL9	Multifunctional protein ADE2 OS=Mus musculus (Mouse) OX=10090 GN=Paics PE=1 SV=4	Q9DCL9 [2-12]	MS-275-CTRL	[M].ATAVVVNIGKK.[L]	0	High	1	1	9	1	1141.69	11	0		High	1	60.5679	0	0.00002225	62	60.64		1.34141e+06	1.49071e+06	1.08681e+06	765658	958655	1.53761e+06	2.01037e+06	2.66661e+06	1.09314e+06	1.25066e+06	883758	967788
Row3281_Row1735	ASESGKLWGGR	1xAcetyl [K6]; 1xAcetyl [N-Term]	Q91YI0 1xAcetyl [K7]; 1xAcetyl [N-Term]	Q91YI0	Q91YI0										Q91YI0	Argininosuccinate lyase OS=Mus musculus (Mouse) OX=10090 GN=Asl PE=1 SV=1	Q91YI0 [2-12]	MS-275-CTRL	[M].ASESGKLWGGR.[F]	0	High	1	1	5	1	1231.61	11	0		High	1	75.6091	0	0.00006863	62	75.65		1.00747e+06	1.04178e+06		828579	742328	705717			824423	877900		1.04875e+06
Row3283_Row2086	APSKLCSGSK	1xAcetyl [K4]; 1xCarbamidomethyl [C6]	Q5SFM8 1xAcetyl [K800]	Q5SFM8	Q5SFM8										Q5SFM8	RNA-binding protein 27 OS=Mus musculus (Mouse) OX=10090 GN=Rbm27 PE=1 SV=3	Q5SFM8 [797-806]	MS-275-CTRL	[K].APSKLCSGSK.[S]	0	High	1	1	7	1	1076.54	10	0		High	1	34.8892	0	0.0004113	37	34.99			2.14463e+06	1.3394e+06	1.11511e+06	3.35582e+06	4.50675e+06	4.07433e+06	4.08504e+06		1.79122e+06	1.08578e+06	1.41869e+06
Row3284_Row87	APQCLGKFIEIAAR	1xAcetyl [K7]; 1xCarbamidomethyl [C4]	Q8VEK3 1xAcetyl [K541]	Q8VEK3	Q8VEK3										Q8VEK3	Heterogeneous nuclear ribonucleoprotein U OS=Mus musculus (Mouse) OX=10090 GN=Hnrnpu PE=1 SV=1	Q8VEK3 [535-548]	MS-275-CTRL	[R].APQCLGKFIEIAAR.[K]	0	High	1	1	37	1	1615.86	14	0		High	1	86.269	0	0.000004571	97	86.43		1.00321e+07	6.28923e+06	1.42436e+07	6.49651e+06	4778820	5.26291e+06	2.71203e+06	1.42889e+06	7.94016e+06	5.18349e+06	1.11474e+07	8.52086e+06
Row3291_Row2049	APELLAKYCDNLLKK	1xAcetyl [K7]; 1xCarbamidomethyl [C9]	Q9D4H8 1xAcetyl [K393]	Q9D4H8	Q9D4H8										Q9D4H8	Cullin-2 OS=Mus musculus (Mouse) OX=10090 GN=Cul2 PE=1 SV=2	Q9D4H8 [387-401]	MS-275-CTRL	[K].APELLAKYCDNLLKK.[S]	0	High	1	1	5	2	1817.98	15	0		High	1	76.3646	0	0.000001422	47	76.5		1.48059e+06	1.20033e+06	1.81019e+06	939041	632962	626642	541427	311314	1.20483e+06	1.00974e+06	1.46086e+06	1.19114e+06
Row3293_Row66	APAGILNGKLVSAQIR	1xAcetyl [K9]; 1xAcetyl [N-Term]	Q922D8 1xAcetyl [K10]; 1xAcetyl [N-Term]	Q922D8	Q922D8										Q922D8	C-1-tetrahydrofolate synthase, cytoplasmic OS=Mus musculus (Mouse) OX=10090 GN=Mthfd1 PE=1 SV=4	Q922D8 [2-17]	MS-275-CTRL	[M].APAGILNGKLVSAQIR.[D]	0	High	1	1	24	1	1649.97	16	0		High	1	77.3444	0	0.000000156	93	77.46		3.13572e+06	3.32475e+06	3.88108e+06	2574586	2.68452e+06	2.63612e+06	2598812		2.52407e+06	2.76187e+06	3.09676e+06	3.32322e+06
Row3295_Row1122	ANVGKLLK	1xAcetyl [K5]	Q9DBZ5 1xAcetyl [K13]	Q9DBZ5	Q9DBZ5										Q9DBZ5	Eukaryotic translation initiation factor 3 subunit K OS=Mus musculus (Mouse) OX=10090 GN=Eif3k PE=1 SV=1	Q9DBZ5 [9-16]	MS-275-CTRL	[R].ANVGKLLK.[G]	0	High	1	1	12	1	884.556	8	0		High	1	52.5802	0.0005195	0.02674	39	52.92		4.18101e+06	4612212	3.84424e+06	2.80875e+06	1.92625e+06	2.47744e+06	2050275	1.57295e+06	3.35144e+06	3.8159e+06	3.0678e+06	3.63094e+06
Row3299_Row270	ANPPPTKTPPASASGK	1xAcetyl [K7]	O08784 1xAcetyl [K698]	O08784	O08784										O08784	Treacle protein OS=Mus musculus (Mouse) OX=10090 GN=Tcof1 PE=1 SV=1	O08784 [692-707]	MS-275-CTRL	[K].ANPPPTKTPPASASGK.[A]	0	High	1	1	2	1	1562.82	16	0		High	1	38.6735	0	0.0000000299	57	38.85		3.54658e+06	4.4034e+06	3.29199e+06	2.33768e+06	2887994	3.37252e+06	2.97027e+06	2950326	2.84969e+06	3.64523e+06	2.63316e+06	3.0124e+06
Row3301_Row58	AQFEGIVTDLIKR	1xAcetyl [K12]	P38647 1xAcetyl [K360]	P38647	P38647										P38647	Stress-70 protein, mitochondrial OS=Mus musculus (Mouse) OX=10090 GN=Hspa9 PE=1 SV=3	P38647 [349-361]	MS-275-CTRL	[R].AQFEGIVTDLIKR.[T]	0	High	1	1	8	1	1531.85	13	0		High	1	90.4903	0	0.0000005243	87	90.61		1.0006e+06	331909	1.45169e+06	585250	105054	293266	108063		818880	283677	1.1754e+06	736323
Row3305_Row1265	ARDPHSGHFVALKSVR	1xAcetyl [K13]	P30285 1xAcetyl [K35]	P30285	P30285										P30285	Cyclin-dependent kinase 4 OS=Mus musculus (Mouse) OX=10090 GN=Cdk4 PE=1 SV=1	P30285 [23-38]	MS-275-CTRL	[K].ARDPHSGHFVALKSVR.[V]	0	High	1	1	2	2	1818.97	16	0		High	1	43.4264	0	0.000007985	60	43.8		2.31333e+06	2.28748e+06	2.25481e+06	1.61448e+06	1.68963e+06	1.63515e+06	1.26113e+06	1570695	1.87033e+06	1.909e+06	1.81374e+06	2.06719e+06
Row3307_Row1138	AQVAQPGGDTIFGKIIR	1xAcetyl [K14]	P70349 1xAcetyl [K21]	P70349	P70349										P70349	Histidine triad nucleotide-binding protein 1 OS=Mus musculus (Mouse) OX=10090 GN=Hint1 PE=1 SV=3	P70349 [8-24]	MS-275-CTRL	[K].AQVAQPGGDTIFGKIIR.[K]	0	High	1	1	2	1	1813	17	0		High	1	86.0522	0	0.003211	53	85.9		120473	855074			555611	409096	187772	217841	101668	722325
Row3311_Row0	AQQAADKYLYVDK	1xAcetyl [K7]; 1xAcetyl [N-Term]	Q8VDD5 1xAcetyl [K8]; 1xAcetyl [N-Term]	Q8VDD5	Q8VDD5										Q8VDD5	Myosin-9 OS=Mus musculus (Mouse) OX=10090 GN=Myh9 PE=1 SV=4	Q8VDD5 [2-14]	MS-275-CTRL	[M].AQQAADKYLYVDK.[N]	0	High	1	1	1	1	1596.79	13	0		High	1	82.325	0	0.00002052	74	82.17		308804	151879	351826			154297	106312	150220	257068	131068	290936
Row3313_Row1304	AQPGKILK	1xAcetyl [K5]; 1xAcetyl [N-Term]	Q8VBW6 1xAcetyl [K6]; 1xAcetyl [N-Term]	Q8VBW6	Q8VBW6										Q8VBW6	NEDD8-activating enzyme E1 regulatory subunit OS=Mus musculus (Mouse) OX=10090 GN=Nae1 PE=1 SV=1	Q8VBW6 [2-9]	MS-275-CTRL	[M].AQPGKILK.[E]	0	High	1	1	17	1	938.567	8	0		High	1	62.48	0	0.02267	40	62.88		6.63257e+06	7122244	3.76962e+06	3.76449e+06	1.45577e+06	1.60953e+06	1.78732e+06	1.38644e+06	5.28111e+06	5.86103e+06	3.00913e+06	4.89115e+06
Row3316_Row2790	AQILDKATEYIQYMR	1xAcetyl [K6]	P28574 1xAcetyl [K66]	P28574	P28574										P28574	Protein max OS=Mus musculus (Mouse) OX=10090 GN=Max PE=1 SV=2	P28574 [61-75]	MS-275-CTRL	[R].AQILDKATEYIQYMR.[R]	0	High	1	1	3	1	1884.95	15	0		High	1	96.945	0	0.000003163	86	97.03		222953	36844.6	548137	83879.2	409797	169378			186480	32357.2	450291	102045
Row3317_Row2309	AQFFLGTTNKR	1xAcetyl [K10]	Q9D7A8 1xAcetyl [K140]	Q9D7A8	Q9D7A8										Q9D7A8	Armadillo repeat-containing protein 1 OS=Mus musculus (Mouse) OX=10090 GN=Armc1 PE=1 SV=1	Q9D7A8 [131-141]	MS-275-CTRL	[K].AQFFLGTTNKR.[A]	0	High	1	1	2	1	1324.7	11	0		High	1	66.2493	0	0.00118	46	66.25		635617	802313	732089	522230	834119	754338	620780	584729	523616	678288	598822	655743
Row3321_Row1789	AKWDAWNALGSLPK	1xAcetyl [K2]	Q9WUR2 1xAcetyl [K90]	Q9WUR2	Q9WUR2										Q9WUR2	Enoyl-CoA delta isomerase 2 OS=Mus musculus (Mouse) OX=10090 GN=Eci2 PE=1 SV=2	Q9WUR2 [89-102]	MS-275-CTRL	[K].AKWDAWNALGSLPK.[E]	0	High	1	1	10	1	1598.83	14	0		High	1	95.0682	0	0.0000001806	92	95.13		926129	288297	1.90355e+06	635392	432030	340340	63819.6		758784	246832	1.53505e+06	800547
Row3322_Row1667	ADKPDMGEIASFDK	1xAcetyl [K3]; 1xAcetyl [N-Term]	Q6ZWY8 1xAcetyl [K4]; 1xAcetyl [N-Term]	Q6ZWY8	Q6ZWY8										Q6ZWY8	Thymosin beta-10 OS=Mus musculus (Mouse) OX=10090 GN=Tmsb10 PE=1 SV=3	Q6ZWY8 [2-15]	MS-275-CTRL	[M].ADKPDMGEIASFDK.[A]	0	High	1	1	17	0	1607.73	14	1		High	1	88.7202	0	0.0000001065	87	88.91		2.16097e+06	1.46451e+06	1.97163e+06	1.01868e+06	1.23884e+06	1.51493e+06	1123294	1.43164e+06	1.74887e+06	1.22895e+06	1.58912e+06	1.29398e+06
Row3323_Row1133	ADKMDMSLDDIIK	1xAcetyl [K3]; 1xAcetyl [N-Term]	O08583 1xAcetyl [K4]; 1xAcetyl [N-Term]	O08583	O08583										O08583	THO complex subunit 4 OS=Mus musculus (Mouse) OX=10090 GN=Alyref PE=1 SV=3	O08583 [2-14]	MS-275-CTRL	[M].ADKMDMSLDDIIK.[L]	0	High	1	2	1	1	1578.74	13	0		High	1	105.88	0	0.000009883	43	106.17		71833.7		52099.3		45701.6	48305.6			61077.5		44324.5
Row3324_Row55	ADKLAEEHGS	1xAcetyl [K3]	P56480 1xAcetyl [K522]	P56480	P56480										P56480	ATP synthase subunit beta, mitochondrial OS=Mus musculus (Mouse) OX=10090 GN=Atp5f1b PE=1 SV=2	P56480 [520-529]	MS-275-CTRL	[K].ADKLAEEHGS.[-]	0	High	1	1	20	1	1098.51	10	0		High	1	39.2135	0.0001381	0.0102	58	39.14		4259457	4.02523e+06	4.63562e+06	2517170	3209089	4.20669e+06	2.45956e+06	3.38341e+06	3.4134e+06	3.33587e+06	3.68905e+06	3.24785e+06
Row3325_Row717	ADKEAAFDDAVEER	1xAcetyl [K3]; 1xAcetyl [N-Term]	Q60972 1xAcetyl [K4]; 1xAcetyl [N-Term]	Q60972	Q60972										Q60972	Histone-binding protein RBBP4 OS=Mus musculus (Mouse) OX=10090 GN=Rbbp4 PE=1 SV=5	Q60972 [2-15]	MS-275-CTRL	[M].ADKEAAFDDAVEER.[V]	0	High	1	1	25	1	1649.73	14	0		High	1	85.1226	0	0.000004789	103	85.69		1.20753e+07	1.026e+07	1.25549e+07	7.9255e+06	7.1341e+06	7.5913e+06	6.7629e+06	1.11129e+07	9.53161e+06	8.40515e+06	9.84419e+06	1.04309e+07
Row3326_Row220	ADKDYHFKVDNDENEHQLSLR	1xAcetyl [K]	Q61937 1xAcetyl [K]	Q61937	Q61937										Q61937	Nucleophosmin OS=Mus musculus (Mouse) OX=10090 GN=Npm1 PE=1 SV=1	Q61937 [25-45]	MS-275-CTRL	[K].ADKDYHFKVDNDENEHQLSLR.[T]	0	High	1	1	18	2	2615.21	21	0		High	1	56.4268	0.000466	1	40	56.56		6449028	4.89279e+06	7.96989e+06	4.24381e+06	4.39168e+06	4.03671e+06	3.66246e+06	3547202	5.13706e+06	4.04509e+06	6.29154e+06	5.52537e+06
Row3328_Row1790	ADEKPKEGVK	1xAcetyl [K4]; 1xAcetyl [N-Term]	P61957 1xAcetyl [K5]; 1xAcetyl [N-Term]	P61957	P61957										P61957	Small ubiquitin-related modifier 2 OS=Mus musculus (Mouse) OX=10090 GN=Sumo2 PE=1 SV=1	P61957 [2-11]	MS-275-CTRL	[M].ADEKPKEGVK.[T]	0	High	1	1	19	1	1184.62	10	0		High	1	39.6215	0	0.0007621	47	40.07		38197016	41515140	42937748	24223440	35001304	40621360	33555764	40355024	2.96513e+07	3.34278e+07	3.30568e+07	3.25029e+07
Row3331_Row2935	ADAGHAGVSANMMKK	1xAcetyl [K]	Q61142 1xAcetyl [K]	Q61142	Q61142										Q61142	Spindlin-1 OS=Mus musculus (Mouse) OX=10090 GN=Spin1 PE=1 SV=2	Q61142 [15-29]	MS-275-CTRL	[R].ADAGHAGVSANMMKK.[R]	0	High	1	1	4	1	1529.72	15	0		High	1	43.4111	0	0.00002995	53	44.03		337877	279844	195889		1.86471e+06	1.39136e+06	1.62327e+06	1.57997e+06	280904	239683	163405
Row3333_Row16	ACKLAIR	1xAcetyl [K3]; 1xCarbamidomethyl [C2]	Q01853 1xAcetyl [K696]	Q01853	Q01853										Q01853	Transitional endoplasmic reticulum ATPase OS=Mus musculus (Mouse) OX=10090 GN=Vcp PE=1 SV=4	Q01853 [694-700]	MS-275-CTRL	[R].ACKLAIR.[E]	0	High	1	1	7	1	873.497	7	0		High	1	48.6367	0.001153	0.04466	34	48.78		2.38239e+06	2170099	2.38167e+06	1.52174e+06	1.33133e+06	2261823	1.25477e+06	2.39015e+06	1.92534e+06	1.81223e+06	1.91422e+06	1.94645e+06
Row3335_Row4382	ACCHSTGAGKLR	1xAcetyl [K10]; 2xCarbamidomethyl [C2; C3]	P97329 1xAcetyl [K768]	P97329	P97329										P97329	Kinesin-like protein KIF20A OS=Mus musculus (Mouse) OX=10090 GN=Kif20a PE=1 SV=1	P97329 [759-770]	MS-275-CTRL	[R].ACCHSTGAGKLR.[Q]	0	High	1	1	14	1	1359.63	12	0		High	1	30.1724	0.0002882	0.000000256	55	30.38		974411	1.18574e+06	1.0046e+06	518685	482715	816973	874949	654002	797753	997619	817862	651215
Row3337_Row1667	ADKPDMGEIASFDKAK	Acetyl [K]; 1xAcetyl [N-Term]	Q6ZWY8 2xAcetyl []; 1xAcetyl [N-Term]	Q6ZWY8	Q6ZWY8										Q6ZWY8	Thymosin beta-10 OS=Mus musculus (Mouse) OX=10090 GN=Tmsb10 PE=1 SV=3	Q6ZWY8 [2-17]	MS-275-CTRL	[M].ADKPDMGEIASFDKAK.[L]	0	High	1	1	11	1	1806.86	16	0		High	1	74.0871	0	0.00001317	85	74.65		888315	462683	696037			779831	773959		728243	393828	569761
Row3346_Row753	ADTAPQLKR	1xAcetyl [K8]; 1xAcetyl [N-Term]	Q9DAR7 1xAcetyl [K9]; 1xAcetyl [N-Term]	Q9DAR7	Q9DAR7										Q9DAR7	m7GpppX diphosphatase OS=Mus musculus (Mouse) OX=10090 GN=Dcps PE=1 SV=1	Q9DAR7 [2-10]	MS-275-CTRL	[M].ADTAPQLKR.[K]	0	High	1	1	1	1	1083.58	9	0		High	1	57.4223	0	0.001217	31	57.69		548500		718064	543627	2649426	3.06317e+06	3.67091e+06	2354020	452817		587519	683084
Row3347_Row782	ADQLYKQK	1xAcetyl [K6]	P35486 1xAcetyl [K83]	P35486	P35486										P35486	Pyruvate dehydrogenase E1 component subunit alpha, somatic form, mitochondrial OS=Mus musculus (Mouse) OX=10090 GN=Pdha1 PE=1 SV=1	P35486 [78-85]	MS-275-CTRL	[K].ADQLYKQK.[IF]	0	High	1	2	19	1	1035.55	8	0		High	1	39.9566	0.001132	0.0159	49	39.89		6.08889e+06	6365029	5.17501e+06	3.41666e+06	3.22171e+06	5.13151e+06	4776602	3.69161e+06	4.85423e+06	5.24518e+06	4.11156e+06	4.43179e+06
Row3348_Row296	AAYKLVLIR	1xAcetyl [K4]; 1xAcetyl [N-Term]	Q9DBJ1 1xAcetyl [K5]; 1xAcetyl [N-Term]	Q9DBJ1	Q9DBJ1										Q9DBJ1	Phosphoglycerate mutase 1 OS=Mus musculus (Mouse) OX=10090 GN=Pgam1 PE=1 SV=3	Q9DBJ1 [2-10]	MS-275-CTRL	[M].AAYKLVLIR.[H]	0	High	1	1	10	1	1130.69	9	0		High	1	102.363	0	0.0001164	76	102.58		192756	52451	599618	198826	137259	97047.2	29182.1		161563	45862.3	491925	245523
Row3356_Row1401	ADINTKWAATR	1xAcetyl [K6]	Q9CR57 1xAcetyl [K85]	Q9CR57	Q9CR57										Q9CR57	60S ribosomal protein L14 OS=Mus musculus (Mouse) OX=10090 GN=Rpl14 PE=1 SV=3	Q9CR57 [80-90]	MS-275-CTRL	[K].ADINTKWAATR.[W]	0	High	1	1	12	1	1288.66	11	0		High	1	61.2393	0	0.0000644	90	61.62		1.44921e+06	1.59907e+06	1.68689e+06	1.18006e+06	718757	934290	1.04095e+06	1234823	1.17966e+06	1.34041e+06	1.36278e+06	1.50279e+06
Row3358_Row46	AAVTPGKK	1xAcetyl [K]	P09405 1xAcetyl [K]	P09405	P09405										P09405	Nucleolin OS=Mus musculus (Mouse) OX=10090 GN=Ncl PE=1 SV=2	P09405 [81-88]	MS-275-CTRL	[K].AAVTPGKK.[A]	0	High	1	1	57	1	813.483	8	0		High	1	28.8288	0.0005517	0.01771	46	29.39		20453838	38875788	15051519	11263540	31358978	58418008	71670456	48807240	1.60223e+07	3.1328e+07	1.177e+07	1.49146e+07
Row3359_Row46	AAVPTPAKK	1xAcetyl [K]	P09405 1xAcetyl [K]	P09405	P09405										P09405	Nucleolin OS=Mus musculus (Mouse) OX=10090 GN=Ncl PE=1 SV=2	P09405 [72-80]	MS-275-CTRL	[K].AAVPTPAKK.[A]	0	High	1	1	41	1	924.551	9	0		High	1	38.3503	0	0.003885	51	38.53		8894288	11781722	6.77992e+06	5405738	29042022	44731836	36925844	38155676	7.0519e+06	9.63532e+06	5.36506e+06	7.06769e+06
Row3360_Row51	AAVPSIKFCLDNGAK	1xAcetyl [K7]; 1xCarbamidomethyl [C9]	P09411 1xAcetyl [K48]	P09411	P09411										P09411	Phosphoglycerate kinase 1 OS=Mus musculus (Mouse) OX=10090 GN=Pgk1 PE=1 SV=4	P09411 [42-56]	MS-275-CTRL	[K].AAVPSIKFCLDNGAK.[S]	0	High	1	1	9	1	1632.84	15	1		High	1	76.5672	0	0.000002535	79	76.5		2.41571e+06	1735524	1.96789e+06	1.46913e+06		669576	1.073e+06	1186846	1.95187e+06	1.45332e+06	1.58615e+06	1.87802e+06
Row3365_Row979	AAGGAVSTPAPGKK	1xAcetyl [K]	E9Q5C9 1xAcetyl [K]	E9Q5C9	E9Q5C9										E9Q5C9	Nucleolar and coiled-body phosphoprotein 1 OS=Mus musculus (Mouse) OX=10090 GN=Nolc1 PE=1 SV=1	E9Q5C9 [497-510]	MS-275-CTRL	[K].AAGGAVSTPAPGKK.[A]	0	High	1	1	37	1	1253.68	14	0		High	1	37.8018	0	0.000004232	69	37.78		6858001	8.01376e+06	4.85985e+06	5.26684e+06	3718690	5.43444e+06	3472513	3.4023e+06	5.45796e+06	6.58508e+06	3.86477e+06	6.88299e+06
Row3366_Row3497	AAGDGGSGPPEKK	1xAcetyl [K]	Q3U319 1xAcetyl [K]	Q3U319	Q3U319										Q3U319	E3 ubiquitin-protein ligase BRE1B OS=Mus musculus (Mouse) OX=10090 GN=Rnf40 PE=1 SV=2	Q3U319 [9-21]	MS-275-CTRL	[R].AAGDGGSGPPEKK.[M]	0	High	1	1	94	1	1212.59	13	0		High	1	31.1461	0	0.0000004118	106	31.12		6.05163e+07	85309208	7.0293e+07	3.48299e+07	6.40417e+07	9.67661e+07	1.00249e+08	99874954	4.66645e+07	6.80822e+07	5.37215e+07	4.7029e+07
Row3367_Row964	AAFGSFAVNGPTTLVDKK	1xAcetyl [K]	Q9JIH2 1xAcetyl [K]	Q9JIH2	Q9JIH2										Q9JIH2	Nuclear pore complex protein Nup50 OS=Mus musculus (Mouse) OX=10090 GN=Nup50 PE=1 SV=3	Q9JIH2 [110-127]	MS-275-CTRL	[K].AAFGSFAVNGPTTLVDKK.[I]	0	High	1	1	78	1	1864.98	18	0		High	1	81.2094	0.0003156	0.0000000005	133	81.26		5.7454e+06	5.70769e+06	7.61159e+06	4.49615e+06	3.13524e+06	3.992e+06	2.94462e+06	2.36106e+06	4.58425e+06	4.70983e+06	6.01281e+06	5.85977e+06
Row3369_Row926	AAETVELHKLK	1xAcetyl [K9]; 1xAcetyl [N-Term]	Q9D1J3 1xAcetyl [K10]; 1xAcetyl [N-Term]	Q9D1J3	Q9D1J3										Q9D1J3	SAP domain-containing ribonucleoprotein OS=Mus musculus (Mouse) OX=10090 GN=Sarnp PE=1 SV=3	Q9D1J3 [2-12]	MS-275-CTRL	[M].AAETVELHKLK.[L]	0	High	1	1	2	1	1322.73	11	0		High	1	65.0824	0	0.0002956	45	65.13		904672	1.11365e+06	1.03872e+06	797654	1.30582e+06	1.45977e+06	1.33861e+06	1.61612e+06	741455	937694	845221	1.00894e+06
Row3370_Row481	AAEKQIPGGGSGGGGSGSGGGGGGSGGGR	1xAcetyl [K4]; 1xAcetyl [N-Term]	Q8BMA6 1xAcetyl [K5]; 1xAcetyl [N-Term]	Q8BMA6	Q8BMA6										Q8BMA6	Signal recognition particle subunit SRP68 OS=Mus musculus (Mouse) OX=10090 GN=Srp68 PE=1 SV=2	Q8BMA6 [2-30]	MS-275-CTRL	[M].AAEKQIPGGGSGGGGSGSGGGGGGSGGGR.[S]	0	High	1	1	2	1	2314.04	29	0		High	1	54.1396	0	0.0000000003	120	54.6		957796	1.01216e+06	976962	634746	731719	909587	771901	759214	784346	853241	795695	799719
Row3371_Row481	AAEKQIPGGGSGGGGSGSGGGGGGSGGGR	1xAcetyl [N-Term]; 1xAcetyl [K4]	Q8BMA6 1xAcetyl [K5]; 1xAcetyl [N-Term]	Q8BMA6	Q8BMA6										Q8BMA6	Signal recognition particle subunit SRP68 OS=Mus musculus (Mouse) OX=10090 GN=Srp68 PE=1 SV=2	Q8BMA6 [2-30]	MS-275-CTRL	[M].AAEKQIPGGGSGGGGSGSGGGGGGSGGGR.[S]	0	High	1	1	12	1	2272.03	29	0		High	1	41.5236	0.000466	1	156	41.57		1.20886e+06	1.4958e+06	1.3314e+06	727151	849997	1.18147e+06	993830	1.02299e+06	986609	1.25488e+06	1.07939e+06	918295
Row3372_Row86	AAEKQGTLMK	1xAcetyl [K4]	Q99MD9 1xAcetyl [K284]	Q99MD9	Q99MD9										Q99MD9	Nuclear autoantigenic sperm protein OS=Mus musculus (Mouse) OX=10090 GN=Nasp PE=1 SV=2	Q99MD9 [281-290]	MS-275-CTRL	[R].AAEKQGTLMK.[V]	0	High	1	1	20	1	1118.59	10	0		High	1	41.1678	0.0003156	0.00009062	75	41.45		10796832	10649486	9525339	4827561	8.36877e+06	9531406	7.9534e+06	8.32529e+06	8.53631e+06	8.72023e+06	7.49951e+06	6.29943e+06
Row3373_Row598	AADKLAPAQYIR	1xAcetyl [K4]	Q9CSN1 1xAcetyl [K170]	Q9CSN1	Q9CSN1										Q9CSN1	SNW domain-containing protein 1 OS=Mus musculus (Mouse) OX=10090 GN=Snw1 PE=1 SV=3	Q9CSN1 [167-178]	MS-275-CTRL	[R].AADKLAPAQYIR.[Y]	0	High	1	1	20	1	1358.74	12	0		High	1	66.439	0	0.00002654	57	66.95		3596255	4.06137e+06	4.14428e+06	2614039	3.77454e+06	4597641	3.93108e+06	4500581	2.88902e+06	3.36545e+06	3.30355e+06	3.37504e+06
Row3374_Row1255	AAASKLEQGKR	1xAcetyl [K5]	Q3THK3 1xAcetyl [K407]	Q3THK3	Q3THK3										Q3THK3	General transcription factor IIF subunit 1 OS=Mus musculus (Mouse) OX=10090 GN=Gtf2f1 PE=1 SV=2	Q3THK3 [403-413]	MS-275-CTRL	[R].AAASKLEQGKR.[T]	0	High	1	1	35	2	1200.67	11	0		High	1	32.2974	0	0.0000188	76	32.38		1.01969e+07	1.50972e+07	9.46953e+06	6.06398e+06	2.05496e+07	27909172	3.20632e+07	2.256e+07	8.06868e+06	1.2309e+07	7.45623e+06	7.94408e+06
Row3377_Row1873	AAEKVSEAR	1xAcetyl [K4]	Q9CR51 1xAcetyl [K21]	Q9CR51	Q9CR51										Q9CR51	V-type proton ATPase subunit G 1 OS=Mus musculus (Mouse) OX=10090 GN=Atp6v1g1 PE=1 SV=3	Q9CR51 [18-26]	MS-275-CTRL	[R].AAEKVSEAR.[K]	0	High	1	1	4	1	1002.52	9	0		High	1	32.0358	0.0001961	0.0005831	44	32.2		879149	1.05899e+06	1.06317e+06	580005	755044	989996	835155	881038	720837	892219	864823	729611
Row3382_Row119	AAVKTLNPK	1xAcetyl [K4]; 1xAcetyl [N-Term]	P80317 1xAcetyl [K5]; 1xAcetyl [N-Term]	P80317	P80317										P80317	T-complex protein 1 subunit zeta OS=Mus musculus (Mouse) OX=10090 GN=Cct6a PE=1 SV=3	P80317 [2-10]	MS-275-CTRL	[M].AAVKTLNPK.[A]	0	High	1	1	18	1	1025.6	9	0		High	1	62.5054	0	0.0006908	63	62.58		9247143	10466757	5259215	4.85896e+06	2.32458e+06	2.31887e+06	2741164	2.11693e+06	7.32753e+06	8.57244e+06	4.17746e+06	6.34111e+06
Row3383_Row1193	AAVEWFDGKDFQGSKLK	1xAcetyl [K15]	Q61545 1xAcetyl [K438]	Q61545	Q61545										Q61545	RNA-binding protein EWS OS=Mus musculus (Mouse) OX=10090 GN=Ewsr1 PE=1 SV=2	Q61545 [424-440]	MS-275-CTRL	[K].AAVEWFDGKDFQGSKLK.[V]	0	High	1	1	13	2	1967.99	17	0		High	1	75.7177	0	0.000008839	54	75.81		1890330	1.5876e+06	2970296	1657407	1.39996e+06	846653	603262	734088	1.53281e+06	1.33091e+06	2.37949e+06	2.12312e+06
Row3386_Row979	AAVAAKAQTK	1xAcetyl [K6]	E9Q5C9 1xAcetyl [K201]	E9Q5C9	E9Q5C9										E9Q5C9	Nucleolar and coiled-body phosphoprotein 1 OS=Mus musculus (Mouse) OX=10090 GN=Nolc1 PE=1 SV=1	E9Q5C9 [196-205]	MS-275-CTRL	[K].AAVAAKAQTK.[A]	0	High	1	1	15	1	1000.58	10	0		High	1	31.275	0	0.0004368	57	31.22		2.6293e+06	4368979	1.47006e+06	1.71034e+06		1953695	2.14505e+06	2.13806e+06	2.12184e+06	3.61709e+06	1.19005e+06	2.19211e+06
Row3388_Row270	AALGQGVAPVHTQKTGPSVK	1xAcetyl [K]	O08784 1xAcetyl [K]	O08784	O08784										O08784	Treacle protein OS=Mus musculus (Mouse) OX=10090 GN=Tcof1 PE=1 SV=1	O08784 [636-655]	MS-275-CTRL	[K].AALGQGVAPVHTQKTGPSVK.[A]	0	High	1	1	37	1	1988.09	20	0		High	1	49.4737	0	0.000001506	46	49.62		11374595	11960808	10505241	6591287	7066810	9086789	8494373	7806017	8.98631e+06	9.77996e+06	8.25897e+06	8.64733e+06
Row3390_Row13	AASEKSCNCLLLK	1xAcetyl [K5]; 2xCarbamidomethyl [C7; C9]	P17182 1xAcetyl [K335]	P17182	P17182										P17182	Alpha-enolase OS=Mus musculus (Mouse) OX=10090 GN=Eno1 PE=1 SV=3	P17182 [331-343]	MS-275-CTRL	[K].AASEKSCNCLLLK.[V]	0	High	1	1	2	1	1535.76	13	0		High	1	58.8721	0	0.0000006037	126	58.9		2.3982e+06	1470307	1.58513e+06	978757	632608	753489	803021	1.34438e+06	1.93793e+06	1.23376e+06	1.28176e+06	1.24241e+06
Row3392_Row1624	AAQKTLSVSTPAVDNNEAQKK	1xAcetyl [K4]	Q6NZN0 1xAcetyl [K714]	Q6NZN0	Q6NZN0										Q6NZN0	RNA-binding protein 26 OS=Mus musculus (Mouse) OX=10090 GN=Rbm26 PE=1 SV=2	Q6NZN0 [711-731]	MS-275-CTRL	[K].AAQKTLSVSTPAVDNNEAQKK.[K]	0	High	1	1	1	2	2242.17	21	0		High	1	50.5008	0	0.00000422	48	50.61		2.72476e+06	2.28593e+06	1.58965e+06	1.16372e+06	820298	661981	634860	1.09117e+06	2.19774e+06	1.90773e+06	1.28536e+06	1.48162e+06
Row3393_Row1347	AAPRPPPAISVSVSAPAFYAPQKK	1xAcetyl [K]; 1xAcetyl [N-Term]	Q62523 1xAcetyl [K]; 1xAcetyl [N-Term]	Q62523	Q62523										Q62523	Zyxin OS=Mus musculus (Mouse) OX=10090 GN=Zyx PE=1 SV=2	Q62523 [2-25]	MS-275-CTRL	[M].AAPRPPPAISVSVSAPAFYAPQKK.[F]	0	High	1	1	42	1	2534.38	24	0		High	1	82.5098	0	0.0000000262	71	82.65		5.70114e+06	6.31236e+06	7.72883e+06	5.04008e+06	1.95596e+06	2.43329e+06	1.39088e+06	1.44151e+06	4.54945e+06	5.20231e+06	6.10403e+06	6.58164e+06
Row3398_Row1127	AKWDSWNK	1xAcetyl [K2]	P31786 1xAcetyl [K55]	P31786	P31786										P31786	Acyl-CoA-binding protein OS=Mus musculus (Mouse) OX=10090 GN=Dbi PE=1 SV=2	P31786 [54-61]	MS-275-CTRL	[K].AKWDSWNK.[L]	0	High	1	1	20	1	1076.52	8	0		High	1	65.8499	0.0003485	0.008754	41	65.88		10462329	6818366	11163190	7.33381e+06	5.69147e+06	6.44565e+06	4232920	7.27947e+06	8.27562e+06	5.61399e+06	8.7683e+06	9.63925e+06
Row3399_Row313	AEEQPQVELFVKAGSDGAK	1xAcetyl [K12]; 1xAcetyl [N-Term]	Q9Z1Q5 1xAcetyl [K13]; 1xAcetyl [N-Term]	Q9Z1Q5	Q9Z1Q5										Q9Z1Q5	Chloride intracellular channel protein 1 OS=Mus musculus (Mouse) OX=10090 GN=Clic1 PE=1 SV=3	Q9Z1Q5 [2-20]	MS-275-CTRL	[M].AEEQPQVELFVKAGSDGAK.[I]	0	High	1	1	23	1	2087.03	19	0		High	1	92.9034	0	0.00003126	96	92.95		741187	659668	945034	507737	177606	438232	397964	399877	609225	559044	770072	637235
Row3402_Row303	AGVKLKPQEEEQSKPPAR	1xAcetyl [K4]	P37913 1xAcetyl [K208]	P37913	P37913										P37913	DNA ligase 1 OS=Mus musculus (Mouse) OX=10090 GN=Lig1 PE=1 SV=2	P37913 [205-222]	MS-275-CTRL	[K].AGVKLKPQEEEQSKPPAR.[G]	0	High	1	1	20	1	2034.1	18	0		High	1	38.2197	0	0.000000079	36	38.25		7429485	7.97173e+06	6647291	4.084e+06	7220010	6743494	7444297	8619811	5.90592e+06	6.55097e+06	5.26165e+06	5.31377e+06
Row3403_Row42	AGTVVLDDVELR	1xAcetyl [N-Term]	P25206 1xAcetyl [N-Term]	P25206	P25206										P25206	DNA replication licensing factor MCM3 OS=Mus musculus (Mouse) OX=10090 GN=Mcm3 PE=1 SV=2	P25206 [2-13]	MS-275-CTRL	[M].AGTVVLDDVELR.[E]	0	High	1	1	2	0	1328.71	12	0		High	1	92.6364	0	0.00006567	70	92.93		55135.2	100406		166089	93008.4		15843.3	285038	47059.7	87091.7		204460
Row3410_Row46	AGKTHGEAKK	2xAcetyl [K3; K]	P09405 2xAcetyl [K9; K]	P09405	P09405										P09405	Nucleolin OS=Mus musculus (Mouse) OX=10090 GN=Ncl PE=1 SV=2	P09405 [7-16]	MS-275-CTRL	[K].AGKTHGEAKK.[M]	0	High	1	1	21	2	1110.59	10	0		High	1	21.8737	0.006738	0.2219	52	22.11		596729	1.0987e+06	178328	1.28865e+06	88852.8	1.84347e+06	5.80812e+06		492032	925259	148963	1.64357e+06
Row3417_Row863	AHCVTLVQLSVSCEHLIDKDIGSK	1xAcetyl [N-Term]; 2xCarbamidomethyl [C3; C13]	Q8C166 1xAcetyl [N-Term]	Q8C166	Q8C166										Q8C166	Copine-1 OS=Mus musculus (Mouse) OX=10090 GN=Cpne1 PE=1 SV=1	Q8C166 [2-25]	MS-275-CTRL	[M].AHCVTLVQLSVSCEHLIDKDIGSK.[S]	0	High	1	1	2	1	2751.38	24	0		High	1	80.1814	0	0.000001051	45	80.21		850776	944780	1.19099e+06	882003	564181			781541	697905	797121	967158	1.11758e+06
Row3422_Row1562	AKPAPGPGAAPVAGKR	1xAcetyl [K15]	Q91WM3 1xAcetyl [K25]	Q91WM3	Q91WM3										Q91WM3	U3 small nucleolar RNA-interacting protein 2 OS=Mus musculus (Mouse) OX=10090 GN=Rrp9 PE=1 SV=1	Q91WM3 [11-26]	MS-275-CTRL	[R].AKPAPGPGAAPVAGKR.[R]	0	High	1	1	20	1	1486.85	16	0		High	1	35.8858	0	0.0000007008	64	36.42		11144865	15421610	11378917	6206939	22577010	26876594	19530120	14694610	8.80742e+06	1.25702e+07	8.93521e+06	8.13464e+06
Row3424_Row303	AKKPEKETPSSIR	1xAcetyl [K]	P37913 1xAcetyl [K]	P37913	P37913										P37913	DNA ligase 1 OS=Mus musculus (Mouse) OX=10090 GN=Lig1 PE=1 SV=2	P37913 [17-29]	MS-275-CTRL	[K].AKKPEKETPSSIR.[E]	0	High	1	1	56	2	1512.84	13	0		High	1	31.7223	0	0.00000837	57	31.6		4476712	6.5177e+06	4.57161e+06	3181265	3.72408e+06	5.70094e+06	4.96732e+06	4173808	3.58492e+06	5.36942e+06	3.63887e+06	4.12137e+06
Row3429_Row1211	AKHHPDLIFCR	1xAcetyl [K2]; 1xAcetyl [N-Term]; 1xCarbamidomethyl [C10]	P83870 1xAcetyl [K3]; 1xAcetyl [N-Term]	P83870	P83870										P83870	PHD finger-like domain-containing protein 5A OS=Mus musculus (Mouse) OX=10090 GN=Phf5a PE=1 SV=1	P83870 [2-12]	MS-275-CTRL	[M].AKHHPDLIFCR.[K]	0	High	1	1	18	1	1477.74	11	0		High	1	59.996	0	0.00003228	47	60.14		7.09442e+06	5.77561e+06	6285314	4.06758e+06	2.21015e+06	3.24307e+06	2130870	2.36147e+06	5.64334e+06	4.76518e+06	4.97928e+06	5.29204e+06
Row3436_Row1211	AKHHPDLIFCRK	1xAcetyl [K2]; 1xAcetyl [N-Term]; 1xCarbamidomethyl [C10]	P83870 1xAcetyl [K3]; 1xAcetyl [N-Term]	P83870	P83870										P83870	PHD finger-like domain-containing protein 5A OS=Mus musculus (Mouse) OX=10090 GN=Phf5a PE=1 SV=1	P83870 [2-13]	MS-275-CTRL	[M].AKHHPDLIFCRK.[Q]	0	High	1	1	1	2	1605.83	12	0		High	1	50.2519	0	0.0004732	36	50.59		2683726	2271934	2.35716e+06	1.77016e+06	927774	2.07417e+06	1.96648e+06	864631	2.16512e+06	1.89619e+06	1.89481e+06	2.27014e+06
Row3441_Row488	AFLSSPEHVNRPINGNGKQ	1xAcetyl [K18]	P19157 1xAcetyl [K209]	P19157	P19157										P19157	Glutathione S-transferase P 1 OS=Mus musculus (Mouse) OX=10090 GN=Gstp1 PE=1 SV=2	P19157 [192-210]	MS-275-CTRL	[K].AFLSSPEHVNRPINGNGKQ.[-]	0	High	1	2	20	1	2107.07	19	0		High	1	53.1611	0	0.0000001363	35	53.19		4.15956e+06	4.68208e+06	4946696	3.20336e+06	2252456	2.54192e+06	2.43172e+06	1.9436e+06	3.3345e+06	3.87299e+06	3.9328e+06	4.15049e+06
Row3445_Row1707	AFKDTGKTPVEPEVAIHR	Acetyl [K]; 1xAcetyl [N-Term]	P60867 2xAcetyl []; 1xAcetyl [N-Term]	P60867	P60867										P60867	40S ribosomal protein S20 OS=Mus musculus (Mouse) OX=10090 GN=Rps20 PE=1 SV=1	P60867 [2-19]	MS-275-CTRL	[M].AFKDTGKTPVEPEVAIHR.[I]	0	High	1	1	14	2	2079.09	18	0		High	1	65.5861	0.000466	1	59	65.16		1.4865e+06	1.09402e+06	1.43039e+06	382043	176142	279357	330353	349262	1.20957e+06	921367	1.1584e+06	477129
Row3448_Row201	AFGGQSLKFGK	1xAcetyl [K8]	Q8K2B3 1xAcetyl [K179]	Q8K2B3	Q8K2B3										Q8K2B3	Succinate dehydrogenase [ubiquinone] flavoprotein subunit, mitochondrial OS=Mus musculus (Mouse) OX=10090 GN=Sdha PE=1 SV=1	Q8K2B3 [172-182]	MS-275-CTRL	[R].AFGGQSLKFGK.[G]	0	High	1	1	5	1	1181.63	11	0		High	1	64.0009	0.0003748	0.003895	37	64.12		2.19681e+06	1.86914e+06	2264268	1.00963e+06	3188218	1.73107e+06	1.63651e+06	1.67815e+06	1.77745e+06	1.56378e+06	1.82123e+06	1.28228e+06
Row3453_Row198	AENDVDNELLDYEDDEVETAAGADGTEAPAKKDVK	1xAcetyl [K32]; 1xAcetyl [N-Term]	Q9Z1N5 1xAcetyl [K33]; 1xAcetyl [N-Term]	Q9Z1N5	Q9Z1N5										Q9Z1N5	Spliceosome RNA helicase Ddx39b OS=Mus musculus (Mouse) OX=10090 GN=Ddx39b PE=1 SV=1	Q9Z1N5 [2-36]	MS-275-CTRL	[M].AENDVDNELLDYEDDEVETAAGADGTEAPAKKDVK.[G]	0	High	1	1	7	2	3820.7	35	0		High	1	90.9608	0	0.0000000002	74	90.76		847452	519038	775624			112318	109170		695218	441170	633887
Row3454_Row198	AENDVDNELLDYEDDEVETAAGADGTEAPAKK	1xAcetyl [K]; 1xAcetyl [N-Term]	Q9Z1N5 1xAcetyl [K]; 1xAcetyl [N-Term]	Q9Z1N5	Q9Z1N5										Q9Z1N5	Spliceosome RNA helicase Ddx39b OS=Mus musculus (Mouse) OX=10090 GN=Ddx39b PE=1 SV=1	Q9Z1N5 [2-33]	MS-275-CTRL	[M].AENDVDNELLDYEDDEVETAAGADGTEAPAKK.[D]	0	High	1	1	16	1	3478.51	32	0		High	1	99.3017	0.000466	1	97	99.59		183166	138507			140484	309146	71429.1	313083	153639	119665
Row3455_Row433	AEIIADKQSGK	1xAcetyl [K7]	Q9CX86 1xAcetyl [K133]	Q9CX86	Q9CX86										Q9CX86	Heterogeneous nuclear ribonucleoprotein A0 OS=Mus musculus (Mouse) OX=10090 GN=Hnrnpa0 PE=1 SV=1	Q9CX86 [127-137]	MS-275-CTRL	[K].AEIIADKQSGK.[K]	0	High	1	1	10	1	1201.64	11	0		High	1	44.3166	0	0.00008538	60	44.43		3.15819e+06	2909170	3.25232e+06	1.39276e+06	2.28572e+06	3.64986e+06	2.32706e+06	2.81093e+06	2.54189e+06	2.42064e+06	2.6019e+06	1.77875e+06
Row3463_Row900	AGELADKKDR	1xAcetyl [K7]	D3Z0M9 1xAcetyl [K8]	D3Z0M9	D3Z0M9										D3Z0M9	RNA helicase OS=Mus musculus (Mouse) OX=10090 GN=Ddx23 PE=1 SV=1	D3Z0M9 [2-11]	MS-275-CTRL	[M].AGELADKKDR.[D]	0	High	1	1	1	2	1144.6	10	0		High	1	31.6002	0	0.0001524	38	31.73		670079	948723	790004	522913	595688	931532	707419	496987	551583	800407	645463	656616
Row3464_Row2207	AGEKSIKKPAPPPAPPQATK	1xAcetyl [K]	Q0P678 1xAcetyl [K]	Q0P678	Q0P678										Q0P678	Zinc finger CCCH domain-containing protein 18 OS=Mus musculus (Mouse) OX=10090 GN=Zc3h18 PE=1 SV=1	Q0P678 [628-647]	MS-275-CTRL	[K].AGEKSIKKPAPPPAPPQATK.[T]	0	High	1	1	41	2	2055.16	20	0		High	1	40.3442	0	0.00000128	50	40.63		1.61208e+07	2.51457e+07	20497773	7.24724e+06	4014274	6980079	5.03476e+06	5006697	1.26717e+07	2.0373e+07	1.59554e+07	9.5235e+06
Row3465_Row2207	AGEKSIK	1xAcetyl [K4]	Q0P678 1xAcetyl [K631]	Q0P678	Q0P678										Q0P678	Zinc finger CCCH domain-containing protein 18 OS=Mus musculus (Mouse) OX=10090 GN=Zc3h18 PE=1 SV=1	Q0P678 [628-634]	MS-275-CTRL	[K].AGEKSIK.[K]	0	High	1	1	19	1	774.436	7	0		High	1	29.5834	0.0003143	0.004568	64	29.94		3.3312e+06	9536292	3.67577e+06	2.06215e+06	1.8816e+06	5145102	10644790	3019143	2.67906e+06	7.81936e+06	2.93532e+06	2.65158e+06
Row3470_Row1568	AGACGKPHMSPASLPGKR	1xAcetyl [K17]; 1xAcetyl [N-Term]; 1xCarbamidomethyl [C4]	P97452 1xAcetyl [K18]; 1xAcetyl [N-Term]	P97452	P97452										P97452	Ribosome biogenesis protein BOP1 OS=Mus musculus (Mouse) OX=10090 GN=Bop1 PE=1 SV=1	P97452 [2-19]	MS-275-CTRL	[M].AGACGKPHMSPASLPGKR.[R]	0	High	1	1	10	1	1905.94	18	0		High	1	51.5212	0	0.0000002525	52	51.42		3.27805e+06	3.40471e+06	2.69347e+06	1.5674e+06	2545165	2.08032e+06	2.25046e+06	2.02034e+06	2.63694e+06	2.82746e+06	2.16087e+06	2.00588e+06
Row3474_Row1808	AFVESSKLKR	1xAcetyl [K7]	Q00899 1xAcetyl [K339]	Q00899	Q00899										Q00899	Transcriptional repressor protein YY1 OS=Mus musculus (Mouse) OX=10090 GN=Yy1 PE=1 SV=1	Q00899 [333-342]	MS-275-CTRL	[K].AFVESSKLKR.[H]	0	High	1	2	18	2	1206.68	10	0		High	1	45.8096	0	0.002527	47	46.13		4.14635e+06	4359825	4.30777e+06	2382634	3.1871e+06	3.9691e+06	5.36649e+06	3774703	3.32406e+06	3.6096e+06	3.43189e+06	3.07134e+06
Row3475_Row1808	AFVESSKLK	1xAcetyl [K]	Q00899 1xAcetyl [K]	Q00899	Q00899										Q00899	Transcriptional repressor protein YY1 OS=Mus musculus (Mouse) OX=10090 GN=Yy1 PE=1 SV=1	Q00899 [333-341]	MS-275-CTRL	[K].AFVESSKLK.[R]	0	High	1	2	4	1	1050.58	9	0		High	1	53.4807	0.006661	0.1944	45	53.46		2.6152e+06	2.97513e+06	2.12856e+06	1.6858e+06	1.83638e+06	2355388	1.69805e+06	2214000	2.11063e+06	2.47483e+06	1.71365e+06	2.16012e+06
Row3484_Row212	DVDGVTDINLGKLVR	1xAcetyl [K12]	Q3V3R1 1xAcetyl [K188]	Q3V3R1	Q3V3R1										Q3V3R1	Monofunctional C1-tetrahydrofolate synthase, mitochondrial OS=Mus musculus (Mouse) OX=10090 GN=Mthfd1l PE=1 SV=2	Q3V3R1 [177-191]	MS-275-CTRL	[K].DVDGVTDINLGKLVR.[G]	0	High	1	1	5	1	1655.9	15	0		High	1	90.8374	0.000466	1	85	91.07		371010	254357	295282	255657	239317	167998	117388		308031	218111	244815	317078
Row3487_Row1707	DTGKTPVEPEVAIHR	1xAcetyl [K4]	P60867 1xAcetyl [K8]	P60867	P60867										P60867	40S ribosomal protein S20 OS=Mus musculus (Mouse) OX=10090 GN=Rps20 PE=1 SV=1	P60867 [5-19]	MS-275-CTRL	[K].DTGKTPVEPEVAIHR.[I]	0	High	1	1	19	1	1690.88	15	0		High	1	55.1506	0.000466	1	65	55.46		5.36123e+06	4882561	4.15903e+06	3082715	3.82531e+06	3.54513e+06	4.41003e+06	4717531	4.28202e+06	4.03674e+06	3.31512e+06	3.99152e+06
Row3493_Row1745	DSTDLLGKK	1xAcetyl [K8]	P08414 1xAcetyl [K370]	P08414	P08414										P08414	Calcium/calmodulin-dependent protein kinase type IV OS=Mus musculus (Mouse) OX=10090 GN=Camk4 PE=1 SV=2	P08414 [363-371]	MS-275-CTRL	[K].DSTDLLGKK.[M]	0	High	1	1	20	1	1018.54	9	0		High	1	56.6065	0.0003156	0.0002404	73	56.9		28940048	22779328	19636242	13544098	8714775	11401544	9524704	11124680	2.2556e+07	1.84783e+07	1.52945e+07	1.79916e+07
Row3498_Row685	DVPVGSIICITVEKPQDIEAFK	1xAcetyl [K14]; 1xCarbamidomethyl [C9]	Q8BMF4 1xAcetyl [K168]	Q8BMF4	Q8BMF4										Q8BMF4	Dihydrolipoyllysine-residue acetyltransferase component of pyruvate dehydrogenase complex, mitochondrial OS=Mus musculus (Mouse) OX=10090 GN=Dlat PE=1 SV=2	Q8BMF4 [155-176]	MS-275-CTRL	[R].DVPVGSIICITVEKPQDIEAFK.[N]	0	High	1	1	10	0	2500.3	22	0		High	1	104.274	0	0.0000000437	55	104.52		674454	141522	762762	369440	108757	100652			555133	122237	623531	461123
Row3503_Row3450	DYSAPVNFISAGLKK	1xAcetyl [K]	Q9ERA6 1xAcetyl [K]	Q9ERA6	Q9ERA6										Q9ERA6	Tuftelin-interacting protein 11 OS=Mus musculus (Mouse) OX=10090 GN=Tfip11 PE=1 SV=1	Q9ERA6 [74-88]	MS-275-CTRL	[R].DYSAPVNFISAGLKK.[G]	0	High	1	1	13	1	1651.87	15	0		High	1	88.4741	0	0.00002729	71	88.47		657825	641147	358889	155536		103047	199126		541641	543539	296688	191253
Row3517_Row2477	DSGPPAKK	1xAcetyl [K]	Q80XU3 1xAcetyl [K]	Q80XU3	Q80XU3										Q80XU3	Nuclear ubiquitous casein and cyclin-dependent kinase substrate 1 OS=Mus musculus (Mouse) OX=10090 GN=Nucks1 PE=1 SV=1	Q80XU3 [29-36]	MS-275-CTRL	[R].DSGPPAKK.[I]	0	High	1	1	4	1	841.441	8	0		High	1	27.7524	0.001857	0.07504	30	28.08		659275	1.15429e+06	709948	217107	397181	1.35218e+06	1.36782e+06	895060	542818	971477	580977	268506
Row3518_Row2850	DSGKPSTEKKPDVSK	1xAcetyl [K9]	Q6KCD5 1xAcetyl [K775]	Q6KCD5	Q6KCD5										Q6KCD5	Nipped-B-like protein OS=Mus musculus (Mouse) OX=10090 GN=Nipbl PE=1 SV=1	Q6KCD5 [767-781]	MS-275-CTRL	[R].DSGKPSTEKKPDVSK.[H]	0	High	1	1	11	1	1644.84	15	0		High	1	29.6552	0	0.0000389	49	29.53		962732	1.5648e+06	617110	498628	2.76266e+06	4.15346e+06	3486060	3.37542e+06	788329	1.31204e+06	506059	625606
Row3519_Row4	DIMLATGKLSPDAIPGK	1xAcetyl [K8]	P19096 1xAcetyl [K1575]	P19096	P19096										P19096	Fatty acid synthase OS=Mus musculus (Mouse) OX=10090 GN=Fasn PE=1 SV=2	P19096 [1568-1584]	MS-275-CTRL	[R].DIMLATGKLSPDAIPGK.[W]	0	High	1	1	8	1	1768.95	17	0		High	1	83.5361	0	0.0000001038	91	83.59		1.49562e+06	735634	505737		449548	781388	699352		1.21688e+06	622584	415957
Row3522_Row1291	DILSFDKIK	1xAcetyl [K]	Q80YR5 1xAcetyl [K]	Q80YR5	Q80YR5										Q80YR5	Scaffold attachment factor B2 OS=Mus musculus (Mouse) OX=10090 GN=Safb2 PE=1 SV=2	Q80YR5 [652-660]	MS-275-CTRL	[R].DILSFDKIK.[E]	0	High	1	1	8	1	1120.62	9	0		High	1	83.2048	0.002224	0.1042	40	83.24		533385	427339	528373	395782	476745	534918	356873	269835	440518	364101	434292	494590
Row3525_Row401	DIIFAVKK	1xAcetyl [K]	Q9D051 1xAcetyl [K]	Q9D051	Q9D051										Q9D051	Pyruvate dehydrogenase E1 component subunit beta, mitochondrial OS=Mus musculus (Mouse) OX=10090 GN=Pdhb PE=1 SV=1	Q9D051 [348-355]	MS-275-CTRL	[K].DIIFAVKK.[T]	0	High	1	1	3	1	975.587	8	0		High	1	72.1791	0.009931	0.2405	32	72.35		1161273	936598	1.21746e+06	520323	658812	644479	485930	486033	948321	790302	988331	653306
Row3526_Row87	DLPEHAVLKMK	1xAcetyl [K]	Q8VEK3 1xAcetyl [K]	Q8VEK3	Q8VEK3										Q8VEK3	Heterogeneous nuclear ribonucleoprotein U OS=Mus musculus (Mouse) OX=10090 GN=Hnrnpu PE=1 SV=1	Q8VEK3 [603-613]	MS-275-CTRL	[K].DLPEHAVLKMK.[G]	0	High	1	1	9	1	1322.71	11	0		High	1	59.8943	0	0.004133	36	60.26		2313287	2.14327e+06	2.33551e+06	1.33051e+06	2.13165e+06	2.02304e+06	2.52583e+06	1.52249e+06	1.87029e+06	1.79009e+06	1.87767e+06	1.69791e+06
Row3542_Row268	DQTNDQVTIDSALATQKYSVAVK	1xAcetyl [K17]	P54071 1xAcetyl [K106]	P54071	P54071										P54071	Isocitrate dehydrogenase [NADP], mitochondrial OS=Mus musculus (Mouse) OX=10090 GN=Idh2 PE=1 SV=3	P54071 [90-112]	MS-275-CTRL	[R].DQTNDQVTIDSALATQKYSVAVK.[C]	0	High	1	1	19	1	2537.27	23	0		High	1	85.5848	0	0.0000000001	129	85.39		1.64396e+06	1.76431e+06	2.2637e+06	1.65092e+06	1.83852e+06	1.8658e+06	766660	2.26391e+06	1.33575e+06	1.47712e+06	1.82078e+06	2.11467e+06
Row3547_Row881	DQGSSALSGVGGIRLPNGKLK	1xAcetyl [K19]	Q03267 1xAcetyl [K116]	Q03267	Q03267										Q03267	DNA-binding protein Ikaros OS=Mus musculus (Mouse) OX=10090 GN=Ikzf1 PE=1 SV=2	Q03267 [98-118]	MS-275-CTRL	[R].DQGSSALSGVGGIRLPNGKLK.[C]	0	High	1	1	1	2	2096.15	21	0		High	1	73.4492	0.0002621	0.00137	35	73.5		720356	722876	944101			184239	243633		592348	611918	769323
Row3566_Row1864	EICLLKELK	1xAcetyl [K6]; 1xCarbamidomethyl [C3]	P49615 1xAcetyl [K56]	P49615	P49615										P49615	Cyclin-dependent-like kinase 5 OS=Mus musculus (Mouse) OX=10090 GN=Cdk5 PE=1 SV=1	P49615 [51-59]	MS-275-CTRL	[R].EICLLKELK.[H]	0	High	1	1	10	1	1187.67	9	0		High	1	80.1996	0.0008991	1	48	80.13		2660433	2.00219e+06	3.49121e+06	2.27166e+06	893047	898606	650881	344297	2.1466e+06	1.67367e+06	2.79007e+06	2.92588e+06
Row3572_Row572	EKVWVSDK	1xAcetyl [K2]	Q6P1B1 1xAcetyl [K287]	Q6P1B1	Q6P1B1										Q6P1B1	Xaa-Pro aminopeptidase 1 OS=Mus musculus (Mouse) OX=10090 GN=Xpnpep1 PE=1 SV=1	Q6P1B1 [286-293]	MS-275-CTRL	[R].EKVWVSDK.[A]	0	High	1	1	3	1	1032.54	8	0		High	1	52.6328	0.0004243	0.01234	37	52.97		1.80774e+06	1.46021e+06	1.18892e+06	775264	499401	1.07619e+06	751059	1.15408e+06	1.4668e+06	1.22539e+06	965501	980140
Row3573_Row4272	EKQIESSDYDSSSSKGKK	2xAcetyl [K15; K]	Q8C0D7 2xAcetyl [K127; K]	Q8C0D7	Q8C0D7										Q8C0D7	Inhibitor of growth protein 4 OS=Mus musculus (Mouse) OX=10090 GN=Ing4 PE=1 SV=2	Q8C0D7 [113-130]	MS-275-CTRL	[K].EKQIESSDYDSSSSKGKK.[K]	0	High	1	1	28	3	2086.98	18	0		High	1	40.4747	0.0002882	2.251E-11	93	40.36		3.74662e+06	2877657	1.86263e+06	1.68585e+06	1.31787e+06	1.52147e+06	1.17533e+06	1639209	3.00802e+06	2.39474e+06	1.50254e+06	2.16019e+06
Row3578_Row266	EPSDKAVK	1xAcetyl [K5]	Q8K310 1xAcetyl [K697]	Q8K310	Q8K310										Q8K310	Matrin-3 OS=Mus musculus (Mouse) OX=10090 GN=Matr3 PE=1 SV=1	Q8K310 [693-700]	MS-275-CTRL	[K].EPSDKAVK.[K]	0	High	1	1	3	1	915.478	8	0		High	1	31.0734	0.0002123	0.01871	38	30.97		212834	685158	368649	222992	450564	937833	619149	913122	178136	580373	304635	275912
Row3579_Row3045	EPGSGTESDTSPDFHNQENEPAQEDPEDLDGSVQGVKPQK	1xAcetyl [K37]	Q2VPQ9 1xAcetyl [K151]	Q2VPQ9	Q2VPQ9										Q2VPQ9	Chromatin modification-related protein MEAF6 OS=Mus musculus (Mouse) OX=10090 GN=Meaf6 PE=1 SV=1	Q2VPQ9 [115-154]	MS-275-CTRL	[R].EPGSGTESDTSPDFHNQENEPAQEDPEDLDGSVQGVKPQK.[A]	0	High	1	1	20	0	4336.89	40	0		High	1	65.9098	0	0.0000000002	55	65.9		6.23609e+06	5.11737e+06	5.80742e+06	4.21403e+06	4.51598e+06	3.82752e+06	2.62372e+06	4.52457e+06	4.96986e+06	4.22842e+06	4.6061e+06	5.48593e+06
Row3585_Row1243	EKIYVLLR	1xAcetyl [K2]	P84089 1xAcetyl [K90]	P84089	P84089										P84089	Enhancer of rudimentary homolog OS=Mus musculus (Mouse) OX=10090 GN=Erh PE=1 SV=1	P84089 [89-96]	MS-275-CTRL	[K].EKIYVLLR.[R]	0	High	1	1	11	1	1075.65	8	0		High	1	75.9983	0.0001425	0.01185	41	75.99		1.37087e+06	1191297	2050382	1345901	806806	785067	632657	441298	1.11679e+06	1.00224e+06	1.65163e+06	1.71789e+06
Row3597_Row168	EKKEVVEEAENGR	1xAcetyl [K]	P26350 1xAcetyl [K]	P26350	P26350										P26350	Prothymosin alpha OS=Mus musculus (Mouse) OX=10090 GN=Ptma PE=1 SV=2	P26350 [19-31]	MS-275-CTRL	[K].EKKEVVEEAENGR.[D]	0	High	1	1	16	2	1558.77	13	0		High	1	43.7281	0.000466	1	63	43.85		3.9369e+06	2.54845e+06	2.42432e+06	1.18938e+06		2.05045e+06	1.44699e+06	2.58147e+06	3.15853e+06	2.12396e+06	1.94799e+06	1.51487e+06
Row3599_Row227	EEGVNKSEKR	1xAcetyl [K9]	P11103 1xAcetyl [K520]	P11103	P11103										P11103	Poly [ADP-ribose] polymerase 1 OS=Mus musculus (Mouse) OX=10090 GN=Parp1 PE=1 SV=3	P11103 [512-521]	MS-275-CTRL	[K].EEGVNKSEKR.[M]	0	High	1	1	17	2	1217.61	10	0		High	1	24.3483	0.0003143	0.003218	33	24.95		287604	471892	307985	211455	413147	963692	1561945	422101	239667	401568	255188	261396
Row3601_Row166	EDSVKPGAHLTVKK	1xAcetyl [K13]	Q8BG05 1xAcetyl [K126]	Q8BG05	Q8BG05										Q8BG05	Heterogeneous nuclear ribonucleoprotein A3 OS=Mus musculus (Mouse) OX=10090 GN=Hnrnpa3 PE=1 SV=1	Q8BG05 [114-127]	MS-275-CTRL	[R].EDSVKPGAHLTVKK.[I]	0	High	1	2	40	1	1550.85	14	0		High	1	37.9983	0.0003156	0.000001821	63	38.16		55453054	51807777	51486879	31542317	53396308	46071695	42276189	41188609	4.28145e+07	4.16014e+07	3.95316e+07	4.2517e+07
Row3609_Row552	EAQMAAKLER	1xAcetyl [K7]	P54227 1xAcetyl [K119]	P54227	P54227										P54227	Stathmin OS=Mus musculus (Mouse) OX=10090 GN=Stmn1 PE=1 SV=2	P54227 [113-122]	MS-275-CTRL	[R].EAQMAAKLER.[L]	0	High	1	1	20	1	1188.6	10	0		High	1	53.5457	0	0.0001788	79	53.58		14986576	10323798	10335971	4577857	7.89732e+06	10633121	8833693	9270819	1.17926e+07	8.45679e+06	8.12786e+06	5.96811e+06
Row3612_Row332	EAFSLFDKDGDGTITTK	1xAcetyl [K8]	P0DP26 1xAcetyl [K22]	P0DP26	P0DP26										P0DP26	Calmodulin-1 OS=Mus musculus (Mouse) OX=10090 GN=Calm1 PE=1 SV=1	P0DP26 [15-31]	MS-275-CTRL	[K].EAFSLFDKDGDGTITTK.[E]	0	High	1	1	37	1	1886.9	17	0		High	1	85.0025	0	0.0000000047	127	84.93		3.41284e+06	2.29632e+06	3.7526e+06	2.47398e+06	1.97556e+06	2.76235e+06	1.14835e+06	1.44065e+06	2.74376e+06	1.9163e+06	2.99574e+06	3.19117e+06
Row3618_Row247	EKGKFEDMAK	1xAcetyl [K]	P63158 1xAcetyl [K]	P63158	P63158										P63158	High mobility group protein B1 OS=Mus musculus (Mouse) OX=10090 GN=Hmgb1 PE=1 SV=2	P63158 [56-65]	MS-275-CTRL	[K].EKGKFEDMAK.[A]	0	High	1	1	19	2	1224.59	10	0		High	1	44.6527	0.0008946	0.04694	43	44.64		5.19893e+06	3.80174e+06	4.45139e+06	2.11512e+06	5.2662e+06	6.17205e+06	3731409	5.46917e+06	4.15424e+06	3.15288e+06	3.54458e+06	2.72089e+06
Row3621_Row463	EHGVLGGKLR	1xAcetyl [K8]	Q99LD8 1xAcetyl [K51]	Q99LD8	Q99LD8										Q99LD8	N(G),N(G)-dimethylarginine dimethylaminohydrolase 2 OS=Mus musculus (Mouse) OX=10090 GN=Ddah2 PE=1 SV=1	Q99LD8 [44-53]	MS-275-CTRL	[R].EHGVLGGKLR.[Q]	0	High	1	1	14	1	1107.63	10	0		High	1	46.5616	0.0002621	0.001928	56	46.51		11664592	12122178	11905983	8135495	4541443	6525083	6202762	7.15876e+06	9.21205e+06	9.91026e+06	9.34278e+06	1.07121e+07
Row3625_Row97	EESGKPGAHVTVKK	1xAcetyl [K]	O88569 1xAcetyl [K]	O88569	O88569										O88569	Heterogeneous nuclear ribonucleoproteins A2/B1 OS=Mus musculus (Mouse) OX=10090 GN=Hnrnpa2b1 PE=1 SV=2	O88569 [100-113]	MS-275-CTRL	[R].EESGKPGAHVTVKK.[L]	0	High	1	1	70	1	1508.81	14	0		High	1	28.7263	0	0.000001091	82	28.82		5.61306e+07	7.16744e+07	4.71598e+07	2.94734e+07	4.20279e+07	4.08223e+07	5.25041e+07	3.81619e+07	4.333e+07	5.73239e+07	3.62566e+07	3.96816e+07
Row3628_Row366	EGRPQEPTPAKR	1xAcetyl [K11]	Q8BTI8 1xAcetyl [K2556]	Q8BTI8	Q8BTI8										Q8BTI8	Serine/arginine repetitive matrix protein 2 OS=Mus musculus (Mouse) OX=10090 GN=Srrm2 PE=1 SV=3	Q8BTI8 [2546-2557]	MS-275-CTRL	[R].EGRPQEPTPAKR.[K]	0	High	1	1	20	1	1407.73	12	0		High	1	33.0288	0	0.0002564	33	33		7320571	7.39663e+06	6.26583e+06	4.05036e+06	14231889	19916976	17978098	18737114	5.82059e+06	6.08399e+06	4.96407e+06	5.26924e+06
Row3630_Row496	EGIGGGNGKR	1xAcetyl [K9]	Q810A7 1xAcetyl [K807]	Q810A7	Q810A7										Q810A7	ATP-dependent RNA helicase DDX42 OS=Mus musculus (Mouse) OX=10090 GN=Ddx42 PE=1 SV=3	Q810A7 [799-808]	MS-275-CTRL	[R].EGIGGGNGKR.[E]	0	High	1	1	3	1	986.501	10	0		High	1	31.8566	0	0.0002564	79	31.91		344895	478615	266175	215724		221261	289307	144420	286653	407219	221024	266766
Row3632_Row27	EGFEKISK	1xAcetyl [K5]	P63038 1xAcetyl [K130]	P63038	P63038										P63038	60 kDa heat shock protein, mitochondrial OS=Mus musculus (Mouse) OX=10090 GN=Hspd1 PE=1 SV=1	P63038 [126-133]	MS-275-CTRL	[K].EGFEKISK.[G]	0	High	1	1	7	1	979.509	8	0		High	1	50.5056	0.000463	0.0196	53	50.77		2.71459e+06	2.41682e+06	2666723	1800509	2.26619e+06	1.60371e+06	1.95656e+06	2512879	2.18965e+06	2.01558e+06	2.13972e+06	2.30973e+06
Row3637_Row2044	DIAEKVILDEKEEDEFNVK	1xAcetyl [K5]	Q61464 1xAcetyl [K1302]	Q61464	Q61464										Q61464	Zinc finger protein 638 OS=Mus musculus (Mouse) OX=10090 GN=Znf638 PE=1 SV=2	Q61464 [1298-1316]	MS-275-CTRL	[K].DIAEKVILDEKEEDEFNVK.[E]	0	High	1	1	15	2	2305.14	19	0		High	1	83.908	0	0.000002556	53	83.71		1.69482e+06	1.13417e+06	2263481	1.36222e+06	1050370	893285	392238	795730	1.37646e+06	954750	1.82061e+06	1.73908e+06
Row3647_Row293	AYGASKPFGKPAGTGLLQPSGGTQSKVVPIASLTPYQSK	1xAcetyl [K26]	Q8VEE4 1xAcetyl [K192]	Q8VEE4	Q8VEE4										Q8VEE4	Replication protein A 70 kDa DNA-binding subunit OS=Mus musculus (Mouse) OX=10090 GN=Rpa1 PE=1 SV=1	Q8VEE4 [167-205]	MS-275-CTRL	[K].AYGASKPFGKPAGTGLLQPSGGTQSKVVPIASLTPYQSK.[W]	0	High	1	1	13	1	3931.1	39	0		High	1	75.7872	0.0003156	0.0000000461	48	76.12		2962591	3.87122e+06	3.91055e+06	2.62964e+06	2.2641e+06	1253913	379693		2.38667e+06	3.20978e+06	3.11992e+06	3.39554e+06
Row3649_Row622	AWGKFGGAFCR	1xAcetyl [K4]; 1xCarbamidomethyl [C10]	O35295 1xAcetyl [K279]	O35295	O35295										O35295	Transcriptional activator protein Pur-beta OS=Mus musculus (Mouse) OX=10090 GN=Purb PE=1 SV=3	O35295 [276-286]	MS-275-CTRL	[K].AWGKFGGAFCR.[Y]	0	High	1	1	9	1	1298.61	11	0		High	1	76.9722	0	0.00002757	61	77.21		1.03034e+06	505799	995123	784303	573523	480510	315515	470335	842859	430054	810265	991767
Row3651_Row435	AVVPSKR	1xAcetyl [K6]	Q9Z204 1xAcetyl [K157]	Q9Z204	Q9Z204										Q9Z204	Heterogeneous nuclear ribonucleoproteins C1/C2 OS=Mus musculus (Mouse) OX=10090 GN=Hnrnpc PE=1 SV=1	Q9Z204 [152-158]	MS-275-CTRL	[R].AVVPSKR.[Q]	0	High	1	1	20	1	798.483	7	0		High	1	37.2421	0.000479	0.02121	54	37.35		29344934	36074592	27262708	19577462	34577388	48408840	32919810	36013084	2.28669e+07	2.90975e+07	2.11313e+07	2.61724e+07
Row3653_Row19	CCSGAIIVLTKSGR	1xAcetyl [K11]; 2xCarbamidomethyl [C1; C2]	P52480 1xAcetyl [K433]	P52480	P52480										P52480	Pyruvate kinase PKM OS=Mus musculus (Mouse) OX=10090 GN=Pkm PE=1 SV=4	P52480 [423-436]	MS-275-CTRL	[K].CCSGAIIVLTKSGR.[S]	0	High	1	1	1	1	1563.8	14	0		High	1	68.719	0	0.0000000045	65	68.96		1.21492e+06	1216716	1.08617e+06	785966	632743	541224	577531	620855	991484	1.02335e+06	883251	993907
Row3655_Row1309	CDKEFMWALK	1xAcetyl [K3]; 1xAcetyl [N-Term]; 1xCarbamidomethyl [C1]	P62774 1xAcetyl [K4]; 1xAcetyl [N-Term]	P62774	P62774										P62774	Myotrophin OS=Mus musculus (Mouse) OX=10090 GN=Mtpn PE=1 SV=2	P62774 [2-11]	MS-275-CTRL	[M].CDKEFMWALK.[N]	0	High	1	1	4	1	1411.64	10	0		High	1	103.326	0	0.0000005524	86	103.37		104222		131286		32535	28350.5			88138.9		110169
Row3661_Row22	CLEEKNEILQGK	1xAcetyl [K5]; 1xCarbamidomethyl [C1]	E9Q7G0 1xAcetyl [K377]	E9Q7G0	E9Q7G0										E9Q7G0	Nuclear mitotic apparatus protein 1 OS=Mus musculus (Mouse) OX=10090 GN=Numa1 PE=1 SV=1	E9Q7G0 [373-384]	MS-275-CTRL	[K].CLEEKNEILQGK.[L]	0	High	1	1	17	1	1502.75	12	0		High	1	64.1817	0	0.0000004907	99	64.62		2005535	1.8381e+06	2268019	1256622	1.00128e+06	1.47458e+06	1.15759e+06	1.8714e+06	1.62483e+06	1.53813e+06	1.8242e+06	1.60203e+06
Row3669_Row27	CEFQDAYVLLSEKK	1xAcetyl [K]; 1xCarbamidomethyl [C1]	P63038 1xAcetyl [K]	P63038	P63038										P63038	60 kDa heat shock protein, mitochondrial OS=Mus musculus (Mouse) OX=10090 GN=Hspd1 PE=1 SV=1	P63038 [237-250]	MS-275-CTRL	[K].CEFQDAYVLLSEKK.[I]	0	High	1	1	9	1	1771.86	14	0		High	1	87.3114	0	0.00001161	56	87.29			471825	1.2286e+06			251014	151272	107207		401513	997239
Row3672_Row2665	CDKEVYFAER	1xAcetyl [K3]; 1xCarbamidomethyl [C1]	P63254 1xAcetyl [K9]	P63254	P63254										P63254	Cysteine-rich protein 1 OS=Mus musculus (Mouse) OX=10090 GN=Crip1 PE=1 SV=2	P63254 [7-16]	MS-275-CTRL	[K].CDKEVYFAER.[V]	0	High	1	1	21	1	1358.6	10	0		High	1	62.9528	0.000466	1	67	63.19		1.05351e+07	9.34785e+06	1.10291e+07	6.52371e+06	7.14195e+06	1.01769e+07	6.83118e+06	9234258	8.33237e+06	7.66674e+06	8.66457e+06	8.55715e+06
Row3681_Row317	AVELNMISLKGHR	1xAcetyl [K10]	Q99K85 1xAcetyl [K333]	Q99K85	Q99K85										Q99K85	Phosphoserine aminotransferase OS=Mus musculus (Mouse) OX=10090 GN=Psat1 PE=1 SV=1	Q99K85 [324-336]	MS-275-CTRL	[K].AVELNMISLKGHR.[S]	0	High	1	1	2	1	1509.82	13	0		High	1	68.9043	0	0.0001285	31	69.08		879358	849263	875328	395886	533809	509161	407642		721005	717476	714085	494723
Row3683_Row46	AVATPAKK	1xAcetyl [K]	P09405 1xAcetyl [K]	P09405	P09405										P09405	Nucleolin OS=Mus musculus (Mouse) OX=10090 GN=Ncl PE=1 SV=2	P09405 [89-96]	MS-275-CTRL	[K].AVATPAKK.[N]	0	High	1	1	70	1	827.499	8	0		High	1	31.0501	0	0.002331	50	30.85		9982838	16169595	7.81778e+06	5867767	27746256	45156692	43428300	39916832	7.90172e+06	1.31722e+07	6.17323e+06	7.68266e+06
Row3685_Row59	AVASLSAKLEQAMK	1xAcetyl [K8]	F6ZDS4 1xAcetyl [K531]	F6ZDS4	F6ZDS4										F6ZDS4	Nucleoprotein TPR OS=Mus musculus (Mouse) OX=10090 GN=Tpr PE=1 SV=1	F6ZDS4 [524-537]	MS-275-CTRL	[K].AVASLSAKLEQAMK.[E]	0	High	1	1	4	1	1488.81	14	0		High	1	83.8057	0	0.000001251	88	83.84		541132	369957	595741	208069	292067	316437	192392		446823	315773	488791	257139
Row3692_Row270	ATPRPTPVNSATAALPSKVK	1xAcetyl [K]	O08784 1xAcetyl [K]	O08784	O08784										O08784	Treacle protein OS=Mus musculus (Mouse) OX=10090 GN=Tcof1 PE=1 SV=1	O08784 [103-122]	MS-275-CTRL	[K].ATPRPTPVNSATAALPSKVK.[E]	0	High	1	1	40	1	2048.15	20	0		High	1	56.0727	0.0002882	0.0000000024	73	56.32		6222675	7472045	7.14542e+06	5261288	5936797	6575174	5252315	6006257	4.95933e+06	6.14525e+06	5.64987e+06	6.87561e+06
Row3695_Row219	AVLFCLSEDKK	1xAcetyl [K]; 1xCarbamidomethyl [C5]	P18760 1xAcetyl [K]	P18760	P18760										P18760	Cofilin-1 OS=Mus musculus (Mouse) OX=10090 GN=Cfl1 PE=1 SV=3	P18760 [35-45]	MS-275-CTRL	[K].AVLFCLSEDKK.[N]	0	High	1	1	39	1	1351.69	11	0		High	1	73.2821	0.0006536	1	75	73.5		4.8873e+06	2.68494e+06	4.1306e+06	2760357	1.80463e+06	2.01147e+06	1713822	2.77015e+06	3.90873e+06	2.23627e+06	3.2928e+06	3.56731e+06
Row3710_Row197	AVNQGKIFK	1xAcetyl [K6]	Q9D8N0 1xAcetyl [K434]	Q9D8N0	Q9D8N0										Q9D8N0	Elongation factor 1-gamma OS=Mus musculus (Mouse) OX=10090 GN=Eef1g PE=1 SV=3	Q9D8N0 [429-437]	MS-275-CTRL	[K].AVNQGKIFK.[-]	0	High	1	1	16	1	1046.6	9	0		High	1	50.3481	0.0004858	0.003612	56	50.31		6.32081e+06	8487356	4819676	4596351	1410235	1203879	904089	1.49961e+06	5.03639e+06	6.9693e+06	3.8333e+06	5.99264e+06
Row3713_Row618	AVSTGVKVPR	1xAcetyl [K7]; 1xAcetyl [N-Term]	Q9D2M8 1xAcetyl [K8]; 1xAcetyl [N-Term]	Q9D2M8	Q9D2M8										Q9D2M8	Ubiquitin-conjugating enzyme E2 variant 2 OS=Mus musculus (Mouse) OX=10090 GN=Ube2v2 PE=1 SV=4	Q9D2M8 [2-11]	MS-275-CTRL	[M].AVSTGVKVPR.[N]	0	High	1	1	1	1	1097.63	10	0		High	1	63.2906	0.0006536	1	39	63.36		1.87123e+06	2240170	1.24077e+06	1.66096e+06		745399	590476	2.32407e+06	1.51755e+06	1.87001e+06	1.00697e+06	2.12774e+06
Row3720_Row30	DGADFAKWR	1xAcetyl [K7]	P05064 1xAcetyl [K147]	P05064	P05064										P05064	Fructose-bisphosphate aldolase A OS=Mus musculus (Mouse) OX=10090 GN=Aldoa PE=1 SV=2	P05064 [141-149]	MS-275-CTRL	[K].DGADFAKWR.[C]	0	High	1	3	20	1	1107.52	9	0		High	1	71.3069	0	0.001371	52	71.38		9077203	6033843	7512676	6.04663e+06	3.3972e+06	3.38762e+06	3150076	4366534	7.1948e+06	4.97555e+06	5.93583e+06	7.92096e+06
Row3725_Row554	DFLAGGVAAAISKTAVAPIER	1xAcetyl [K13]	P51881 1xAcetyl [K23]	P51881	P51881										P51881	ADP/ATP translocase 2 OS=Mus musculus (Mouse) OX=10090 GN=Slc25a5 PE=1 SV=3	P51881 [11-31]	MS-275-CTRL	[K].DFLAGGVAAAISKTAVAPIER.[V]	0	High	1	1	19	1	2099.15	21	0		High	1	102.394	0.0003156	0.0000000015	134	102.63		2.3898e+06	406921	4.27429e+06	1.21413e+06	158764	101401			1.93124e+06	346915	3.40561e+06	1.54694e+06
Row3727_Row1375	DDTDSTLKK	1xAcetyl [K]	Q80X82 1xAcetyl [K]	Q80X82	Q80X82										Q80X82	Symplekin OS=Mus musculus (Mouse) OX=10090 GN=Sympk PE=1 SV=2	Q80X82 [351-359]	MS-275-CTRL	[R].DDTDSTLKK.[M]	0	High	1	1	21	1	1064.51	9	0		High	1	38.8483	0	0.0002164	63	38.87		4956046	4.82136e+06	3.92099e+06	2.46643e+06	3.93649e+06	5353656	5.3914e+06	4521928	3.96291e+06	3.98676e+06	3.12813e+06	3.18126e+06
Row3738_Row820	DKVAGHSLGYGFVNYVTAK	1xAcetyl [K2]	P70372 1xAcetyl [K55]	P70372	P70372										P70372	ELAV-like protein 1 OS=Mus musculus (Mouse) OX=10090 GN=Elavl1 PE=1 SV=2	P70372 [54-72]	MS-275-CTRL	[R].DKVAGHSLGYGFVNYVTAK.[D]	0	High	1	1	1	1	2068.05	19	0		High	1	77.7633	0	0.0000000287	53	77.8		547927	462368	629786	606062	232970	233235	104705		452351	393564	516297	762969
Row3739_Row167	DKTIKLWNTLGVCK	1xAcetyl [K]; 1xCarbamidomethyl [C13]	P68040 1xAcetyl [K]	P68040	P68040										P68040	Receptor of activated protein C kinase 1 OS=Mus musculus (Mouse) OX=10090 GN=Rack1 PE=1 SV=3	P68040 [126-139]	MS-275-CTRL	[R].DKTIKLWNTLGVCK.[Y]	0	High	1	1	11	2	1717.93	14	0		High	1	78.0884	0.0003156	0.0000002914	65	78.21		1.50214e+06	1.26607e+06	1902384	1.03759e+06		923287	603484		1.22211e+06	1.06434e+06	1.53413e+06	1.31842e+06
Row3740_Row958	DKNSGTGEKKGPNR	1xAcetyl [K9]	Q8C854 1xAcetyl [K85]	Q8C854	Q8C854										Q8C854	Myelin expression factor 2 OS=Mus musculus (Mouse) OX=10090 GN=Myef2 PE=1 SV=1	Q8C854 [77-90]	MS-275-CTRL	[K].DKNSGTGEKKGPNR.[N]	0	High	1	1	37	3	1529.77	14	0		High	1	21.9679	0	0.000006565	59	22.46		880375	953748	645152	598722	182996	1.06442e+06	1.25288e+06	90631	721828	804594	528705	753569
Row3741_Row1457	DKLNNLVLFDKATYDKLCK	1xAcetyl [K11]; 1xCarbamidomethyl [C18]	P62852 1xAcetyl [K52]	P62852	P62852										P62852	40S ribosomal protein S25 OS=Mus musculus (Mouse) OX=10090 GN=Rps25 PE=1 SV=1	P62852 [42-60]	MS-275-CTRL	[R].DKLNNLVLFDKATYDKLCK.[E]	0	High	1	1	3	3	2340.23	19	0		High	1	81.7876	0	0.0000000143	69	81.73		1.97109e+06	1.32493e+06	1318771	445290		514221	66372.8		1.59733e+06	1.1132e+06	1.0693e+06	557593
Row3742_Row1457	DKLNNLVLFDKATYDK	1xAcetyl [K11]	P62852 1xAcetyl [K52]	P62852	P62852										P62852	40S ribosomal protein S25 OS=Mus musculus (Mouse) OX=10090 GN=Rps25 PE=1 SV=1	P62852 [42-57]	MS-275-CTRL	[R].DKLNNLVLFDKATYDK.[L]	0	High	1	1	9	2	1939.02	16	0		High	1	80.9895	0	0.0000169	65	81.01		1.63019e+06	1.3003e+06	2.03643e+06	1660859	1.17094e+06	1.0791e+06	488630		1.32472e+06	1.09276e+06	1.64056e+06	2.12762e+06
Row3744_Row1959	DGLQNEKSIVPTPVK	1xAcetyl [K7]	P38060 1xAcetyl [K48]	P38060	P38060										P38060	Hydroxymethylglutaryl-CoA lyase, mitochondrial OS=Mus musculus (Mouse) OX=10090 GN=Hmgcl PE=1 SV=2	P38060 [42-56]	MS-275-CTRL	[R].DGLQNEKSIVPTPVK.[I]	0	High	1	1	62	1	1666.9	15	0		High	1	69.3524	0	0.0000001902	108	69.9		55616651	51176102	74962972	42934285	3.20211e+07	38831654	30108592	3.98011e+07	4.2939e+07	4.11004e+07	5.72357e+07	5.8182e+07
Row3753_Row2531	DHCVAHKLFK	1xAcetyl [K7]; 1xCarbamidomethyl [C3]	P99028 1xAcetyl [K83]	P99028	P99028										P99028	Cytochrome b-c1 complex subunit 6, mitochondrial OS=Mus musculus (Mouse) OX=10090 GN=Uqcrh PE=1 SV=2	P99028 [77-86]	MS-275-CTRL	[R].DHCVAHKLFK.[N]	0	High	1	1	26	1	1296.65	10	0		High	1	46.3248	0.0001557	0.001695	53	46.41		4.13578e+07	36935735	4.37976e+07	2.78582e+07	21750712	3.39147e+07	15416373	24001721	3.20679e+07	2.97834e+07	3.37088e+07	3.74704e+07
Row3758_Row30	CVLKIGEHTPSALAIMENANVLAR	1xAcetyl [K4]; 1xCarbamidomethyl [C1]	P05064 1xAcetyl [K153]	P05064	P05064										P05064	Fructose-bisphosphate aldolase A OS=Mus musculus (Mouse) OX=10090 GN=Aldoa PE=1 SV=2	P05064 [150-173]	MS-275-CTRL	[R].CVLKIGEHTPSALAIMENANVLAR.[Y]	0	High	1	1	7	1	2649.39	24	0		High	1	90.8839	0	0.0000000015	99	90.82		1.71875e+06	291599	2.10324e+06	396012	279067	189372			1.39561e+06	249624	1.69357e+06	494883
Row3761_Row141	CTTDHISAAGPWLKFR	1xAcetyl [K14]; 1xCarbamidomethyl [C1]	Q99KI0 1xAcetyl [K605]	Q99KI0	Q99KI0										Q99KI0	Aconitate hydratase, mitochondrial OS=Mus musculus (Mouse) OX=10090 GN=Aco2 PE=1 SV=1	Q99KI0 [592-607]	MS-275-CTRL	[K].CTTDHISAAGPWLKFR.[G]	0	High	1	1	1	1	1901.93	16	0		High	1	76.7298	0	0.00000229	55	76.89		1.603e+06	804027	1.7474e+06	1.09042e+06	550249	398396	243635		1.30294e+06	679719	1.41092e+06	1.38673e+06
Row3762_Row219	CTLAEKLGGSAVISLEGKPL	1xAcetyl [K6]; 1xCarbamidomethyl [C1]	P18760 1xAcetyl [K152]	P18760	P18760										P18760	Cofilin-1 OS=Mus musculus (Mouse) OX=10090 GN=Cfl1 PE=1 SV=3	P18760 [147-166]	MS-275-CTRL	[R].CTLAEKLGGSAVISLEGKPL.[-]	0	High	1	1	8	1	2085.13	20	0		High	1	97.9225	0	0.000000006	82	98.21		556759	162851	862739	273728	52474.7	89458			459536	140416	703967	339891
Row3765_Row1022	CSQAVYAAEKVIGAGK	1xAcetyl [K10]; 1xCarbamidomethyl [C1]	P97315 1xAcetyl [K131]	P97315	P97315										P97315	Cysteine and glycine-rich protein 1 OS=Mus musculus (Mouse) OX=10090 GN=Csrp1 PE=1 SV=3	P97315 [122-137]	MS-275-CTRL	[R].CSQAVYAAEKVIGAGK.[S]	0	High	1	1	39	1	1693.86	16	0		High	1	74.886	0.000466	1	114	75.08		13245026	13145761	15767609	4.66908e+06	2.31867e+06	9936351	6.96215e+06	6.94152e+06	1.04409e+07	1.07363e+07	1.23214e+07	6.08912e+06
Row3777_Row20	DDDIAALVVDNGSGMCK	1xAcetyl [N-Term]; 1xCarbamidomethyl [C16]	P60710 1xAcetyl [N-Term]	P60710	P60710										P60710	Actin, cytoplasmic 1 OS=Mus musculus (Mouse) OX=10090 GN=Actb PE=1 SV=1	P60710 [2-18]	MS-275-CTRL	[M].DDDIAALVVDNGSGMCK.[A]	0	High	1	1	7	0	1821.8	17	0		High	1	96.7675	0	0.0000001393	84	97.09		159387	176802		58509.5	207842	27718.1	37143.6	413632	133963	152290		70739.1
Row3781_Row1802	DASHPQFKEIQK	1xAcetyl [K8]	P85094 1xAcetyl [K178]	P85094	P85094										P85094	Isochorismatase domain-containing protein 2A OS=Mus musculus (Mouse) OX=10090 GN=Isoc2a PE=1 SV=1	P85094 [171-182]	MS-275-CTRL	[R].DASHPQFKEIQK.[I]	0	High	1	1	1	1	1469.74	12	0		High	1	49.4902	0	0.00009812	37	49.73		1.3113e+06	1535810	1.2209e+06	862774	1.03456e+06	1.05489e+06		818169	1.06895e+06	1.28803e+06	991084	1.0928e+06
Row3782_Row2193	DAPVKKPAGPSISKPAAK	1xAcetyl [K]	Q8CI43 1xAcetyl [K]	Q8CI43	Q8CI43										Q8CI43	Myosin light chain 6B OS=Mus musculus (Mouse) OX=10090 GN=Myl6b PE=1 SV=1	Q8CI43 [6-23]	MS-275-CTRL	[K].DAPVKKPAGPSISKPAAK.[S]	0	High	1	1	6	1	1804.03	18	0		High	1	39.3456	0	0.000004439	51	39.35		2.75003e+06	2.97095e+06	2463734	1.60215e+06	1.81353e+06	1.94009e+06	1355053	1.96779e+06	2.21782e+06	2.4714e+06	1.97918e+06	2.05112e+06
Row3784_Row721	DAADKPR	1xAcetyl [K5]	P23198 1xAcetyl [K113]	P23198	P23198										P23198	Chromobox protein homolog 3 OS=Mus musculus (Mouse) OX=10090 GN=Cbx3 PE=1 SV=2	P23198 [109-115]	MS-275-CTRL	[R].DAADKPR.[G]	0	High	1	1	3	0	814.405	7	0		High	1	30.8238	0.0003203	0.007905	34	30.71		445285	985054	553654	171701	187344	449805	642087	201440	368721	830672	454756	211491
Row3785_Row168	DAPANGNAQNEENGEQEADNEVDEEEEEGGEEEEEEEEGDGEEEDGDEDEEAEAPTGKR	1xAcetyl [K58]	P26350 1xAcetyl [K89]	P26350	P26350										P26350	Prothymosin alpha OS=Mus musculus (Mouse) OX=10090 GN=Ptma PE=1 SV=2	P26350 [32-90]	MS-275-CTRL	[R].DAPANGNAQNEENGEQEADNEVDEEEEEGGEEEEEEEEGDGEEEDGDEDEEAEAPTGKR.[V]	0	High	1	1	7	1	6479.43	59	0		High	1	71.0164	0	7.309E-12	96	71.04		5342643	11137870	6061492	14271063		13304134	1.29199e+06	15896887	4.26739e+06	9.11509e+06	4.80456e+06	1.89745e+07
Row3799_Row56	ISEQSDAKLK	1xAcetyl [K8]	Q03265 1xAcetyl [K539]	Q03265	Q03265										Q03265	ATP synthase subunit alpha, mitochondrial OS=Mus musculus (Mouse) OX=10090 GN=Atp5f1a PE=1 SV=1	Q03265 [532-541]	MS-275-CTRL	[K].ISEQSDAKLK.[E]	0	High	1	1	10	1	1160.62	10	0		High	1	41.7159	0	0.001132	69	41.6		2.60489e+06	2.57e+06	2.03736e+06	1.55261e+06	2.39462e+06	2.34308e+06	2.40799e+06	2.2408e+06	2.10243e+06	2.1417e+06	1.6413e+06	1.98663e+06
Row3802_Row151	LSEKPAR	1xAcetyl [K4]	Q61033 1xAcetyl [K433]	Q61033	Q61033										Q61033	Lamina-associated polypeptide 2, isoforms alpha/zeta OS=Mus musculus (Mouse) OX=10090 GN=Tmpo PE=1 SV=4	Q61033 [430-436]	MS-275-CTRL	[R].LSEKPAR.[G]	0	High	1	1	20	0	842.473	7	0		High	1	33.1206	0.001009	0.05328	35	33.22		7872765	10296695	10081980	5.1348e+06	5070373	7813979	7721377	6491147	6.25304e+06	8.43486e+06	7.93106e+06	6.70749e+06
Row3805_Row87	LSDKGLK	1xAcetyl [K4]	Q8VEK3 1xAcetyl [K28]	Q8VEK3	Q8VEK3										Q8VEK3	Heterogeneous nuclear ribonucleoprotein U OS=Mus musculus (Mouse) OX=10090 GN=Hnrnpu PE=1 SV=1	Q8VEK3 [25-31]	MS-275-CTRL	[R].LSDKGLK.[A]	0	High	1	1	13	1	802.467	7	0		High	1	39.9953	0.001967	0.1098	56	40.19		30122268	37418244	36185964			27026006	18139694	25048590	2.34638e+07	3.01677e+07	2.79298e+07
Row3806_Row2251	ISCVSKPPVSNPTPPR	1xAcetyl [K6]; 1xCarbamidomethyl [C3]	O09110 1xAcetyl [K32]	O09110	O09110										O09110	Dual specificity mitogen-activated protein kinase kinase 3 OS=Mus musculus (Mouse) OX=10090 GN=Map2k3 PE=1 SV=2	O09110 [27-42]	MS-275-CTRL	[R].ISCVSKPPVSNPTPPR.[N]	0	High	1	1	4	0	1777.93	16	0		High	1	54.9367	0.000466	1	78	55.24		3392008	3.65924e+06	3.48733e+06	2.08022e+06	2.04323e+06	2.71656e+06	1.91701e+06	2.60102e+06	2.72725e+06	3.03613e+06	2.78702e+06	2.67523e+06
Row3808_Row1929	LSAKPAPPKPEPKPK	1xAcetyl [K4]	P09602 1xAcetyl [K31]	P09602	P09602										P09602	Non-histone chromosomal protein HMG-17 OS=Mus musculus (Mouse) OX=10090 GN=Hmgn2 PE=1 SV=2	P09602 [28-42]	MS-275-CTRL	[R].LSAKPAPPKPEPKPK.[K]	0	High	1	1	33	0	1626.96	15	0		High	1	36.4028	0	0.00009526	51	36.74		37257582	41965639	27933501	1.63899e+07	26928843	2.75853e+07	3.38976e+07	36228676	2.89325e+07	3.3786e+07	2.16434e+07	2.18439e+07
Row3811_Row2013	LSAKPAPAK	1xAcetyl [K4]	P18608 1xAcetyl [K26]	P18608	P18608										P18608	Non-histone chromosomal protein HMG-14 OS=Mus musculus (Mouse) OX=10090 GN=Hmgn1 PE=1 SV=2	P18608 [23-31]	MS-275-CTRL	[R].LSAKPAPAK.[V]	0	High	1	1	20	0	924.551	9	0		High	1	35.7603	0	0.00218	55	35.9		41930356	47555380	27676196	24285232	14430373	16833512	13716081	16447969	3.25054e+07	3.82271e+07	2.1447e+07	3.25872e+07
Row3818_Row201	ISQLYGDLKHLK	1xAcetyl [K]	Q8K2B3 1xAcetyl [K]	Q8K2B3	Q8K2B3										Q8K2B3	Succinate dehydrogenase [ubiquinone] flavoprotein subunit, mitochondrial OS=Mus musculus (Mouse) OX=10090 GN=Sdha PE=1 SV=1	Q8K2B3 [539-550]	MS-275-CTRL	[K].ISQLYGDLKHLK.[T]	0	High	1	1	14	1	1456.82	12	0		High	1	67.0487	0	0.0002083	44	67.39		2.92481e+06	2.84566e+06	3.91539e+06	2.93196e+06	1.59578e+06	1.38219e+06	1304975		2.35667e+06	2.36844e+06	3.12373e+06	3.79303e+06
Row3820_Row28	LSQECEKLKK	1xAcetyl [K7]; 1xCarbamidomethyl [C5]	Q61316 1xAcetyl [K272]	Q61316	Q61316										Q61316	Heat shock 70 kDa protein 4 OS=Mus musculus (Mouse) OX=10090 GN=Hspa4 PE=1 SV=1	Q61316 [266-275]	MS-275-CTRL	[R].LSQECEKLKK.[L]	0	High	1	1	16	2	1304.69	10	0		High	1	35.544	0	0.00231	36	35.6		3.28946e+06	2600165	2.79502e+06	1.31077e+06			1.98481e+06	1.90811e+06	2.64598e+06	2.16652e+06	2.2411e+06	1.67228e+06
Row3827_Row1893	LSLKLNGGR	1xAcetyl [K4]	P62309 1xAcetyl [K20]	P62309	P62309										P62309	Small nuclear ribonucleoprotein G OS=Mus musculus (Mouse) OX=10090 GN=Snrpg PE=1 SV=1	P62309 [17-25]	MS-275-CTRL	[K].LSLKLNGGR.[H]	0	High	1	1	13	1	999.595	9	0		High	1	59.0187	0	0.003533	42	59.33		3.27672e+06	4.02262e+06	4.31671e+06	2.25306e+06	2091952	2.52101e+06	2240239		2.63588e+06	3.33374e+06	3.43891e+06	2.90151e+06
Row3829_Row708	ISICSSDKR	1xAcetyl [K8]; 1xCarbamidomethyl [C4]	O09106 1xAcetyl [K412]	O09106	O09106										O09106	Histone deacetylase 1 OS=Mus musculus (Mouse) OX=10090 GN=Hdac1 PE=1 SV=1	O09106 [405-413]	MS-275-CTRL	[R].ISICSSDKR.[I]	0	High	1	1	19	1	1107.55	9	0		High	1	44.9815	0	0.001829	65	45.04		1.41018e+07	1.65716e+07	1.30499e+07	8.12681e+06	3.99622e+07	55368469	46088592	4.51602e+07	1.11062e+07	1.34956e+07	1.02265e+07	1.07005e+07
Row3831_Row517	LSGLSFKR	1xAcetyl [K7]	P28667 1xAcetyl [K106]	P28667	P28667										P28667	MARCKS-related protein OS=Mus musculus (Mouse) OX=10090 GN=Marcksl1 PE=1 SV=2	P28667 [100-107]	MS-275-CTRL	[K].LSGLSFKR.[N]	0	High	1	1	1	1	949.547	8	0		High	1	60.7549	0.001231	0.04033	33	61.49		11953302	11432093	12156321	8399876	8472251	10920062	10417995	8.17933e+06	9.43671e+06	9.35287e+06	9.53627e+06	1.10664e+07
Row3834_Row1106	LRQPFFQKR	1xAcetyl [K8]	Q9EQU5 1xAcetyl [K82]	Q9EQU5	Q9EQU5										Q9EQU5	Protein SET OS=Mus musculus (Mouse) OX=10090 GN=Set PE=1 SV=1	Q9EQU5 [75-83]	MS-275-CTRL	[K].LRQPFFQKR.[S]	0	High	1	1	4	2	1261.72	9	0		High	1	53.7034	0	0.003715	41	54.01		2.86812e+06	3617260	3.54481e+06	2.14051e+06	1.67889e+06	2.33707e+06	1.71954e+06	1.49184e+06	2.31165e+06	3.00173e+06	2.83226e+06	2.75412e+06
Row3838_Row35	IQKLLQDFFNGK	1xAcetyl [K3]	P63017 1xAcetyl [K348]	P63017	P63017										P63017	Heat shock cognate 71 kDa protein OS=Mus musculus (Mouse) OX=10090 GN=Hspa8 PE=1 SV=1	P63017 [346-357]	MS-275-CTRL	[K].IQKLLQDFFNGK.[E]	0	High	1	2	13	1	1492.82	12	0		High	1	91.5854	0	0.000007638	78	91.49		1004673	308481	1976268	783667	451298	419357	121526		822164	263892	1.5928e+06	990948
Row3841_Row27	IQEITEQLDITTSEYEKEKLNER	1xAcetyl [K19]	P63038 1xAcetyl [K389]	P63038	P63038										P63038	60 kDa heat shock protein, mitochondrial OS=Mus musculus (Mouse) OX=10090 GN=Hspd1 PE=1 SV=1	P63038 [371-393]	MS-275-CTRL	[R].IQEITEQLDITTSEYEKEKLNER.[L]	0	High	1	1	18	2	2851.42	23	0		High	1	81.3508	0	0.0000000441	73	81.48		3.03397e+06	2.00938e+06	4.07108e+06	2003231	2.37765e+06	1639246	694348	1.82124e+06	2.44333e+06	1.67961e+06	3.24605e+06	2.57454e+06
Row3845_Row111	LQDFKSFLLKDPETSQR	1xAcetyl [K5]	Q9CZN7 1xAcetyl [K469]	Q9CZN7	Q9CZN7										Q9CZN7	Serine hydroxymethyltransferase, mitochondrial OS=Mus musculus (Mouse) OX=10090 GN=Shmt2 PE=1 SV=1	Q9CZN7 [465-481]	MS-275-CTRL	[K].LQDFKSFLLKDPETSQR.[L]	0	High	1	1	18	2	2094.09	17	0		High	1	82.7382	0.0003156	0.0000002729	69	82.84		4.9136e+06	2.66608e+06	5.4839e+06	3.21225e+06	1.32659e+06	1.34002e+06	722757	332710	3.92946e+06	2.22076e+06	4.35322e+06	4.1622e+06
Row3848_Row3154	LPSGVSAKLKR	1xAcetyl [K8]	Q6P5B0 1xAcetyl [K14]	Q6P5B0	Q6P5B0										Q6P5B0	RRP12-like protein OS=Mus musculus (Mouse) OX=10090 GN=Rrp12 PE=1 SV=1	Q6P5B0 [7-17]	MS-275-CTRL	[K].LPSGVSAKLKR.[W]	0	High	1	1	1	2	1197.73	11	0		High	1	49.1812	0	0.0001179	33	49.34		1.55198e+06	2.06951e+06	1599428	914634	1.46172e+06	1.88661e+06	2.4175e+06	2.06508e+06	1.26206e+06	1.72924e+06	1.29315e+06	1.15965e+06
Row3849_Row322	IPQALEKILQLK	1xAcetyl [K7]	Q3UJB0 1xAcetyl [K258]	Q3UJB0	Q3UJB0										Q3UJB0	SAP domain-containing protein OS=Mus musculus (Mouse) OX=10090 GN=Sf3b2 PE=1 SV=1	Q3UJB0 [252-263]	MS-275-CTRL	[K].IPQALEKILQLK.[E]	0	High	1	1	9	1	1435.89	12	0		High	1	97.8894	0	0.0000005597	87	98.06		486553		1.85777e+06	240884	78464.4	133826			402376		1.49867e+06	298448
Row3852_Row139	IQEAGTEVVKAK	1xAcetyl [K10]	P08249 1xAcetyl [K239]	P08249	P08249										P08249	Malate dehydrogenase, mitochondrial OS=Mus musculus (Mouse) OX=10090 GN=Mdh2 PE=1 SV=3	P08249 [230-241]	MS-275-CTRL	[R].IQEAGTEVVKAK.[A]	0	High	1	1	21	1	1314.73	12	0		High	1	45.02	0.0003156	0.00000409	86	45.22		7.5172e+06	7.08947e+06	6.30519e+06	3.59041e+06	4.67729e+06	6.84233e+06	5.68586e+06	6501425	5.97463e+06	5.83439e+06	4.99479e+06	4.66116e+06
Row3859_Row552	LREKDKHVEEVRK	1xAcetyl [K]	P54227 1xAcetyl [K]	P54227	P54227										P54227	Stathmin OS=Mus musculus (Mouse) OX=10090 GN=Stmn1 PE=1 SV=2	P54227 [123-135]	MS-275-CTRL	[R].LREKDKHVEEVRK.[N]	0	High	1	1	10	4	1707.95	13	0		High	1	26.4414	0.000466	1	32	26.84		630745	732293	805873	410277	199665	402039	347937	354942	519661	619791	658233	513024
Row3865_Row979	LQSNGPVTKK	1xAcetyl [K9]	E9Q5C9 1xAcetyl [K77]	E9Q5C9	E9Q5C9										E9Q5C9	Nucleolar and coiled-body phosphoprotein 1 OS=Mus musculus (Mouse) OX=10090 GN=Nolc1 PE=1 SV=1	E9Q5C9 [69-78]	MS-275-CTRL	[K].LQSNGPVTKK.[A]	0	High	1	1	20	1	1113.63	10	0		High	1	35.4004	0	0.001656	60	35.29		3291649	4.29215e+06	2.4852e+06	1.6578e+06	2390301	3180008	2178071	3.06676e+06	2.64771e+06	3.55426e+06	1.99617e+06	2.12363e+06
Row3867_Row297	LQSESASGGKNKR	1xAcetyl [K]	Q9CZU3 1xAcetyl [K]	Q9CZU3	Q9CZU3										Q9CZU3	Exosome RNA helicase MTR4 OS=Mus musculus (Mouse) OX=10090 GN=Mtrex PE=1 SV=1	Q9CZU3 [50-62]	MS-275-CTRL	[K].LQSESASGGKNKR.[D]	0	High	1	1	18	2	1403.72	13	0		High	1	25.18	0	0.0000004664	63	25.25		1064794	1.20308e+06	545428	512041		160732	108651	264623	870629	1.01203e+06	448099	642730
Row3868_Row3824	IQQLKNNH	1xAcetyl [K5]	O35143 1xAcetyl [K103]	O35143	O35143										O35143	ATPase inhibitor, mitochondrial OS=Mus musculus (Mouse) OX=10090 GN=Atp5if1 PE=1 SV=2	O35143 [99-106]	MS-275-CTRL	[K].IQQLKNNH.[-]	0	High	1	1	7	1	1036.55	8	0		High	1	36.4548	0.0002487	0.01002	38	36.62		2836654	2.67559e+06	3482797	2.16208e+06		1.20649e+06	1.28412e+06	1.79328e+06	2.28666e+06	2.22859e+06	2.78345e+06	2.78236e+06
Row3879_Row429	IVEMSTSKTGK	1xAcetyl [K]	P63242 1xAcetyl [K]	P63242	P63242										P63242	Eukaryotic translation initiation factor 5A-1 OS=Mus musculus (Mouse) OX=10090 GN=Eif5a PE=1 SV=2	P63242 [40-50]	MS-275-CTRL	[K].IVEMSTSKTGK.[H]	0	High	1	2	3	1	1222.63	11	0		High	1	44.7532	0	0.0001626	76	45.04		4062152	2.24686e+06	1.75795e+06	991992		411324	346003	357208	3.25753e+06	1.87552e+06	1.41931e+06	1.2595e+06
Row3900_Row631	LVLSKLYEEGSNKR	1xAcetyl [K5]	O70435 1xAcetyl [K57]	O70435	O70435										O70435	Proteasome subunit alpha type-3 OS=Mus musculus (Mouse) OX=10090 GN=Psma3 PE=1 SV=3	O70435 [53-66]	MS-275-CTRL	[K].LVLSKLYEEGSNKR.[L]	0	High	1	1	17	2	1677.92	14	0		High	1	64.9215	0	0.000002799	47	65.41		2.05964e+06	2.15722e+06	2.58059e+06	1.66591e+06	1.1369e+06	1.36596e+06	1.015e+06	960097	1.66802e+06	1.8016e+06	2.07163e+06	2.13419e+06
Row3915_Row97	LTDCVVMRDPASKR	1xAcetyl [K13]; 1xCarbamidomethyl [C4]	O88569 1xAcetyl [K59]	O88569	O88569										O88569	Heterogeneous nuclear ribonucleoproteins A2/B1 OS=Mus musculus (Mouse) OX=10090 GN=Hnrnpa2b1 PE=1 SV=2	O88569 [47-60]	MS-275-CTRL	[K].LTDCVVMRDPASKR.[S]	0	High	1	1	19	2	1689.84	14	0		High	1	52.4112	0.0001721	0.008272	36	52.75		21055984	13390062	17500558	6655423	14746723	18156684	17936366	14426895	1.6487e+07	1.09334e+07	1.36544e+07	8.73293e+06
Row3919_Row704	ISYPDLEEVQTLDDTERGSGGFGSTGKN	1xAcetyl [K27]	Q8VCG1 1xAcetyl [K199]	Q8VCG1	Q8VCG1										Q8VCG1	Deoxyuridine 5'-triphosphate nucleotidohydrolase OS=Mus musculus (Mouse) OX=10090 GN=Dut PE=1 SV=1	Q8VCG1 [173-200]	MS-275-CTRL	[R].ISYPDLEEVQTLDDTERGSGGFGSTGKN.[-]	0	High	1	1	12	2	3014.39	28	0		High	1	87.3947	0	0.000001294	56	87.29		1.78259e+06	1.5629e+06	2.89241e+06	548589		551659	634436	388535	1.44668e+06	1.31046e+06	2.31801e+06	689427
Row3928_Row59	ISTQLDFASKR	1xAcetyl [K10]	F6ZDS4 1xAcetyl [K797]	F6ZDS4	F6ZDS4										F6ZDS4	Nucleoprotein TPR OS=Mus musculus (Mouse) OX=10090 GN=Tpr PE=1 SV=1	F6ZDS4 [788-798]	MS-275-CTRL	[K].ISTQLDFASKR.[Y]	0	High	1	1	16	1	1307.7	11	0		High	1	64.4602	0	0.0001918	86	64.52		3.08251e+06	3.04688e+06	3.55406e+06	2.20065e+06	1.96543e+06	2.02115e+06	2.3319e+06	1.69221e+06	2.48185e+06	2.53377e+06	2.83954e+06	2.83285e+06
Row3932_Row2050	ISSPADKK	1xAcetyl [K]	Q8BVE8 1xAcetyl [K]	Q8BVE8	Q8BVE8										Q8BVE8	Histone-lysine N-methyltransferase NSD2 OS=Mus musculus (Mouse) OX=10090 GN=Nsd2 PE=1 SV=2	Q8BVE8 [192-199]	MS-275-CTRL	[K].ISSPADKK.[I]	0	High	1	1	37	1	887.483	8	0		High	1	34.4601	0.008247	0.2891	47	34.44		10290562	10889691	11180746	7.1e+06	12013857	23646190	22995842	22132188	8.14171e+06	8.91446e+06	8.78189e+06	9.32671e+06
Row3933_Row712	LTDLDKAQLLEIAK	1xAcetyl [K6]	Q9QX47 1xAcetyl [K2073]	Q9QX47	Q9QX47										Q9QX47	Protein SON OS=Mus musculus (Mouse) OX=10090 GN=Son PE=1 SV=2	Q9QX47 [2068-2081]	MS-275-CTRL	[R].LTDLDKAQLLEIAK.[A]	0	High	1	1	40	1	1612.92	14	0		High	1	87.2042	0	0.0000000211	117	87.3		6.77375e+06	4.66276e+06	7815834	4.34756e+06	3.76479e+06	4.0804e+06	2229094	1.89032e+06	5.39188e+06	3.85721e+06	6.17172e+06	5.66281e+06
Row3938_Row51	ITLPVDFVTADKFDENAK	1xAcetyl [K12]	P09411 1xAcetyl [K291]	P09411	P09411										P09411	Phosphoglycerate kinase 1 OS=Mus musculus (Mouse) OX=10090 GN=Pgk1 PE=1 SV=4	P09411 [280-297]	MS-275-CTRL	[K].ITLPVDFVTADKFDENAK.[T]	0	High	1	1	7	1	2065.05	18	0		High	1	95.7061	0	0.0000000339	64	95.96		579359	346860	948624	581557	80732.9	64414.7	13986.4		477914	296294	772954	731597
Row3944_Row552	LTHKMEANKENR	1xAcetyl [K4]	P54227 1xAcetyl [K104]	P54227	P54227										P54227	Stathmin OS=Mus musculus (Mouse) OX=10090 GN=Stmn1 PE=1 SV=2	P54227 [101-112]	MS-275-CTRL	[K].LTHKMEANKENR.[E]	0	High	1	1	11	2	1512.76	12	0		High	1	26.1512	0	0.0001266	56	26.56		457269	392297	440930	230553	423084	532178	481683	536079	378499	334598	363396	285431
Row3952_Row842	LVPVGYGIKK	1xAcetyl [K]	O70251 1xAcetyl [K]	O70251	O70251										O70251	Elongation factor 1-beta OS=Mus musculus (Mouse) OX=10090 GN=Eef1b PE=1 SV=5	O70251 [177-186]	MS-275-CTRL	[K].LVPVGYGIKK.[L]	0	High	1	1	31	1	1115.68	10	0		High	1	60.7025	0.002063	0.07775	40	60.72		4.1474e+06	4546839	3.61439e+06	2.51359e+06	2.22569e+06	2.80719e+06	2047490	2.57001e+06	3.32489e+06	3.76248e+06	2.88702e+06	3.24315e+06
Row3961_Row1812	ILLPEKILPSER	1xAcetyl [K6]	O08900 1xAcetyl [K368]	O08900	O08900										O08900	Zinc finger protein Aiolos OS=Mus musculus (Mouse) OX=10090 GN=Ikzf3 PE=1 SV=2	O08900 [363-374]	MS-275-CTRL	[R].ILLPEKILPSER.[G]	0	High	1	1	19	1	1449.87	12	0		High	1	82.7095	0	0.0002935	61	82.92		3.77312e+06	3109480	5.62074e+06	3.00949e+06	2.14761e+06	2.20041e+06	1.54576e+06	862368	3.02899e+06	2.58518e+06	4.46021e+06	3.89509e+06
Row3969_Row74	LLIHQSLAGGIIGVKGAK	1xAcetyl [K]	P61979 1xAcetyl [K]	P61979	P61979										P61979	Heterogeneous nuclear ribonucleoprotein K OS=Mus musculus (Mouse) OX=10090 GN=Hnrnpk PE=1 SV=1	P61979 [149-166]	MS-275-CTRL	[R].LLIHQSLAGGIIGVKGAK.[I]	0	High	1	1	40	1	1817.1	18	0		High	1	71.068	0.0002882	3.863E-13	104	71.36		2.54617e+07	2.43344e+07	3.08499e+07	2.25978e+07	8657407	6.22462e+06	4.32673e+06	3.49707e+06	1.98819e+07	1.97236e+07	2.38678e+07	3.02853e+07
Row3974_Row223	LIQGSILKK	1xAcetyl [K]	P17918 1xAcetyl [K]	P17918	P17918										P17918	Proliferating cell nuclear antigen OS=Mus musculus (Mouse) OX=10090 GN=Pcna PE=1 SV=2	P17918 [6-14]	MS-275-CTRL	[R].LIQGSILKK.[V]	0	High	1	1	20	1	1041.67	9	0		High	1	56.0012	0.0002487	0.009995	59	56.2		2.30675e+06	2.60662e+06	2.40094e+06	1.54689e+06	1.54558e+06	2152752	1.76827e+06	1008104	1.86508e+06	2.17184e+06	1.92948e+06	1.97918e+06
Row3978_Row562	ILQAGFKR	1xAcetyl [K7]	Q61166 1xAcetyl [K83]	Q61166	Q61166										Q61166	Microtubule-associated protein RP/EB family member 1 OS=Mus musculus (Mouse) OX=10090 GN=Mapre1 PE=1 SV=3	Q61166 [77-84]	MS-275-CTRL	[K].ILQAGFKR.[M]	0	High	1	1	1	1	974.578	8	0		High	1	53.3585	0.0007765	0.03548	33	53.39		1.00634e+06	1.41163e+06	944227	812288	586667	941254	687849	616526	823505	1.18511e+06	769424	1.02778e+06
Row3979_Row199	LLPSSHAACLQIFSVEEQKAIQIK	1xAcetyl [K19]; 1xCarbamidomethyl [C9]	Q6P5D8 1xAcetyl [K1049]	Q6P5D8	Q6P5D8										Q6P5D8	Structural maintenance of chromosomes flexible hinge domain-containing protein 1 OS=Mus musculus (Mouse) OX=10090 GN=Smchd1 PE=1 SV=2	Q6P5D8 [1031-1054]	MS-275-CTRL	[K].LLPSSHAACLQIFSVEEQKAIQIK.[H]	0	High	1	1	96	1	2752.47	24	0		High	1	86.273	0.000466	1	86	86.24		1.46773e+08	8.79083e+07	1.71016e+08	8.8462e+07	3.84516e+07	2.97935e+07	8.6803e+06	1.0137e+07	1.11733e+08	7.01304e+07	1.28982e+08	1.21386e+08
Row3986_Row35	IINEPTAAAIAYGLDKK	1xAcetyl [K]	P63017 1xAcetyl [K]	P63017	P63017										P63017	Heat shock cognate 71 kDa protein OS=Mus musculus (Mouse) OX=10090 GN=Hspa8 PE=1 SV=1	P63017 [172-188]	MS-275-CTRL	[R].IINEPTAAAIAYGLDKK.[VG]	0	High	1	2	6	1	1830	17	1		High	1	81.1437	0	0.0000001118	74	81.18		779757	857072	1.08385e+06	584505		470536	317976		640457	723992	881389	735371
Row3994_Row2058	LLFSNTAAQKLR	1xAcetyl [K10]	Q60520 1xAcetyl [K876]	Q60520	Q60520										Q60520	Paired amphipathic helix protein Sin3a OS=Mus musculus (Mouse) OX=10090 GN=Sin3a PE=1 SV=3	Q60520 [867-878]	MS-275-CTRL	[K].LLFSNTAAQKLR.[G]	0	High	1	1	32	1	1403.8	12	0		High	1	72.2744	0	0.00002664	101	72.46		9.77203e+06	9.3796e+06	12529962	7.62479e+06	5.3227e+06	5.5471e+06	4.82463e+06	2.91058e+06	7.73726e+06	7.69245e+06	9.82496e+06	1.00284e+07
Row3999_Row868	LLESEKAR	1xAcetyl [K6]	Q921H8 1xAcetyl [K173]	Q921H8	Q921H8										Q921H8	3-ketoacyl-CoA thiolase A, peroxisomal OS=Mus musculus (Mouse) OX=10090 GN=Acaa1a PE=1 SV=1	Q921H8 [168-175]	MS-275-CTRL	[R].LLESEKAR.[D]	0	High	1	1	16	1	987.547	8	1		High	1	41.343	0.0001721	0.01574	60	41.53		6.04676e+06	2.56479e+06	2.70041e+06	1632484		1.8098e+06	2.15265e+06		4.82113e+06	2.13741e+06	2.16635e+06	2.09064e+06
Row4000_Row2289	LLENSSLNSKLLK	1xAcetyl [K]	Q91W36 1xAcetyl [K]	Q91W36	Q91W36										Q91W36	Ubiquitin carboxyl-terminal hydrolase 3 OS=Mus musculus (Mouse) OX=10090 GN=Usp3 PE=2 SV=1	Q91W36 [136-148]	MS-275-CTRL	[K].LLENSSLNSKLLK.[V]	0	High	1	1	3	1	1500.86	13	0		High	1	71.3551	0	0.0000001316	104	71.66		361904		402623		777933	1.33887e+06	1.03746e+06	850038	300580		332274
Row4017_Row223	ILKCAGNEDIITLR	1xAcetyl [K3]; 1xCarbamidomethyl [C4]	P17918 1xAcetyl [K80]	P17918	P17918										P17918	Proliferating cell nuclear antigen OS=Mus musculus (Mouse) OX=10090 GN=Pcna PE=1 SV=2	P17918 [78-91]	MS-275-CTRL	[K].ILKCAGNEDIITLR.[A]	0	High	1	1	20	1	1657.89	14	0		High	1	73.5082	0	0.000009772	80	73.59		4.67775e+06	3.79729e+06	3.64124e+06			2.80256e+06		3.07995e+06	3.74352e+06	3.14923e+06	2.90815e+06
Row4019_Row212	ILHESTQTDKALYNR	1xAcetyl [K10]	Q3V3R1 1xAcetyl [K515]	Q3V3R1	Q3V3R1										Q3V3R1	Monofunctional C1-tetrahydrofolate synthase, mitochondrial OS=Mus musculus (Mouse) OX=10090 GN=Mthfd1l PE=1 SV=2	Q3V3R1 [506-520]	MS-275-CTRL	[R].ILHESTQTDKALYNR.[L]	0	High	1	1	1	1	1830.93	15	0		High	1	49.8307	0	0.000002995	54	49.84		1.20442e+06	1.24772e+06	1844753		591201	1.22809e+06	871843	2233706	983038	1.0491e+06	1.48833e+06
Row4025_Row220	LLGMSGKR	1xAcetyl [K7]	Q61937 1xAcetyl [K141]	Q61937	Q61937										Q61937	Nucleophosmin OS=Mus musculus (Mouse) OX=10090 GN=Npm1 PE=1 SV=1	Q61937 [135-142]	MS-275-CTRL	[K].LLGMSGKR.[S]	0	High	1	1	11	1	903.508	8	0		High	1	52.5956	0.001132	0.02482	41	52.55		7916811	6081382	5.37747e+06	3.56165e+06	6946501		1.40835e+06		6.28751e+06	5.01426e+06	4.26997e+06	4.62318e+06
Row4026_Row197	ILGLLDTHLKTR	1xAcetyl [K10]	Q9D8N0 1xAcetyl [K147]	Q9D8N0	Q9D8N0										Q9D8N0	Elongation factor 1-gamma OS=Mus musculus (Mouse) OX=10090 GN=Eef1g PE=1 SV=3	Q9D8N0 [138-149]	MS-275-CTRL	[R].ILGLLDTHLKTR.[T]	0	High	1	1	35	1	1421.85	12	0		High	1	71.6486	0.000466	1	90	71.97		1.26019e+07	9.39833e+06	1.70797e+07	9.8178e+06	6.89791e+06	5.69692e+06	4.60403e+06	1332478	9.94112e+06	7.70762e+06	1.33309e+07	1.29694e+07
Row4036_Row1097	INFVGGNKLQSTGNKTEDLK	1xAcetyl [K8]	O88532 1xAcetyl [K509]	O88532	O88532										O88532	Zinc finger RNA-binding protein OS=Mus musculus (Mouse) OX=10090 GN=Zfr PE=1 SV=2	O88532 [502-521]	MS-275-CTRL	[K].INFVGGNKLQSTGNKTEDLK.[G]	0	High	1	1	18	2	2205.15	20	0		High	1	61.7974	0	0.00001201	45	62.34		2.76081e+06	2.75529e+06	3026602	1.82699e+06	3.25772e+06	3.98513e+06	3166371	3.53425e+06	2.22639e+06	2.29413e+06	2.42391e+06	2.34429e+06
Row4037_Row1097	INFVGGNKLQSTGNK	1xAcetyl [K8]	O88532 1xAcetyl [K509]	O88532	O88532										O88532	Zinc finger RNA-binding protein OS=Mus musculus (Mouse) OX=10090 GN=Zfr PE=1 SV=2	O88532 [502-516]	MS-275-CTRL	[K].INFVGGNKLQSTGNK.[T]	0	High	1	1	18	1	1618.85	15	0		High	1	63.2674	0	0.0000001299	104	63.26		2.86177e+06	3226580	2.96421e+06	2.28637e+06	4.83026e+06	4.95013e+06	3.2449e+06	3.91791e+06	2.30661e+06	2.68131e+06	2.37468e+06	2.94515e+06
Row4051_Row653	LNLYELKEGR	1xAcetyl [K7]	Q9R1P1 1xAcetyl [K77]	Q9R1P1	Q9R1P1										Q9R1P1	Proteasome subunit beta type-3 OS=Mus musculus (Mouse) OX=10090 GN=Psmb3 PE=1 SV=1	Q9R1P1 [71-80]	MS-275-CTRL	[R].LNLYELKEGR.[Q]	0	High	1	1	20	1	1276.69	10	0		High	1	76.4736	0	0.0003261	56	76.91		3.33758e+06	2.7815e+06	3.42246e+06	2.80615e+06	1421039	1.56795e+06	1.26467e+06	1.20917e+06	2.68412e+06	2.31569e+06	2.73594e+06	3.62753e+06
Row4052_Row1457	LNNLVLFDKATYDK	1xAcetyl [K9]	P62852 1xAcetyl [K52]	P62852	P62852										P62852	40S ribosomal protein S25 OS=Mus musculus (Mouse) OX=10090 GN=Rps25 PE=1 SV=1	P62852 [44-57]	MS-275-CTRL	[K].LNNLVLFDKATYDK.[L]	0	High	1	1	4	1	1695.9	14	0		High	1	84.6217	0	0.000002908	71	84.69		551695	353389	598610	455823	331193	340366	151924	140672	455417	301802	491110	571014
Row4055_Row1990	IPAKLSSTQLR	1xAcetyl [K4]	Q9R1X4 1xAcetyl [K1082]	Q9R1X4	Q9R1X4										Q9R1X4	Protein timeless homolog OS=Mus musculus (Mouse) OX=10090 GN=Timeless PE=1 SV=3	Q9R1X4 [1079-1089]	MS-275-CTRL	[R].IPAKLSSTQLR.[R]	0	High	1	1	4	1	1255.74	11	0		High	1	57.9215	0	0.0004545	34	58.05		1.2667e+06	1.28769e+06	1.29884e+06	986298	754130	1.12932e+06		776585	1.03311e+06	1.08229e+06	1.05338e+06	1.25215e+06
Row4056_Row869	LNYKPPPQKSLK	1xAcetyl [K]	Q61599 1xAcetyl [K]	Q61599	Q61599										Q61599	Rho GDP-dissociation inhibitor 2 OS=Mus musculus (Mouse) OX=10090 GN=Arhgdib PE=1 SV=3	Q61599 [21-32]	MS-275-CTRL	[K].LNYKPPPQKSLK.[E]	0	High	1	1	28	1	1454.84	12	0		High	1	47.0456	0.0008991	1	33	47.28		4.61347e+06	5407153	3684238	3.49419e+06	3.58089e+06	3.21946e+06	1.9282e+06	2.30303e+06	3.69282e+06	4.46482e+06	2.94197e+06	4.53412e+06
Row4063_Row76	INSPNSKVNTLNK	1xAcetyl [K7]	Q8BMS1 1xAcetyl [K60]	Q8BMS1	Q8BMS1										Q8BMS1	Trifunctional enzyme subunit alpha, mitochondrial OS=Mus musculus (Mouse) OX=10090 GN=Hadha PE=1 SV=1	Q8BMS1 [54-66]	MS-275-CTRL	[R].INSPNSKVNTLNK.[E]	0	High	1	1	6	1	1470.79	13	0		High	1	49.4193	0	0.000002781	85	49.4		3.4393e+06	3.34812e+06	2.87034e+06	2276347	1.77699e+06	2.15619e+06	1291625	1.42512e+06	2.76472e+06	2.78104e+06	2.30058e+06	2.93201e+06
Row4065_Row52	LNSKWDLR	1xAcetyl [K4]	P42932 1xAcetyl [K318]	P42932	P42932										P42932	T-complex protein 1 subunit theta OS=Mus musculus (Mouse) OX=10090 GN=Cct8 PE=1 SV=3	P42932 [315-322]	MS-275-CTRL	[R].LNSKWDLR.[R]	0	High	1	1	13	1	1073.57	8	0		High	1	64.9837	0	0.002237	52	65.02		1909456	1.61449e+06	2.07492e+06	1.35141e+06	1271233	1.68699e+06	1138840	1.28244e+06	1.5481e+06	1.35318e+06	1.67111e+06	1.72504e+06
Row4068_Row1295	LNQVIFPVSYNDKFYK	1xAcetyl [K]	Q6PGB6 1xAcetyl [K]	Q6PGB6	Q6PGB6										Q6PGB6	N-alpha-acetyltransferase 50 OS=Mus musculus (Mouse) OX=10090 GN=Naa50 PE=1 SV=1	Q6PGB6 [22-37]	MS-275-CTRL	[R].LNQVIFPVSYNDKFYK.[D]	0	High	1	1	35	1	2017.04	16	0		High	1	88.361	0	0.001804	84	88.26		1.54937e+06	1.33915e+06	2.37524e+06	1.76867e+06	1.85719e+06	1.47564e+06	450262	411864	1.25997e+06	1.125e+06	1.90913e+06	2.26819e+06
Row4072_Row55	IMNVIGEPIDERGPIKTK	1xAcetyl [K]	P56480 1xAcetyl [K]	P56480	P56480										P56480	ATP synthase subunit beta, mitochondrial OS=Mus musculus (Mouse) OX=10090 GN=Atp5f1b PE=1 SV=2	P56480 [144-161]	MS-275-CTRL	[R].IMNVIGEPIDERGPIKTK.[Q]	0	High	1	1	2	2	2052.12	18	0		High	1	67.5418	0	0.0002565	35	67.75		520722	200835	627750		219953		278995		430209	172719	514653
Row4075_Row227	ILTLGKLSQNKDEAK	1xAcetyl [K6]	P11103 1xAcetyl [K400]	P11103	P11103										P11103	Poly [ADP-ribose] polymerase 1 OS=Mus musculus (Mouse) OX=10090 GN=Parp1 PE=1 SV=3	P11103 [395-409]	MS-275-CTRL	[K].ILTLGKLSQNKDEAK.[A]	0	High	1	1	16	2	1699.96	15	0		High	1	59.2101	0	0.00001135	42	59.28		2836721	2495605	3.17801e+06			1887630	1.64372e+06	1.62845e+06	2.28671e+06	2.08046e+06	2.54332e+06
Row4080_Row1404	LLTSDKVENFSEEHEK	1xAcetyl [K6]	Q65Z40 1xAcetyl [K168]	Q65Z40	Q65Z40										Q65Z40	Wings apart-like protein homolog OS=Mus musculus (Mouse) OX=10090 GN=Wapl PE=1 SV=2	Q65Z40 [163-178]	MS-275-CTRL	[K].LLTSDKVENFSEEHEK.[N]	0	High	1	1	12	1	1946.93	16	0		High	1	62.0751	0	0.000002013	67	61.97		1.72069e+06	1623546	1.93752e+06	1.10488e+06	1.31508e+06	1.79055e+06	1.15932e+06	1.69732e+06	1.39716e+06	1.36067e+06	1.56203e+06	1.40544e+06
Row4083_Row300	IISIFSGTEKGSK	1xAcetyl [K]	Q8CIN4 1xAcetyl [K]	Q8CIN4	Q8CIN4										Q8CIN4	Serine/threonine-protein kinase PAK 2 OS=Mus musculus (Mouse) OX=10090 GN=Pak2 PE=1 SV=1	Q8CIN4 [53-65]	MS-275-CTRL	[K].IISIFSGTEKGSK.[K]	0	High	1	1	47	1	1408.77	13	0		High	1	71.3666	0	0.0003078	94	72.12		9.27027e+06	1.00947e+07	1.29589e+07	7.01225e+06	1.23245e+07	1.45851e+07	1.01986e+07	6895192	7.34559e+06	8.27144e+06	1.01562e+07	9.20945e+06
Row4089_Row2557	LLSTSAKR	1xAcetyl [K7]	P52482 1xAcetyl [K50]	P52482	P52482										P52482	Ubiquitin-conjugating enzyme E2 E1 OS=Mus musculus (Mouse) OX=10090 GN=Ube2e1 PE=1 SV=1	P52482 [44-51]	MS-275-CTRL	[K].LLSTSAKR.[I]	0	High	1	1	5	1	917.541	8	0		High	1	38.8336	0.0004116	0.01646	40	38.8		1.90463e+06	2388220	1.49817e+06	1120802	655145	755468	867577	647359	1.54424e+06	1.99202e+06	1.21246e+06	1.42605e+06
Row4122_Row143	NLLSVAYKNVIGAR	1xAcetyl [K8]	P62259 1xAcetyl [K50]	P62259	P62259										P62259	14-3-3 protein epsilon OS=Mus musculus (Mouse) OX=10090 GN=Ywhae PE=1 SV=1	P62259 [43-56]	MS-275-CTRL	[R].NLLSVAYKNVIGAR.[R]	0	High	1	1	7	1	1559.89	14	1		High	1	92.533	0	0.00006408	79	92.46		754969	261929	1.18016e+06	470414	234282	148836	24715.9		620388	224522	958496	589613
Row4130_Row46	NITPAKVIPTPGK	1xAcetyl [K6]	P09405 1xAcetyl [K102]	P09405	P09405										P09405	Nucleolin OS=Mus musculus (Mouse) OX=10090 GN=Ncl PE=1 SV=2	P09405 [97-109]	MS-275-CTRL	[K].NITPAKVIPTPGK.[K]	0	High	1	1	23	1	1377.81	13	0		High	1	63.6828	0	0.00003845	54	63.77		8748929	8959640	5262609	5146765	8.371e+06	8466333	9306219	9918631	6.93831e+06	7.35219e+06	4.18011e+06	6.72339e+06
Row4131_Row46	NITPAKVIPTPGKK	1xAcetyl [K6]	P09405 1xAcetyl [K102]	P09405	P09405										P09405	Nucleolin OS=Mus musculus (Mouse) OX=10090 GN=Ncl PE=1 SV=2	P09405 [97-110]	MS-275-CTRL	[K].NITPAKVIPTPGKK.[G]	0	High	1	1	49	2	1505.9	14	0		High	1	54.4009	0	0.0001208	66	54.73		2.94922e+07	40142835	23432027	2.1579e+07	3.96594e+07	3.57243e+07	3.80971e+07	43814634	2.298e+07	3.23362e+07	1.82031e+07	2.88968e+07
Row4145_Row878	NLYIISVKGIK	1xAcetyl [K]	P62830 1xAcetyl [K]	P62830	P62830										P62830	60S ribosomal protein L23 OS=Mus musculus (Mouse) OX=10090 GN=Rpl23 PE=1 SV=1	P62830 [36-46]	MS-275-CTRL	[K].NLYIISVKGIK.[G]	0	High	1	1	8	1	1289.78	11	0		High	1	81.1833	0.005325	0.1622	51	80.93		1.52251e+06	1.08407e+06	1.65594e+06	1.35438e+06	480470	446879	248265	195254	1.23844e+06	913090	1.33815e+06	1.7289e+06
Row4147_Row46	NITPAKVIPTPGKK	2xAcetyl [K6; K]	P09405 2xAcetyl [K102; K]	P09405	P09405										P09405	Nucleolin OS=Mus musculus (Mouse) OX=10090 GN=Ncl PE=1 SV=2	P09405 [97-110]	MS-275-CTRL	[K].NITPAKVIPTPGKK.[G]	0	High	1	1	56	2	1547.92	14	0		High	1	65.3343	0	0.00001956	78	65.38		4.28266e+06	5.48115e+06	5.15312e+06	3.19536e+06	37278027	49926104	41275137	36405262	3.43173e+06	4.52516e+06	4.09442e+06	4.13994e+06
Row4151_Row989	NIGLGFKTPK	1xAcetyl [K7]	P62281 1xAcetyl [K45]	P62281	P62281										P62281	40S ribosomal protein S11 OS=Mus musculus (Mouse) OX=10090 GN=Rps11 PE=1 SV=3	P62281 [39-48]	MS-275-CTRL	[K].NIGLGFKTPK.[E]	0	High	1	1	20	1	1116.64	10	0		High	1	65.6197	0	0.001654	43	66.21		38822624	40694388	40411376	25439258	19215436	22566446	18065356	16800628	3.01298e+07	3.2775e+07	3.11399e+07	3.41632e+07
Row4154_Row199	NGKLHFKPFGNPVFAR	1xAcetyl [K3]	Q6P5D8 1xAcetyl [K1799]	Q6P5D8	Q6P5D8										Q6P5D8	Structural maintenance of chromosomes flexible hinge domain-containing protein 1 OS=Mus musculus (Mouse) OX=10090 GN=Smchd1 PE=1 SV=2	Q6P5D8 [1797-1812]	MS-275-CTRL	[R].NGKLHFKPFGNPVFAR.[D]	0	High	1	1	11	1	1871.01	16	0		High	1	67.566	0.000466	1	66	67.69		4.23982e+06	4.01166e+06	7.26592e+06	3.79302e+06	6.24196e+06	5.47657e+06	3.13749e+06	2.58334e+06	3.39789e+06	3.32476e+06	5.74372e+06	4.92886e+06
Row4159_Row223	NGVKFSASGELGNGNIK	1xAcetyl [K4]	P17918 1xAcetyl [K168]	P17918	P17918										P17918	Proliferating cell nuclear antigen OS=Mus musculus (Mouse) OX=10090 GN=Pcna PE=1 SV=2	P17918 [165-181]	MS-275-CTRL	[K].NGVKFSASGELGNGNIK.[L]	0	High	1	1	2	1	1733.88	17	0		High	1	64.2493	0.000466	1	80	64.36		528116	519399	650746	322337	311695	405248	402658	647956	436229	441473	533220	401383
Row4172_Row364	NIGKTLVTR	1xAcetyl [K4]	P97351 1xAcetyl [K46]	P97351	P97351										P97351	40S ribosomal protein S3a OS=Mus musculus (Mouse) OX=10090 GN=Rps3a PE=1 SV=3	P97351 [43-51]	MS-275-CTRL	[R].NIGKTLVTR.[T]	0	High	1	1	19	1	1043.62	9	0		High	1	53.3636	0	0.002858	44	53.42		6166903	7.03351e+06	5638147	4.11129e+06	2547850	2.53716e+06	2.32584e+06	2.34588e+06	4.91552e+06	5.78891e+06	4.47381e+06	5.3499e+06
Row4184_Row2295	NKKPSLTAVIDKLK	1xAcetyl [K]	Q925J9 1xAcetyl [K]	Q925J9	Q925J9										Q925J9	Mediator of RNA polymerase II transcription subunit 1 OS=Mus musculus (Mouse) OX=10090 GN=Med1 PE=1 SV=2	Q925J9 [1300-1313]	MS-275-CTRL	[R].NKKPSLTAVIDKLK.[H]	0	High	1	1	37	2	1596.97	14	0		High	1	66.834	0	0.00002882	64	66.84		6.00458e+06	5.95078e+06	9.76826e+06	4.96014e+06	8.25078e+06	8.48964e+06	5.47738e+06	2.27733e+06	4.78799e+06	4.9079e+06	7.68789e+06	6.47546e+06
Row4188_Row99	NLDKSIDNK	1xAcetyl [K4]	P29341 1xAcetyl [K108]	P29341	P29341										P29341	Polyadenylate-binding protein 1 OS=Mus musculus (Mouse) OX=10090 GN=Pabpc1 PE=1 SV=2	P29341 [105-113]	MS-275-CTRL	[K].NLDKSIDNK.[AT]	0	High	1	3	18	1	1088.56	9	0		High	1	44.7181	0	0.01185	48	44.65		4.21821e+06	4.17347e+06	4.03605e+06	2.2114e+06	2081586	3.32937e+06	2603459	2978826	3.38083e+06	3.45718e+06	3.21854e+06	2.84693e+06
Row4190_Row59	NQKLTATTQK	1xAcetyl [K3]	F6ZDS4 1xAcetyl [K822]	F6ZDS4	F6ZDS4										F6ZDS4	Nucleoprotein TPR OS=Mus musculus (Mouse) OX=10090 GN=Tpr PE=1 SV=1	F6ZDS4 [820-829]	MS-275-CTRL	[R].NQKLTATTQK.[Q]	0	High	1	1	40	1	1174.64	10	0		High	1	35.2116	0	0.0004758	56	35.33		7.23837e+07	94860677	83687544	4.78956e+07	6.55876e+07	93346333	6.33065e+07	77325157	5.56708e+07	7.56057e+07	6.37925e+07	6.50281e+07
Row4191_Row59	NQKLTATTQKQEQIINTMTQDLR	2xAcetyl [K3; K10]	F6ZDS4 2xAcetyl [K822; K829]	F6ZDS4	F6ZDS4										F6ZDS4	Nucleoprotein TPR OS=Mus musculus (Mouse) OX=10090 GN=Tpr PE=1 SV=1	F6ZDS4 [820-842]	MS-275-CTRL	[R].NQKLTATTQKQEQIINTMTQDLR.[G]	0	High	1	1	12	2	2787.43	23	0		High	1	97.8944	0	0.000000289	109	97.93		1.24293e+06	704490	2.11965e+06	668037	488558	471028	95090.7		1.014e+06	596544	1.70659e+06	842406
Row4230_Row250	NYVPPKGDKK	1xAcetyl [K]	P30681 1xAcetyl [K]	P30681	P30681										P30681	High mobility group protein B2 OS=Mus musculus (Mouse) OX=10090 GN=Hmgb2 PE=1 SV=3	P30681 [77-86]	MS-275-CTRL	[K].NYVPPKGDKK.[G]	0	High	1	1	93	2	1187.64	10	0		High	1	30.3378	0	0.001139	49	31		2.70621e+07	49244907	3.02633e+07	2.04545e+07	8.90699e+07	1.15111e+08	122492596	9.54994e+07	2.11128e+07	3.95682e+07	2.34206e+07	2.73656e+07
Row4239_Row2557	NSKLLSTSAK	1xAcetyl [K3]	P52482 1xAcetyl [K43]	P52482	P52482										P52482	Ubiquitin-conjugating enzyme E2 E1 OS=Mus musculus (Mouse) OX=10090 GN=Ube2e1 PE=1 SV=1	P52482 [41-50]	MS-275-CTRL	[K].NSKLLSTSAK.[R]	0	High	1	1	7	1	1090.61	10	0		High	1	44.2929	0	0.001117	50	44.38		1148443	1673450	1.39531e+06	737182	1.94211e+06	3.2394e+06	2.84694e+06	2.33665e+06	937995	1.40197e+06	1.13041e+06	931184
Row4247_Row1848	NSGLSKEQK	1xAcetyl [K6]	Q5SVQ0 1xAcetyl [K279]	Q5SVQ0	Q5SVQ0										Q5SVQ0	Histone acetyltransferase KAT7 OS=Mus musculus (Mouse) OX=10090 GN=Kat7 PE=1 SV=1	Q5SVQ0 [274-282]	MS-275-CTRL	[R].NSGLSKEQK.[E]	0	High	1	1	20	1	1032.53	9	0		High	1	31.451	0	0.003284	59	31.62		10319591	12530267	7344049	6.60931e+06	1482581	1.83231e+06	2166705	1.76375e+06	8.16434e+06	1.02397e+07	5.80455e+06	8.67138e+06
Row4248_Row59	NQKLTATTQKQEQIINTMTQDLR	1xAcetyl [K3]	F6ZDS4 1xAcetyl [K822]	F6ZDS4	F6ZDS4										F6ZDS4	Nucleoprotein TPR OS=Mus musculus (Mouse) OX=10090 GN=Tpr PE=1 SV=1	F6ZDS4 [820-842]	MS-275-CTRL	[R].NQKLTATTQKQEQIINTMTQDLR.[G]	0	High	1	1	23	2	2745.42	23	0		High	1	82.061	0	0.0000000015	89	82.63		1.29502e+07	8.23933e+06	2.09996e+07	4.46747e+06	2870629	3.31056e+06	2.22912e+06	575664	1.02118e+07	6.76811e+06	1.63401e+07	5.82174e+06
Row4252_Row1093	NYSKLLCGLLSDR	1xAcetyl [K4]; 1xCarbamidomethyl [C7]	P34884 1xAcetyl [K78]	P34884	P34884										P34884	Macrophage migration inhibitory factor OS=Mus musculus (Mouse) OX=10090 GN=Mif PE=1 SV=2	P34884 [75-87]	MS-275-CTRL	[R].NYSKLLCGLLSDR.[L]	0	High	1	1	10	1	1580.81	13	0		High	1	92.2295	0	0.00002184	93	92.14		1.795e+06	492999	2.2638e+06	825147	270450	234014	66803.9		1.4566e+06	419304	1.82086e+06	1.04433e+06
Row4289_Row896	MEDYIKIEK	1xAcetyl [K6]; 1xAcetyl [N-Term]	P11440 1xAcetyl [K6]; 1xAcetyl [N-Term]	P11440	P11440										P11440	Cyclin-dependent kinase 1 OS=Mus musculus (Mouse) OX=10090 GN=Cdk1 PE=1 SV=3	P11440 [1-9]	MS-275-CTRL	[-].MEDYIKIEK.[I]	0	High	1	1	12	1	1252.61	9	0		High	1	87.5073	0.0001557	0.001559	46	87.54		861485	584604	742826	357100		507332	512782	243150	706562	496170	607473	445458
Row4292_Row1698	MKPASAHKPPAAAVKR	1xAcetyl [K15]	Q9EQ28 1xAcetyl [K429]	Q9EQ28	Q9EQ28										Q9EQ28	DNA polymerase delta subunit 3 OS=Mus musculus (Mouse) OX=10090 GN=Pold3 PE=1 SV=2	Q9EQ28 [415-430]	MS-275-CTRL	[K].MKPASAHKPPAAAVKR.[E]	0	High	1	1	19	1	1701.96	16	0		High	1	28.605	0	0.000008074	75	28.88		2.56736e+06	2.56784e+06	2.068e+06	1.51161e+06	6640708	4.35911e+06	3.86531e+06	8.35372e+06	2.07257e+06	2.13992e+06	1.66561e+06	1.93327e+06
Row4305_Row97	MEKTLETVPLER	1xAcetyl [K3]; 1xAcetyl [N-Term]	O88569 1xAcetyl [K3]; 1xAcetyl [N-Term]	O88569	O88569										O88569	Heterogeneous nuclear ribonucleoproteins A2/B1 OS=Mus musculus (Mouse) OX=10090 GN=Hnrnpa2b1 PE=1 SV=2	O88569 [1-12]	MS-275-CTRL	[-].MEKTLETVPLER.[K]	0	High	1	1	12	1	1529.79	12	0		High	1	91.2381	0	0.0009151	69	91.35		1.29503e+06	635880	934266	167767	464444	400830	268480		1.05588e+06	539129	761427	206562
Row4331_Row2587	IYDSNTGKLIR	1xAcetyl [K8]	Q7TSG2 1xAcetyl [K770]	Q7TSG2	Q7TSG2										Q7TSG2	RNA polymerase II subunit A C-terminal domain phosphatase OS=Mus musculus (Mouse) OX=10090 GN=Ctdp1 PE=1 SV=1	Q7TSG2 [763-773]	MS-275-CTRL	[R].IYDSNTGKLIR.[M]	0	High	1	1	17	1	1321.71	11	0		High	1	57.5695	0	0.00004874	82	57.6		2.88766e+06	2.70039e+06	2.84186e+06	1.85725e+06	1.9428e+06	2.23509e+06	1.79271e+06	2.12115e+06	2.32717e+06	2.24899e+06	2.27809e+06	2.38381e+06
Row4357_Row379	NEKLFYR	1xAcetyl [K3]	Q99KE1 1xAcetyl [K94]	Q99KE1	Q99KE1										Q99KE1	NAD-dependent malic enzyme, mitochondrial OS=Mus musculus (Mouse) OX=10090 GN=Me2 PE=1 SV=1	Q99KE1 [92-98]	MS-275-CTRL	[R].NEKLFYR.[VI]	0	High	1	2	20	1	1011.53	7	0		High	1	58.8707	0.001132	0.03052	37	58.86		4928049	5106602	7152992	3.80202e+06		3.74913e+06	3116171	3.12889e+06	3.94085e+06	4.21963e+06	5.65577e+06	4.94077e+06
Row4367_Row111	NAQAMADALLKR	1xAcetyl [K11]	Q9CZN7 1xAcetyl [K367]	Q9CZN7	Q9CZN7										Q9CZN7	Serine hydroxymethyltransferase, mitochondrial OS=Mus musculus (Mouse) OX=10090 GN=Shmt2 PE=1 SV=1	Q9CZN7 [357-368]	MS-275-CTRL	[R].NAQAMADALLKR.[G]	0	High	1	1	1	1	1343.71	12	0		High	1	74.0303	0.0002621	0.0005772	37	74.15		590088	350006	752612	129343	375835	441399	354947		486635	298948	615356	158538
Row4368_Row2375	NEPLLTPIPLKR	1xAcetyl [K11]	P33609 1xAcetyl [K230]	P33609	P33609										P33609	DNA polymerase alpha catalytic subunit OS=Mus musculus (Mouse) OX=10090 GN=Pola1 PE=1 SV=2	P33609 [220-231]	MS-275-CTRL	[R].NEPLLTPIPLKR.[A]	0	High	1	1	6	1	1432.85	12	0		High	1	79.0675	0.0005195	0.02514	45	79.03		680859	553550	787610	532232	1.09511e+06	1.10244e+06	986951	513087	560328	470130	643536	668521
Row4377_Row536	NFLGEKYIR	1xAcetyl [K6]	P51410 1xAcetyl [K121]	P51410	P51410										P51410	60S ribosomal protein L9 OS=Mus musculus (Mouse) OX=10090 GN=Rpl9 PE=2 SV=2	P51410 [116-124]	MS-275-CTRL	[R].NFLGEKYIR.[R]	0	High	1	2	1	1	1181.63	9	0		High	1	71.9551	0.0001381	0.01349	33	72.1		1.05493e+06	1.04487e+06	1.47752e+06	1.01934e+06	853569	727349	660471	634955	862684	880474	1.196e+06	1.29483e+06
Row4381_Row273	NFSAAKSLLK	1xAcetyl [K6]	Q6PHZ2 1xAcetyl [K318]	Q6PHZ2	Q6PHZ2										Q6PHZ2	Calcium/calmodulin-dependent protein kinase type II subunit delta OS=Mus musculus (Mouse) OX=10090 GN=Camk2d PE=1 SV=1	Q6PHZ2 [313-322]	MS-275-CTRL	[R].NFSAAKSLLK.[K]	0	High	1	1	19	1	1120.64	10	0		High	1	69.1576	0	0.001872	49	69.44		4298860	4.09755e+06	3.39045e+06	3.07681e+06	1.94294e+06	1.07293e+06	1.08855e+06	909548	3.44452e+06	3.39505e+06	2.71073e+06	3.98374e+06
Row4385_Row1742	NFILSKIR	1xAcetyl [K6]	Q9ET26 1xAcetyl [K103]	Q9ET26	Q9ET26										Q9ET26	E3 ubiquitin-protein ligase RNF114 OS=Mus musculus (Mouse) OX=10090 GN=Rnf114 PE=1 SV=2	Q9ET26 [98-105]	MS-275-CTRL	[K].NFILSKIR.[A]	0	High	1	1	3	1	1032.62	8	0		High	1	74.5692	0.001436	0.0456	30	74.83		1.69543e+06	1.43484e+06	2.09209e+06	1.26673e+06		1.13561e+06	836696		1.37695e+06	1.20436e+06	1.68472e+06	1.61514e+06
Row4394_Row220	MQASIEKGGSLPK	1xAcetyl [K7]	Q61937 1xAcetyl [K255]	Q61937	Q61937										Q61937	Nucleophosmin OS=Mus musculus (Mouse) OX=10090 GN=Npm1 PE=1 SV=1	Q61937 [249-261]	MS-275-CTRL	[K].MQASIEKGGSLPK.[V]	0	High	1	1	1	1	1387.72	13	0		High	1	55.1008	0	0.000000398	84	55.33		1.41357e+06	1235538	1.50863e+06		1.26269e+06	1.40134e+06	1.10739e+06	1.10889e+06	1.15106e+06	1.03899e+06	1.2208e+06
Row4395_Row397	MNGNQKLDAYNQEK	1xAcetyl [K6]; 1xAcetyl [N-Term]	Q920E5 1xAcetyl [K6]; 1xAcetyl [N-Term]	Q920E5	Q920E5										Q920E5	Farnesyl pyrophosphate synthase OS=Mus musculus (Mouse) OX=10090 GN=Fdps PE=1 SV=1	Q920E5 [1-14]	MS-275-CTRL	[-].MNGNQKLDAYNQEK.[Q]	0	High	1	1	2	1	1736.79	14	0		High	1	69.6275	0	0.0000000002	111	69.84		376338		359856		1.04221e+06	1.3072e+06	1.26687e+06	574894	312390		297476
Row4399_Row3449	MLTLASKLKR	1xAcetyl [K]; 1xAcetyl [N-Term]	Q9CY34 1xAcetyl [K]; 1xAcetyl [N-Term]	Q9CY34	Q9CY34										Q9CY34	NEDD8-conjugating enzyme UBE2F OS=Mus musculus (Mouse) OX=10090 GN=Ube2f PE=1 SV=1	Q9CY34 [1-10]	MS-275-CTRL	[-].MLTLASKLKR.[D]	0	High	1	1	6	2	1244.74	10	0		High	1	86.8889	0.0003143	0.007214	61	86.93		377537		708831		359559	361333	228506		313372		580076
Row4400_Row3449	MLTLASKLK	1xAcetyl [K]; 1xAcetyl [N-Term]	Q9CY34 1xAcetyl [K]; 1xAcetyl [N-Term]	Q9CY34	Q9CY34										Q9CY34	NEDD8-conjugating enzyme UBE2F OS=Mus musculus (Mouse) OX=10090 GN=Ube2f PE=1 SV=1	Q9CY34 [1-9]	MS-275-CTRL	[-].MLTLASKLK.[RW]	0	High	1	2	13	1	1088.64	9	0		High	1	103.095	0	0.0004016	51	103.22		120280		402617		388684	351477	114440		101507		332269
Row4411_Row58	NAEKYAEEDRR	1xAcetyl [K4]	P38647 1xAcetyl [K567]	P38647	P38647										P38647	Stress-70 protein, mitochondrial OS=Mus musculus (Mouse) OX=10090 GN=Hspa9 PE=1 SV=3	P38647 [564-574]	MS-275-CTRL	[K].NAEKYAEEDRR.[K]	0	High	1	1	4	2	1422.66	11	0		High	1	35.4921	0	0.0001565	36	35.76		1.68764e+06	1.22832e+06	1.24655e+06	848901		1.49227e+06	1749402		1.37071e+06	1.03299e+06	1.01159e+06	1.07492e+06
Row4415_Row35	MVNHFIAEFKR	1xAcetyl [K10]	P63017 1xAcetyl [K246]	P63017	P63017										P63017	Heat shock cognate 71 kDa protein OS=Mus musculus (Mouse) OX=10090 GN=Hspa8 PE=1 SV=1	P63017 [237-247]	MS-275-CTRL	[R].MVNHFIAEFKR.[K]	0	High	1	1	5	1	1433.74	11	0		High	1	67.4288	0	0.0001098	41	67.62		2.09667e+06		2.58216e+06	530611	1.39122e+06	1.00788e+06	862201	375791	1.69757e+06		2.07286e+06	666450
Row4423_Row2127	MTAAQKALAK	1xAcetyl [K6]	Q80ZV0 1xAcetyl [K281]	Q80ZV0	Q80ZV0										Q80ZV0	Ribonuclease H2 subunit B OS=Mus musculus (Mouse) OX=10090 GN=Rnaseh2b PE=1 SV=2	Q80ZV0 [276-285]	MS-275-CTRL	[K].MTAAQKALAK.[V]	0	High	1	1	12	1	1074.6	10	0		High	1	44.6118	0.0003156	0.001156	61	44.74		2662602	2.83929e+06	1.89287e+06	1.47292e+06	3.03543e+06	2.28634e+06	2.99782e+06	2.79319e+06	2.14832e+06	2.3632e+06	1.52657e+06	1.88295e+06
Row4428_Row4025	ILASKYLK	1xAcetyl [K5]	Q9JKP8 1xAcetyl [K102]	Q9JKP8	Q9JKP8										Q9JKP8	Chromatin accessibility complex protein 1 OS=Mus musculus (Mouse) OX=10090 GN=Chrac1 PE=1 SV=1	Q9JKP8 [98-105]	MS-275-CTRL	[K].ILASKYLK.[M]	0	High	1	1	3	1	977.603	8	0		High	1	60.5653	0.0004243	0.007698	42	60.81		1.26172e+06	1.41188e+06	1.3101e+06	950161	1.46043e+06	2.14122e+06	1.73732e+06	1.5913e+06	1.02911e+06	1.18532e+06	1.06238e+06	1.20549e+06
Row4468_Row608	KGQASLYGKR	1xAcetyl [K9]	P97496 1xAcetyl [K353]	P97496	P97496										P97496	SWI/SNF complex subunit SMARCC1 OS=Mus musculus (Mouse) OX=10090 GN=Smarcc1 PE=1 SV=2	P97496 [345-354]	MS-275-CTRL	[K].KGQASLYGKR.[R]	0	High	1	1	21	2	1149.64	10	0		High	1	35.2059	0.0003748	0.006701	46	35.2		2.52432e+06	3.09391e+06	1.9506e+06	1.31842e+06	8.71315e+06	1.16184e+07	1.00748e+07	1.05215e+07	2.03833e+06	2.5724e+06	1.57242e+06	1.68221e+06
Row4471_Row4348	KESSVKTVR	1xAcetyl [K6]	G5E8P1 1xAcetyl [K418]	G5E8P1	G5E8P1										G5E8P1	Bromodomain-containing protein 1 OS=Mus musculus (Mouse) OX=10090 GN=Brd1 PE=1 SV=1	G5E8P1 [413-421]	MS-275-CTRL	[R].KESSVKTVR.[S]	0	High	1	1	19	2	1075.61	9	0		High	1	28.0261	0.00134	0.04421	33	27.95		1.83479e+06	2.23277e+06	2.06612e+06	1.23182e+06	1.22038e+06	1.95172e+06	1660115	1446163	1.48842e+06	1.86391e+06	1.66412e+06	1.56986e+06
Row4475_Row266	KDPSASATSKKK	1xAcetyl [K10]	Q8K310 1xAcetyl [K710]	Q8K310	Q8K310										Q8K310	Matrin-3 OS=Mus musculus (Mouse) OX=10090 GN=Matr3 PE=1 SV=1	Q8K310 [701-712]	MS-275-CTRL	[K].KDPSASATSKKK.[L]	0	High	1	1	1	3	1289.71	12	0		High	1	20.7136	0.0001425	0.00483	37	21.09		35074.7	40185		17096.5		57770.9	87549		30134.5	35252.9		20235
Row4485_Row30	KDGADFAKWR	1xAcetyl [K8]	P05064 1xAcetyl [K147]	P05064	P05064										P05064	Fructose-bisphosphate aldolase A OS=Mus musculus (Mouse) OX=10090 GN=Aldoa PE=1 SV=2	P05064 [140-149]	MS-275-CTRL	[K].KDGADFAKWR.[C]	0	High	1	3	1	2	1235.62	10	0		High	1	56.2509	0.000463	0.01474	31	56.57		1.88535e+06	1.29824e+06	1.67231e+06	1.1006e+06	700749	802678	635146	1.08758e+06	1.52884e+06	1.09105e+06	1.35118e+06	1.39991e+06
Row4487_Row168	KEVVEEAENGRDAPANGNAQNEENGEQEADNEVDEEEEEGGEEEEEEEEGDGEEEDGDEDEEAEAPTGKR	1xAcetyl [K69]	P26350 1xAcetyl [K89]	P26350	P26350										P26350	Prothymosin alpha OS=Mus musculus (Mouse) OX=10090 GN=Ptma PE=1 SV=2	P26350 [21-90]	MS-275-CTRL	[K].KEVVEEAENGRDAPANGNAQNEENGEQEADNEVDEEEEEGGEEEEEEEEGDGEEEDGDEDEEAEAPTGKR.[V]	0	High	1	1	11	3	7720.03	70	0		High	1	63.8377	0.0002882	1.837E-13	56	64.02		289130	973854	1.03203e+06	512369	290341	549632		1.02898e+06	240920	821344	839863	643149
Row4489_Row682	KGPELPLVPVKRPR	1xAcetyl [K11]	Q6PE01 1xAcetyl [K18]	Q6PE01	Q6PE01										Q6PE01	U5 small nuclear ribonucleoprotein 40 kDa protein OS=Mus musculus (Mouse) OX=10090 GN=Snrnp40 PE=1 SV=1	Q6PE01 [8-21]	MS-275-CTRL	[R].KGPELPLVPVKRPR.[H]	0	High	1	1	51	2	1628	14	0		High	1	55.9587	0.001052	0.02277	36	56.27		55877908	65325074	63697812	44909888	39328452	39360117	35150906	32259181	4.31377e+07	5.23057e+07	4.87526e+07	6.09066e+07
Row4490_Row434	KGPALAIQSGDKTK	1xAcetyl [K12]	Q8C2Q3 1xAcetyl [K164]	Q8C2Q3	Q8C2Q3										Q8C2Q3	RNA-binding protein 14 OS=Mus musculus (Mouse) OX=10090 GN=Rbm14 PE=1 SV=1	Q8C2Q3 [153-166]	MS-275-CTRL	[K].KGPALAIQSGDKTK.[K]	0	High	1	1	20	2	1455.82	14	0		High	1	42.6255	0.0001557	0.00008426	53	42.72		9413563	10416221	6313127	6.16007e+06	6.88637e+06	7.38312e+06	6.25545e+06	12042197	7.45747e+06	8.53156e+06	5.00098e+06	8.07215e+06
Row4494_Row1929	KGEKVPK	2xAcetyl [K1; K4]	P09602 2xAcetyl [K48; K51]	P09602	P09602										P09602	Non-histone chromosomal protein HMG-17 OS=Mus musculus (Mouse) OX=10090 GN=Hmgn2 PE=1 SV=2	P09602 [48-54]	MS-275-CTRL	[K].KGEKVPK.[G]	0	High	1	2	5	2	869.509	7	0		High	1	34.1306	0.002345	0.07206	37	34.02		780898	964202	920522	478713	4.37052e+06	6.8666e+06	6968545	6587430	641380	813303	750391	600197
Row4495_Row1929	KGEKVPK	1xAcetyl [K4]	P09602 1xAcetyl [K51]	P09602	P09602										P09602	Non-histone chromosomal protein HMG-17 OS=Mus musculus (Mouse) OX=10090 GN=Hmgn2 PE=1 SV=2	P09602 [48-54]	MS-275-CTRL	[K].KGEKVPK.[G]	0	High	1	2	77	2	827.499	7	0		High	1	22.2407	0.0005517	0.01628	40	22.71		4.66836e+06	6.02562e+06	5.49467e+06	1.53966e+07	672878	1.61211e+07	5.97006e+07	641562	3.73612e+06	4.96885e+06	4.36164e+06	2.04978e+07
Row4500_Row247	KFKDPNAPK	1xAcetyl [K]	P63158 1xAcetyl [K]	P63158	P63158										P63158	High mobility group protein B1 OS=Mus musculus (Mouse) OX=10090 GN=Hmgb1 PE=1 SV=2	P63158 [88-96]	MS-275-CTRL	[K].KFKDPNAPK.[R]	0	High	1	1	8	2	1086.59	9	0		High	1	31.6726	0	0.0006704	40	32.23		908075	965446	865467	533463	1.32388e+06	1.594e+06	1.5457e+06	1.47624e+06	744205	814340	706160	670094
Row4502_Row764	KFGVLSDNFK	1xAcetyl [K1]	Q8CIH9 1xAcetyl [K372]	Q8CIH9	Q8CIH9										Q8CIH9	Amidophosphoribosyltransferase OS=Mus musculus (Mouse) OX=10090 GN=Ppat PE=1 SV=1	Q8CIH9 [372-381]	MS-275-CTRL	[K].KFGVLSDNFK.[G]	0	High	1	1	4	1	1196.63	10	0		High	1	72.5022	0	0.001861	32	72.8		1.28822e+06	1.12347e+06	1401888	979052	672701	856374			1.05041e+06	945857	1.13566e+06	1.24279e+06
Row4503_Row2410	KFGQGSR	1xAcetyl [K1]	P62274 1xAcetyl [K13]	P62274	P62274										P62274	40S ribosomal protein S29 OS=Mus musculus (Mouse) OX=10090 GN=Rps29 PE=1 SV=2	P62274 [13-19]	MS-275-CTRL	[R].KFGQGSR.[S]	0	High	1	1	18	1	821.426	7	0		High	1	34.1189	0.0001425	0.01299	33	33.89		2.73015e+06	4185388	2.36226e+06	1778020	1.5165e+06	2.33763e+06	2.28612e+06	2.06575e+06	2.20202e+06	3.46693e+06	1.89885e+06	2.28039e+06
Row4504_Row96	KFGNPGEKLVK	1xAcetyl [K8]	Q61656 1xAcetyl [K40]	Q61656	Q61656										Q61656	Probable ATP-dependent RNA helicase DDX5 OS=Mus musculus (Mouse) OX=10090 GN=Ddx5 PE=1 SV=2	Q61656 [33-43]	MS-275-CTRL	[K].KFGNPGEKLVK.[K]	0	High	1	1	21	2	1258.72	11	0		High	1	48.8313	0.0004015	0.03481	41	49.39		1.15059e+07	1.28592e+07	1.1732e+07	7.42246e+06	9.94813e+06	1.35037e+07	1.08213e+07	9.44427e+06	9.08852e+06	1.05051e+07	9.20824e+06	9.75779e+06
Row4516_Row4025	KILASKYLK	1xAcetyl [K6]	Q9JKP8 1xAcetyl [K102]	Q9JKP8	Q9JKP8										Q9JKP8	Chromatin accessibility complex protein 1 OS=Mus musculus (Mouse) OX=10090 GN=Chrac1 PE=1 SV=1	Q9JKP8 [97-105]	MS-275-CTRL	[K].KILASKYLK.[M]	0	High	1	1	17	2	1105.7	9	0		High	1	50.7041	0.0003822	0.01263	38	51.39		5.08351e+06	6.18484e+06	7082781	3.46878e+06	5.00216e+06	7.16949e+06	7.09993e+06	5.10733e+06	4.06334e+06	5.0985e+06	5.60107e+06	4.50057e+06
Row4539_Row212	KITIGQGSTEKGYSR	1xAcetyl [K11]	Q3V3R1 1xAcetyl [K595]	Q3V3R1	Q3V3R1										Q3V3R1	Monofunctional C1-tetrahydrofolate synthase, mitochondrial OS=Mus musculus (Mouse) OX=10090 GN=Mthfd1l PE=1 SV=2	Q3V3R1 [585-599]	MS-275-CTRL	[R].KITIGQGSTEKGYSR.[Q]	0	High	1	1	1	2	1666.88	15	0		High	1	45.4919	0	0.00004391	41	45.77			901481	1.48878e+06	642486		764917	731750			761030	1.20497e+06	809639
Row4568_Row403	KLEENEAASTKK	1xAcetyl [K]	Q9Z1F9 1xAcetyl [K]	Q9Z1F9	Q9Z1F9										Q9Z1F9	SUMO-activating enzyme subunit 2 OS=Mus musculus (Mouse) OX=10090 GN=Uba2 PE=1 SV=1	Q9Z1F9 [611-622]	MS-275-CTRL	[R].KLEENEAASTKK.[C]	0	High	1	1	28	2	1389.72	12	0		High	1	30.1263	0	0.0000718	93	30.25		4.97018e+06	5.00698e+06	3.53879e+06	2.28707e+06	1.85686e+06	3.9586e+06	3.26768e+06	3.40334e+06	3.97405e+06	4.13831e+06	2.82753e+06	2.94607e+06
Row4571_Row60	KLEDGPKFLK	1xAcetyl [K7]	P10126 1xAcetyl [K392]	P10126	P10126										P10126	Elongation factor 1-alpha 1 OS=Mus musculus (Mouse) OX=10090 GN=Eef1a1 PE=1 SV=3	P10126 [386-395]	MS-275-CTRL	[K].KLEDGPKFLK.[S]	0	High	1	1	10	2	1216.69	10	0		High	1	54.3498	0.0001557	0.0003812	48	54.53		4047421	3887694	3695551	2585674	1.92891e+06	2.78251e+06	1.81017e+06	2.51895e+06	3.24589e+06	3.22327e+06	2.95087e+06	3.33778e+06
Row4572_Row655	KLDQVEKELLR	1xAcetyl [K7]	Q9DB20 1xAcetyl [K60]	Q9DB20	Q9DB20										Q9DB20	ATP synthase subunit O, mitochondrial OS=Mus musculus (Mouse) OX=10090 GN=Atp5po PE=1 SV=1	Q9DB20 [54-64]	MS-275-CTRL	[K].KLDQVEKELLR.[V]	0	High	1	1	14	2	1412.81	11	0		High	1	64.0045	0	0.0004252	62	64.1		2493210	2364869	3429777	1.76006e+06	2.07763e+06	2.12791e+06	1539737	1.49542e+06	2.01357e+06	1.97278e+06	2.7417e+06	2.25696e+06
Row4580_Row1553	KKYVIYIER	1xAcetyl [K]	P61255 1xAcetyl [K]	P61255	P61255										P61255	60S ribosomal protein L26 OS=Mus musculus (Mouse) OX=10090 GN=Rpl26 PE=1 SV=1	P61255 [76-84]	MS-275-CTRL	[R].KKYVIYIER.[V]	0	High	1	1	47	2	1253.73	9	0		High	1	55.9189	0.0004642	0.01702	41	55.91		11209858	1.17636e+07	1.20821e+07	8.64061e+06	7.79379e+06	3580153	3.16117e+06	3.76466e+06	8.85804e+06	9.62065e+06	9.47895e+06	1.13891e+07
Row4582_Row1366	KKQAVPEKPVKK	1xAcetyl [K]	P11031 1xAcetyl [K]	P11031	P11031										P11031	Activated RNA polymerase II transcriptional coactivator p15 OS=Mus musculus (Mouse) OX=10090 GN=Sub1 PE=1 SV=3	P11031 [28-39]	MS-275-CTRL	[R].KKQAVPEKPVKK.[Q]	0	High	1	1	58	3	1421.88	12	0		High	1	25.664	0	0.0000008682	43	25.84		1.27293e+07	1.49496e+07	1.53513e+07	6.3689e+06	7.61511e+06	9.97511e+06	1.05733e+07	8.57333e+06	1.00402e+07	1.21901e+07	1.20009e+07	8.35062e+06
Row4598_Row285	HMVMQKLLR	1xAcetyl [K6]	Q3UEB3 1xAcetyl [K459]	Q3UEB3	Q3UEB3										Q3UEB3	Poly(U)-binding-splicing factor PUF60 OS=Mus musculus (Mouse) OX=10090 GN=Puf60 PE=1 SV=2	Q3UEB3 [454-462]	MS-275-CTRL	[R].HMVMQKLLR.[K]	0	High	1	1	29	1	1197.66	9	0		High	1	58.6483	0	0.002212	49	58.73		8370838	4.26635e+06	8.94526e+06	1797144	1.36707e+07	10163351	8.93339e+06	4.21328e+06	6.64272e+06	3.53315e+06	7.04939e+06	2.30534e+06
Row4615_Row896	HRVTGQIVAMKK	1xAcetyl [K]	P11440 1xAcetyl [K]	P11440	P11440										P11440	Cyclin-dependent kinase 1 OS=Mus musculus (Mouse) OX=10090 GN=Cdk1 PE=1 SV=3	P11440 [23-34]	MS-275-CTRL	[R].HRVTGQIVAMKK.[I]	0	High	1	1	37	2	1409.8	12	0		High	1	38.5383	0.0001961	0.00005548	37	38.69		1.11794e+07	9.81719e+06	9993828	3.80503e+06	3.81182e+06	4.95964e+06	5.44827e+06	4.8093e+06	8.83434e+06	8.04679e+06	7.86275e+06	4.94474e+06
Row4619_Row1808	HQLVHTGEKPFQCTFEGCGKR	1xAcetyl [K9]; 2xCarbamidomethyl [C13; C18]	Q00899 1xAcetyl [K351]	Q00899	Q00899										Q00899	Transcriptional repressor protein YY1 OS=Mus musculus (Mouse) OX=10090 GN=Yy1 PE=1 SV=1	Q00899 [343-363]	MS-275-CTRL	[R].HQLVHTGEKPFQCTFEGCGKR.[F]	0	High	1	1	1	1	2558.2	21	0		High	1	51.7813	0	0.0000000038	31	52.06		834424	788405	792868	429098		247911	362479		684684	666674	647768	536974
Row4620_Row1808	HQLVHTGEKPFQCTFEGCGK	1xAcetyl [K9]; 2xCarbamidomethyl [C13; C18]	Q00899 1xAcetyl [K351]	Q00899	Q00899										Q00899	Transcriptional repressor protein YY1 OS=Mus musculus (Mouse) OX=10090 GN=Yy1 PE=1 SV=1	Q00899 [343-362]	MS-275-CTRL	[R].HQLVHTGEKPFQCTFEGCGK.[R]	0	High	1	1	4	0	2402.1	20	0		High	1	56.6381	0	0.0000000242	51	57.01		1645925	2.11031e+06	2503540	1.72253e+06	1758659	1.92847e+06	1306892	1.96468e+06	1.33732e+06	1.7629e+06	2.01068e+06	2.20801e+06
Row4624_Row1607	HMGIGKR	1xAcetyl [K6]	P84099 1xAcetyl [K80]	P84099	P84099										P84099	60S ribosomal protein L19 OS=Mus musculus (Mouse) OX=10090 GN=Rpl19 PE=1 SV=1	P84099 [75-81]	MS-275-CTRL	[R].HMGIGKR.[K]	0	High	1	1	23	1	840.451	7	0		High	1	31.6429	0.0001293	0.005142	36	32.02		9613349	11500137	8927404	4265819	7841164	6361199	8613097	6.73788e+06	7.61342e+06	9.40784e+06	7.03553e+06	5.55452e+06
Row4669_Row1929	KAEGDAKGDKTK	1xAcetyl [K10]	P09602 1xAcetyl [K14]	P09602	P09602										P09602	Non-histone chromosomal protein HMG-17 OS=Mus musculus (Mouse) OX=10090 GN=Hmgn2 PE=1 SV=2	P09602 [5-16]	MS-275-CTRL	[R].KAEGDAKGDKTK.[V]	0	High	1	1	3	3	1289.67	12	0		High	1	17.4403	0	0.000005113	57	17.96		31406.4	3052.94				63371.1	330289		27026.1	2764.88
Row4671_Row46	KAAVTPGKK	1xAcetyl [K]	P09405 1xAcetyl [K]	P09405	P09405										P09405	Nucleolin OS=Mus musculus (Mouse) OX=10090 GN=Ncl PE=1 SV=2	P09405 [80-88]	MS-275-CTRL	[K].KAAVTPGKK.[A]	0	High	1	1	45	2	941.578	9	0		High	1	22.8052	0	0.0002921	55	23.5		1.09314e+06	1.54981e+06	897750	1.02753e+06	2.4103e+06	4.92308e+06	5.63872e+06	1.9185e+06	893466	1.29962e+06	732101	1.30541e+06
Row4672_Row46	KAAVPTPAKK	1xAcetyl [K]	P09405 1xAcetyl [K]	P09405	P09405										P09405	Nucleolin OS=Mus musculus (Mouse) OX=10090 GN=Ncl PE=1 SV=2	P09405 [71-80]	MS-275-CTRL	[K].KAAVPTPAKK.[A]	0	High	1	1	9	2	1052.65	10	0		High	1	31.3995	0	0.00003133	63	31.34		1.00424e+06	1.7617e+06	874414	412763	6.43124e+06	10639061	9486005	6.46513e+06	821817	1.47497e+06	713351	516186
Row4675_Row979	KAAGGAVSTPAPGKK	1xAcetyl [K]	E9Q5C9 1xAcetyl [K]	E9Q5C9	E9Q5C9										E9Q5C9	Nucleolar and coiled-body phosphoprotein 1 OS=Mus musculus (Mouse) OX=10090 GN=Nolc1 PE=1 SV=1	E9Q5C9 [496-510]	MS-275-CTRL	[K].KAAGGAVSTPAPGKK.[A]	0	High	1	1	31	2	1381.78	15	0		High	1	31.5827	0	0.00002626	37	31.57		2.0374e+06	2.87224e+06	1.43091e+06	1.75513e+06	1.93433e+06	1.73384e+06			1.65027e+06	2.39029e+06	1.15882e+06	2.25053e+06
Row4688_Row219	KAVLFCLSEDKK	1xAcetyl [K]; 1xCarbamidomethyl [C6]	P18760 1xAcetyl [K]	P18760	P18760										P18760	Cofilin-1 OS=Mus musculus (Mouse) OX=10090 GN=Cfl1 PE=1 SV=3	P18760 [34-45]	MS-275-CTRL	[K].KAVLFCLSEDKK.[N]	0	High	1	1	6	2	1479.79	12	0		High	1	61.5676	0.0001381	0.01269	36	61.6		1413886	950544	977573	746325	672766	542541	654250	1.19432e+06	1.15132e+06	801923	796186	942933
Row4690_Row46	KAVATPAKK	1xAcetyl [K]	P09405 1xAcetyl [K]	P09405	P09405										P09405	Nucleolin OS=Mus musculus (Mouse) OX=10090 GN=Ncl PE=1 SV=2	P09405 [88-96]	MS-275-CTRL	[K].KAVATPAKK.[N]	0	High	1	1	13	2	955.593	9	0		High	1	24.3788	0.0004663	0.00904	66	25.12		327371	576340	287425	178427	1358453	2444368	2253902	1.33067e+06	272294	489242	238397	219921
Row4691_Row1313	KATKYLK	1xAcetyl [K4]	Q9CPR4 1xAcetyl [K46]	Q9CPR4	Q9CPR4										Q9CPR4	60S ribosomal protein L17 OS=Mus musculus (Mouse) OX=10090 GN=Rpl17 PE=1 SV=3	Q9CPR4 [43-49]	MS-275-CTRL	[R].KATKYLK.[D]	0	High	1	1	1	2	893.545	7	0		High	1	29.8126	0.001763	0.06909	33	29.85		1.2104e+06	1.38577e+06	1.01775e+06		783708	964603	724208	545006	987844	1.16367e+06	828411
Row4695_Row586	KAPVSSKTNR	1xAcetyl [K7]	E9PWG6 1xAcetyl [K953]	E9PWG6	E9PWG6										E9PWG6	Cnd3 domain-containing protein OS=Mus musculus (Mouse) OX=10090 GN=Ncapg PE=1 SV=1	E9PWG6 [947-956]	MS-275-CTRL	[R].KAPVSSKTNR.[R]	0	High	1	1	4	2	1129.63	10	1		High	1	24.3826	0	0.002078	45	24.51		1379782	1.39781e+06			1.19587e+06	883308	801480	1.42474e+06	1.12395e+06	1.17365e+06
Row4745_Row699	KNPLPPSVGVADKKEETQPPVALKK	1xAcetyl [K]	Q9CY58 1xAcetyl [K]	Q9CY58	Q9CY58										Q9CY58	Plasminogen activator inhibitor 1 RNA-binding protein OS=Mus musculus (Mouse) OX=10090 GN=Serbp1 PE=1 SV=2	Q9CY58 [79-103]	MS-275-CTRL	[R].KNPLPPSVGVADKKEETQPPVALKK.[E]	0	High	1	1	3	4	2712.53	25	0		High	1	53.156	0	0.000003581	34	53.25			1.02166e+06	1.39283e+06		403223		1.11484e+06			861156	1.12843e+06
Row4758_Row349	LFSQGQDVSDKVK	1xAcetyl [K11]	Q9QZQ1 1xAcetyl [K1803]	Q9QZQ1	Q9QZQ1										Q9QZQ1	Afadin OS=Mus musculus (Mouse) OX=10090 GN=Afdn PE=1 SV=3	Q9QZQ1 [1793-1805]	MS-275-CTRL	[R].LFSQGQDVSDKVK.[A]	0	High	1	1	27	1	1492.76	13	0		High	1	58.4964	0	0.00001317	94	58.77		5.27303e+06	5.39764e+06	6.68864e+06	3.38293e+06	4.04839e+06	7.9111e+06	6.43804e+06	7.89353e+06	4.21259e+06	4.45706e+06	5.29389e+06	4.38728e+06
Row4759_Row1412	LFSLKQQK	1xAcetyl [K5]	P61082 1xAcetyl [K8]	P61082	P61082										P61082	NEDD8-conjugating enzyme Ubc12 OS=Mus musculus (Mouse) OX=10090 GN=Ube2m PE=1 SV=1	P61082 [4-11]	MS-275-CTRL	[K].LFSLKQQK.[K]	0	High	1	1	20	1	1033.6	8	0		High	1	59.4082	0.0003748	0.01498	46	59.56		7326544	6.97106e+06	7.56591e+06	4777778	5425001	5.8849e+06	5.80759e+06	5.25604e+06	5.82527e+06	5.73814e+06	5.97726e+06	6.23335e+06
Row4764_Row13	IGAEVYHNLKNVIK	1xAcetyl [K10]	P17182 1xAcetyl [K193]	P17182	P17182										P17182	Alpha-enolase OS=Mus musculus (Mouse) OX=10090 GN=Eno1 PE=1 SV=3	P17182 [184-197]	MS-275-CTRL	[R].IGAEVYHNLKNVIK.[E]	0	High	1	1	18	1	1639.92	14	0		High	1	71.0791	0	0.0000000593	90	71.39		4251855	4.01489e+06	5.07552e+06	3.24809e+06	1.41949e+06	1.58284e+06	1.53571e+06	475746	3.4074e+06	3.3274e+06	4.03368e+06	4.20945e+06
Row4765_Row227	LGGKLTGSANK	1xAcetyl [K4]	P11103 1xAcetyl [K418]	P11103	P11103										P11103	Poly [ADP-ribose] polymerase 1 OS=Mus musculus (Mouse) OX=10090 GN=Parp1 PE=1 SV=3	P11103 [415-425]	MS-275-CTRL	[K].LGGKLTGSANK.[A]	0	High	1	1	20	1	1087.61	11	0		High	1	41.8516	0	0.000008139	78	41.99		7575390	9528922	6848244	4973257	5.69312e+06	4.06829e+06	3579427	4.66619e+06	6.0202e+06	7.81339e+06	5.41832e+06	6.49288e+06
Row4766_Row92	IGGDAATTVNNNTPDFGFGGQKR	1xAcetyl [K22]	Q3U0V1 1xAcetyl [K110]	Q3U0V1	Q3U0V1										Q3U0V1	Far upstream element-binding protein 2 OS=Mus musculus (Mouse) OX=10090 GN=Khsrp PE=1 SV=2	Q3U0V1 [89-111]	MS-275-CTRL	[K].IGGDAATTVNNNTPDFGFGGQKR.[Q]	0	High	1	1	6	1	2379.13	23	0		High	1	72.1076	0	0.0000000024	124	72.28		940588	830801	654854	406287	217439	263348	290554		770457	702070	536536	507948
Row4770_Row289	IGFAEKVAAK	1xAcetyl [K6]	P97807 1xAcetyl [K289]	P97807	P97807										P97807	Fumarate hydratase, mitochondrial OS=Mus musculus (Mouse) OX=10090 GN=Fh PE=1 SV=3	P97807 [284-293]	MS-275-CTRL	[R].IGFAEKVAAK.[V]	0	High	1	1	3	1	1075.61	10	0		High	1	59.3219	0	0.0006925	57	59.52		1.82576e+06	1.68616e+06	2506059	1.25785e+06	1.198e+06	1.54063e+06	1.07937e+06	994879	1.4812e+06	1.41249e+06	2.01267e+06	1.60362e+06
Row4771_Row3393	IGEKVSK	1xAcetyl [K4]	Q9D6K7 1xAcetyl [K13]	Q9D6K7	Q9D6K7										Q9D6K7	Tetratricopeptide repeat protein 33 OS=Mus musculus (Mouse) OX=10090 GN=Ttc33 PE=1 SV=1	Q9D6K7 [10-16]	MS-275-CTRL	[R].IGEKVSK.[A]	0	High	1	1	14	1	802.467	7	0		High	1	32.5529	0.0009221	0.03772	36	32.69		6736907	10545727	10125966	4.41054e+06	5427952	10075747	4.839e+06		5.36298e+06	8.63631e+06	7.96515e+06	5.74628e+06
Row4773_Row2515	IGEKSLFTK	1xAcetyl [K4]	P22907 1xAcetyl [K74]	P22907	P22907										P22907	Porphobilinogen deaminase OS=Mus musculus (Mouse) OX=10090 GN=Hmbs PE=1 SV=2	P22907 [71-79]	MS-275-CTRL	[K].IGEKSLFTK.[E]	0	High	1	1	20	1	1064.6	9	0		High	1	62.4896	0	0.0006382	64	62.43		3.53376e+06	4730407	5.19979e+06	3252932	1.95623e+06	3.23833e+06	2798736	2.42883e+06	2.83953e+06	3.91247e+06	4.13095e+06	4.21583e+06
Row4796_Row199	IEVTECPIPTKR	1xAcetyl [K11]; 1xCarbamidomethyl [C6]	Q6P5D8 1xAcetyl [K1988]	Q6P5D8	Q6P5D8										Q6P5D8	Structural maintenance of chromosomes flexible hinge domain-containing protein 1 OS=Mus musculus (Mouse) OX=10090 GN=Smchd1 PE=1 SV=2	Q6P5D8 [1978-1989]	MS-275-CTRL	[K].IEVTECPIPTKR.[M]	0	High	1	1	15	1	1484.78	12	0		High	1	60.7316	0	0.00003125	85	60.99		1.69944e+06	1.67345e+06	1.15365e+06	848698	5.573e+06	6.15548e+06	9003917	6.75657e+06	1.38016e+06	1.40197e+06	937278	1.07466e+06
Row4813_Row1588	IFIGTFKAFDK	1xAcetyl [K7]	P63163 1xAcetyl [K32]	P63163	P63163										P63163	Small nuclear ribonucleoprotein-associated protein N OS=Mus musculus (Mouse) OX=10090 GN=Snrpn PE=1 SV=1	P63163 [26-36]	MS-275-CTRL	[R].IFIGTFKAFDK.[H]	0	High	1	2	6	1	1328.72	11	0		High	1	86.3918	0	0.0004209	57	86.45		753101	334154	1.00133e+06	556201	326492	273367	109920		618875	285572	815241	699160
Row4834_Row2477	LKATVTPSPVKGK	1xAcetyl [K]	Q80XU3 1xAcetyl [K]	Q80XU3	Q80XU3										Q80XU3	Nuclear ubiquitous casein and cyclin-dependent kinase substrate 1 OS=Mus musculus (Mouse) OX=10090 GN=Nucks1 PE=1 SV=1	Q80XU3 [174-186]	MS-275-CTRL	[R].LKATVTPSPVKGK.[A]	0	High	1	1	32	2	1367.83	13	0		High	1	40.346	0.0004663	0.008523	42	40.56		2.42557e+06	4.06046e+06	1.48248e+06	1.13811e+06	4261670	6.56784e+06	5.80602e+06	6.00071e+06	1.95973e+06	3.3647e+06	1.19995e+06	1.44846e+06
Row4846_Row185	IIAKLQSK	1xAcetyl [K4]	O35286 1xAcetyl [K786]	O35286	O35286										O35286	Pre-mRNA-splicing factor ATP-dependent RNA helicase DHX15 OS=Mus musculus (Mouse) OX=10090 GN=Dhx15 PE=1 SV=2	O35286 [783-790]	MS-275-CTRL	[R].IIAKLQSK.[E]	0	High	1	1	20	1	942.598	8	0		High	1	46.9995	0.0005758	0.01256	39	47.35		4.47839e+06	5239570	5.38372e+06	2.93785e+06	2.98321e+06	5074843	4164186	3.59925e+06	3.58624e+06	4.32812e+06	4.27486e+06	3.80078e+06
Row4856_Row303	LKPQEEEQSKPPAR	1xAcetyl [K10]	P37913 1xAcetyl [K218]	P37913	P37913										P37913	DNA ligase 1 OS=Mus musculus (Mouse) OX=10090 GN=Lig1 PE=1 SV=2	P37913 [209-222]	MS-275-CTRL	[K].LKPQEEEQSKPPAR.[G]	0	High	1	1	10	0	1678.88	14	0		High	1	35.4252	0	0.00001469	41	35.78		5.56229e+06	5.64544e+06	4849385	2.33261e+06		6801585	5.664e+06	5.27217e+06	4.44024e+06	4.6591e+06	3.85658e+06	3.00575e+06
Row4857_Row833	LKPPTLIHGQAPSAGLPSQKPR	1xAcetyl [K20]	Q9CT10 1xAcetyl [K90]	Q9CT10	Q9CT10										Q9CT10	Ran-binding protein 3 OS=Mus musculus (Mouse) OX=10090 GN=Ranbp3 PE=1 SV=2	Q9CT10 [71-92]	MS-275-CTRL	[R].LKPPTLIHGQAPSAGLPSQKPR.[E]	0	High	1	1	22	0	2335.32	22	0		High	1	57.6315	0	0.0000000006	43	57.68		1.38945e+07	1.70124e+07	1.7256e+07	1.13946e+07	8654720	8.16497e+06	7.16973e+06	7.62116e+06	1.09453e+07	1.385e+07	1.34664e+07	1.50912e+07
Row4860_Row461	IKTFKQQHGK	1xAcetyl [K5]	Q9CZU6 1xAcetyl [K52]	Q9CZU6	Q9CZU6										Q9CZU6	Citrate synthase, mitochondrial OS=Mus musculus (Mouse) OX=10090 GN=Cs PE=1 SV=1	Q9CZU6 [48-57]	MS-275-CTRL	[R].IKTFKQQHGK.[T]	0	High	1	1	21	2	1256.71	10	0		High	1	26.8776	0.0002487	0.007666	33	27.2		4372207	6545787	5176911	2.30051e+06	1.70211e+06	2304625	2.52993e+06	2.24282e+06	3.50243e+06	5.39227e+06	4.11305e+06	2.96368e+06
Row4862_Row370	IHMGNCAENTAKK	1xAcetyl [K12]; 1xCarbamidomethyl [C6]	Q8QZT1 1xAcetyl [K199]	Q8QZT1	Q8QZT1										Q8QZT1	Acetyl-CoA acetyltransferase, mitochondrial OS=Mus musculus (Mouse) OX=10090 GN=Acat1 PE=1 SV=1	Q8QZT1 [188-200]	MS-275-CTRL	[K].IHMGNCAENTAKK.[M]	0	High	1	1	2	1	1515.7	13	0		High	1	35.2451	0	0.0003928	41	35.19		4.76646e+06	609468	900462	461980	444178		722818	2.10564e+06	3.81347e+06	517007	734280	578860
Row4878_Row384	IGKFPFAANSR	1xAcetyl [K3]	O08749 1xAcetyl [K420]	O08749	O08749										O08749	Dihydrolipoyl dehydrogenase, mitochondrial OS=Mus musculus (Mouse) OX=10090 GN=Dld PE=1 SV=2	O08749 [418-428]	MS-275-CTRL	[K].IGKFPFAANSR.[A]	0	High	1	1	20	1	1249.67	11	0		High	1	71.1209	0	0.0005645	53	71.33		8640226	7.35582e+06	11275976	6.33551e+06	5.9181e+06	6.15748e+06	4.63221e+06	3.36735e+06	6.85335e+06	6.05083e+06	8.85557e+06	8.30609e+06
Row4879_Row2789	IGHGYKYAIGSLNEGR	1xAcetyl [K6]	Q9DBL1 1xAcetyl [K284]	Q9DBL1	Q9DBL1										Q9DBL1	Short/branched chain specific acyl-CoA dehydrogenase, mitochondrial OS=Mus musculus (Mouse) OX=10090 GN=Acadsb PE=1 SV=1	Q9DBL1 [279-294]	MS-275-CTRL	[K].IGHGYKYAIGSLNEGR.[I]	0	High	1	1	9	1	1776.9	16	0		High	1	61.1473	0	0.000001719	41	61.47		903954	1.12046e+06	2064052	753214	849050	1.12241e+06	608448	805156	740876	943357	1.66248e+06	951789
Row4895_Row467	LGTDLEYLKK	1xAcetyl [K]	Q8CGY8 1xAcetyl [K]	Q8CGY8	Q8CGY8										Q8CGY8	UDP-N-acetylglucosamine--peptide N-acetylglucosaminyltransferase 110 kDa subunit OS=Mus musculus (Mouse) OX=10090 GN=Ogt PE=1 SV=2	Q8CGY8 [983-992]	MS-275-CTRL	[K].LGTDLEYLKK.[I]	0	High	1	1	10	1	1221.67	10	0		High	1	68.6005	0	0.0001361	70	68.97		1.22767e+06	780869	976910	765592	894336	833972	776020	981428	1.00173e+06	660380	795654	967703
Row4898_Row2985	IGSGNSTSPSVPLKPLPPLTLGK	1xAcetyl [K14]	Q9D168 1xAcetyl [K360]	Q9D168	Q9D168										Q9D168	Integrator complex subunit 12 OS=Mus musculus (Mouse) OX=10090 GN=Ints12 PE=1 SV=1	Q9D168 [347-369]	MS-275-CTRL	[K].IGSGNSTSPSVPLKPLPPLTLGK.[T]	0	High	1	1	1	0	2302.3	23	0		High	1	86.5019	0	0.0004549	31	86.41		589121	504182	465229	298204	94851.7	117289	76078.8		485848	428696	383116	370832
Row4903_Row6	LEKPAKYDDIKK	1xAcetyl [K]	P16858 1xAcetyl [K]	P16858	P16858										P16858	Glyceraldehyde-3-phosphate dehydrogenase OS=Mus musculus (Mouse) OX=10090 GN=Gapdh PE=1 SV=2	P16858 [247-258]	MS-275-CTRL	[R].LEKPAKYDDIKK.[V]	0	High	1	2	45	2	1489.83	12	0		High	1	42.5255	0	0.00006824	49	39.9		6.20458e+07	35145906	3.1146e+07	8.76281e+06	7.43194e+06	9758091	1.50242e+07	35934054	4.78266e+07	2.83576e+07	2.40934e+07	1.1553e+07
Row4915_Row964	KSDAAQGATSASFSFGKK	1xAcetyl [K]	Q9JIH2 1xAcetyl [K]	Q9JIH2	Q9JIH2										Q9JIH2	Nuclear pore complex protein Nup50 OS=Mus musculus (Mouse) OX=10090 GN=Nup50 PE=1 SV=3	Q9JIH2 [257-274]	MS-275-CTRL	[K].KSDAAQGATSASFSFGKK.[I]	0	High	1	1	22	2	1829.9	18	0		High	1	54.3381	0	0.0000001703	78	54.56		2.22992e+06	2.3871e+06	1.91213e+06	1.42783e+06	1.16452e+06	1169201	1.45876e+06	1.35856e+06	1.80385e+06	1.99109e+06	1.54187e+06	1.82433e+06
Row4921_Row72	KTPTSTGKTNAK	1xAcetyl [K8]	Q64511 1xAcetyl [K1311]	Q64511	Q64511										Q64511	DNA topoisomerase 2-beta OS=Mus musculus (Mouse) OX=10090 GN=Top2b PE=1 SV=2	Q64511 [1304-1315]	MS-275-CTRL	[R].KTPTSTGKTNAK.[K]	0	High	1	1	7	2	1275.69	12	0		High	1	22.5771	0	0.001315	36	22.9		182099	203861	128577	126562	159161	264777	345989	403725	152757	175288	107929	155071
Row4929_Row46	KVVVSQTKK	1xAcetyl [K]	P09405 1xAcetyl [K]	P09405	P09405										P09405	Nucleolin OS=Mus musculus (Mouse) OX=10090 GN=Ncl PE=1 SV=2	P09405 [63-71]	MS-275-CTRL	[K].KVVVSQTKK.[A]	0	High	1	1	17	2	1058.66	9	0		High	1	26.0441	0.0004243	0.009347	42	26.35		809335	1.18552e+06	858728	543662	1.84566e+06	2.33252e+06	2.33852e+06	2.07007e+06	664391	997432	700743	683130
Row4937_Row1624	KTWFDKPNFNR	1xAcetyl [K6]	Q6NZN0 1xAcetyl [K515]	Q6NZN0	Q6NZN0										Q6NZN0	RNA-binding protein 26 OS=Mus musculus (Mouse) OX=10090 GN=Rbm26 PE=1 SV=2	Q6NZN0 [510-520]	MS-275-CTRL	[K].KTWFDKPNFNR.[T]	0	High	1	1	20	1	1494.75	11	0		High	1	68.2489	0	0.000613	47	68.98		2.96656e+06	2559579	3530011	2.27562e+06	2393394	2.06919e+06	1.68803e+06	1.84503e+06	2.38982e+06	2.13312e+06	2.82061e+06	2.93107e+06
Row4939_Row307	KVVAKKPAEK	1xAcetyl [K5]	Q9D8E6 1xAcetyl [K403]	Q9D8E6	Q9D8E6										Q9D8E6	60S ribosomal protein L4 OS=Mus musculus (Mouse) OX=10090 GN=Rpl4 PE=1 SV=3	Q9D8E6 [399-408]	MS-275-CTRL	[K].KVVAKKPAEK.[K]	0	High	1	1	16	2	1139.71	10	0		High	1	21.2958	0	0.0000233	49	21.48		288996	307091	93762.5	153230	217125	265631	197088	231613	240810	262718	79075.9	188368
Row4945_Row1106	KPRPAAAPKLEDK	1xAcetyl [K9]	Q9EQU5 1xAcetyl [K23]	Q9EQU5	Q9EQU5										Q9EQU5	Protein SET OS=Mus musculus (Mouse) OX=10090 GN=Set PE=1 SV=1	Q9EQU5 [15-27]	MS-275-CTRL	[K].KPRPAAAPKLEDK.[S]	0	High	1	1	44	1	1462.84	13	0		High	1	31.3518	0	0.000002217	44	31.47		22503248	35278273	28497647	15251144	19221917	29587382	29699763	22279957	1.76032e+07	2.84631e+07	2.20739e+07	2.03008e+07
Row4949_Row2916	KPLKPCCACPETKK	1xAcetyl [K]; 3xCarbamidomethyl [C6; C7; C9]	P56394 1xAcetyl [K]	P56394	P56394										P56394	Cytochrome c oxidase copper chaperone OS=Mus musculus (Mouse) OX=10090 GN=Cox17 PE=1 SV=2	P56394 [18-31]	MS-275-CTRL	[K].KPLKPCCACPETKK.[A]	0	High	1	1	49	1	1758.87	14	0		High	1	30.9826	0	0.0000000628	55	31.14		28359069	43501964	23269923	14879003	5.76469e+06	1.00451e+07	11050678	8.70173e+06	2.21097e+07	3.50073e+07	1.8079e+07	1.9797e+07
Row4950_Row1366	KQAVPEKPVKK	1xAcetyl [K7]	P11031 1xAcetyl [K35]	P11031	P11031										P11031	Activated RNA polymerase II transcriptional coactivator p15 OS=Mus musculus (Mouse) OX=10090 GN=Sub1 PE=1 SV=3	P11031 [29-39]	MS-275-CTRL	[K].KQAVPEKPVKK.[Q]	0	High	1	1	28	2	1293.79	11	0		High	1	29.901	0.0001557	0.00003424	60	29.81		9010762	11165477	10101692	5.33396e+06	12120073	14457677	12407225	11425925	7.1429e+06	9.1374e+06	7.94634e+06	6.97224e+06
Row4952_Row1964	KPAPLPSPGLGGPALHAAKR	1xAcetyl [K19]	Q99PV8 1xAcetyl [K676]	Q99PV8	Q99PV8										Q99PV8	B-cell lymphoma/leukemia 11B OS=Mus musculus (Mouse) OX=10090 GN=Bcl11b PE=1 SV=1	Q99PV8 [658-677]	MS-275-CTRL	[R].KPAPLPSPGLGGPALHAAKR.[I]	0	High	1	1	20	1	1977.14	20	0		High	1	53.6914	0	6.437E-12	75	53.83		1.1281e+07	1.24856e+07	1.13234e+07	7.37776e+06	7.85352e+06	5.88659e+06	7.80821e+06	7.05931e+06	8.91345e+06	1.02037e+07	8.89228e+06	9.69802e+06
Row4953_Row1316	KPAEKPPPKPR	1xAcetyl [K5]	Q3UMU9 1xAcetyl [K284]	Q3UMU9	Q3UMU9										Q3UMU9	Hepatoma-derived growth factor-related protein 2 OS=Mus musculus (Mouse) OX=10090 GN=Hdgfl2 PE=1 SV=1	Q3UMU9 [280-290]	MS-275-CTRL	[R].KPAEKPPPKPR.[G]	0	High	1	1	43	0	1286.76	11	0		High	1	24.2196	0	0.000002902	48	24.96		12102132	16591716	1.15984e+07	6606386	1.06361e+07	12264845	1.1401e+07	10331772	9.55249e+06	1.35118e+07	9.10498e+06	8.66748e+06
Row4954_Row307	KPAEKKPTTEEKKPAA	1xAcetyl [K]	Q9D8E6 1xAcetyl [K]	Q9D8E6	Q9D8E6										Q9D8E6	60S ribosomal protein L4 OS=Mus musculus (Mouse) OX=10090 GN=Rpl4 PE=1 SV=3	Q9D8E6 [404-419]	MS-275-CTRL	[K].KPAEKKPTTEEKKPAA.[-]	0	High	1	1	20	2	1795	16	0		High	1	24.0306	0	0.00000244	32	24.66		1.22277e+06	730963	1.44385e+06	320090	251657	313948	563178	262831	997790	618679	1.16914e+06	398537
Row4955_Row307	KPAEKKPTTEEK	1xAcetyl [K]	Q9D8E6 1xAcetyl [K]	Q9D8E6	Q9D8E6										Q9D8E6	60S ribosomal protein L4 OS=Mus musculus (Mouse) OX=10090 GN=Rpl4 PE=1 SV=3	Q9D8E6 [404-415]	MS-275-CTRL	[K].KPAEKKPTTEEK.[K]	0	High	1	1	69	1	1427.77	12	0		High	1	21.6058	0	0.000007148	59	22.12		5.32328e+06	5.53035e+06	5.01821e+06	3.22978e+06	4.0619e+06	4.9738e+06	3.63255e+06	4.12879e+06	4.25215e+06	4.56528e+06	3.98881e+06	4.18531e+06
Row4976_Row979	KQVVAKAPVK	1xAcetyl [K6]	E9Q5C9 1xAcetyl [K260]	E9Q5C9	E9Q5C9										E9Q5C9	Nucleolar and coiled-body phosphoprotein 1 OS=Mus musculus (Mouse) OX=10090 GN=Nolc1 PE=1 SV=1	E9Q5C9 [255-264]	MS-275-CTRL	[K].KQVVAKAPVK.[V]	0	High	1	1	17	2	1109.7	10	0		High	1	32.8634	0.0001557	0.001167	54	32.8		2.84783e+06	3.26911e+06	3.41881e+06	2589604	3309890	5.23011e+06	7.36382e+06	5946560	2.29553e+06	2.71622e+06	2.73306e+06	3.34295e+06
Row4981_Row516	IAAKFITHAPPGEFNEVFNDVR	1xAcetyl [K4]	P47753 1xAcetyl [K19]	P47753	P47753										P47753	F-actin-capping protein subunit alpha-1 OS=Mus musculus (Mouse) OX=10090 GN=Capza1 PE=1 SV=4	P47753 [16-37]	MS-275-CTRL	[R].IAAKFITHAPPGEFNEVFNDVR.[L]	0	High	1	1	15	1	2514.28	22	0		High	1	83.6185	0	2.901E-13	102	83.72		1.80618e+06	1.43195e+06	4.23161e+06	3.00555e+06	1.89209e+06	886039	330308	299541	1.46554e+06	1.20197e+06	3.37211e+06	3.88991e+06
Row4982_Row1698	LAAPPAQKK	1xAcetyl [K]	Q9EQ28 1xAcetyl [K]	Q9EQ28	Q9EQ28										Q9EQ28	DNA polymerase delta subunit 3 OS=Mus musculus (Mouse) OX=10090 GN=Pold3 PE=1 SV=2	Q9EQ28 [273-281]	MS-275-CTRL	[K].LAAPPAQKK.[S]	0	High	1	1	2	1	965.578	9	0		High	1	35.9989	0.001406	0.08814	31	35.94		1.35089e+06	1.60125e+06	922067	730921	1.60228e+06	2.47502e+06	2.46385e+06	2449755	1.10075e+06	1.34221e+06	751632	923139
Row4986_Row1134	ICKFTEVLK	1xAcetyl [K3]; 1xCarbamidomethyl [C2]	P19253 1xAcetyl [K191]	P19253	P19253										P19253	60S ribosomal protein L13a OS=Mus musculus (Mouse) OX=10090 GN=Rpl13a PE=1 SV=4	P19253 [189-197]	MS-275-CTRL	[K].ICKFTEVLK.[T]	0	High	1	1	20	1	1179.64	9	0		High	1	69.1336	0	0.007044	52	69.69		6.58815e+06	7.32886e+06	8360776	5.07278e+06	4.26739e+06	5.30812e+06	4.44189e+06	3.94194e+06	5.24625e+06	6.02893e+06	6.59541e+06	6.62508e+06
Row4990_Row397	LDAYNQEKQNFIQHFSQIVK	1xAcetyl [K8]	Q920E5 1xAcetyl [K14]	Q920E5	Q920E5										Q920E5	Farnesyl pyrophosphate synthase OS=Mus musculus (Mouse) OX=10090 GN=Fdps PE=1 SV=1	Q920E5 [7-26]	MS-275-CTRL	[K].LDAYNQEKQNFIQHFSQIVK.[V]	0	High	1	1	8	1	2492.26	20	0		High	1	96.1175	0	0.0000000112	64	96.1		598725	191415	1.44115e+06	388881	199357	141084			493653	164715	1.16698e+06	485819
Row5004_Row1057	LEKIHPTGK	1xAcetyl [K3]	Q9CQ71 1xAcetyl [K33]	Q9CQ71	Q9CQ71										Q9CQ71	Replication protein A 14 kDa subunit OS=Mus musculus (Mouse) OX=10090 GN=Rpa3 PE=1 SV=1	Q9CQ71 [31-39]	MS-275-CTRL	[K].LEKIHPTGK.[M]	0	High	1	1	7	1	1064.61	9	0		High	1	36.5709	0	0.0007304	34	36.5		5149210	5.56978e+06	4.6034e+06	2.58425e+06	2.67878e+06	3.64763e+06			4.11509e+06	4.59743e+06	3.66379e+06	3.33591e+06
Row5008_Row1030	IEDLSQQAQLAAAEKFK	1xAcetyl [K]	P70670 1xAcetyl [K]	P70670	P70670										P70670	Nascent polypeptide-associated complex subunit alpha, muscle-specific form OS=Mus musculus (Mouse) OX=10090 GN=Naca PE=1 SV=2	P70670 [2100-2116]	MS-275-CTRL	[K].IEDLSQQAQLAAAEKFK.[V]	0	High	1	1	36	1	1932.01	17	0		High	1	81.5262	0	0.0000000231	120	81.44		3.12352e+06	3.32713e+06	4.13293e+06	2.22314e+06	1.95182e+06	2.51185e+06	2.21617e+06	2.37386e+06	2.51438e+06	2.76382e+06	3.29463e+06	2.86231e+06
Row5009_Row875	IECEIKINHEGEVNR	1xAcetyl [K6]; 1xCarbamidomethyl [C3]	Q60973 1xAcetyl [K119]	Q60973	Q60973										Q60973	Histone-binding protein RBBP7 OS=Mus musculus (Mouse) OX=10090 GN=Rbbp7 PE=1 SV=1	Q60973 [114-128]	MS-275-CTRL	[K].IECEIKINHEGEVNR.[A]	0	High	1	1	20	1	1881.91	15	0		High	1	51.1215	0.0003156	0.0000003627	48	51.43		15050031	14061722	14034967	8751891	7.78429e+06	8952784	9748905	10189351	1.18418e+07	1.14748e+07	1.09865e+07	1.15383e+07
Row5016_Row280	IDLKFIDTTSK	1xAcetyl [K4]	P27659 1xAcetyl [K366]	P27659	P27659										P27659	60S ribosomal protein L3 OS=Mus musculus (Mouse) OX=10090 GN=Rpl3 PE=1 SV=3	P27659 [363-373]	MS-275-CTRL	[K].IDLKFIDTTSK.[F]	0	High	1	1	13	1	1322.72	11	0		High	1	79.3134	0	0.00005452	58	79.34		961823	831275	1.37276e+06	792915	807934	643897	571647	447511	787596	702465	1.11241e+06	1.00285e+06
Row5024_Row803	LAKLQAQVR	1xAcetyl [K3]	Q64152 1xAcetyl [K55]	Q64152	Q64152										Q64152	Transcription factor BTF3 OS=Mus musculus (Mouse) OX=10090 GN=Btf3 PE=1 SV=3	Q64152 [53-61]	MS-275-CTRL	[K].LAKLQAQVR.[I]	0	High	1	2	16	1	1068.65	9	0		High	1	49.7591	0	0.001172	47	49.86		3569768	4.30641e+06	4040221	1.98066e+06	2.08729e+06	3.41797e+06	3052875	2.84649e+06	2.86805e+06	3.56592e+06	3.22181e+06	2.54503e+06
Row5029_Row2172	IAEKIDEFLATGK	1xAcetyl [K4]	Q8K409 1xAcetyl [K72]	Q8K409	Q8K409										Q8K409	DNA polymerase beta OS=Mus musculus (Mouse) OX=10090 GN=Polb PE=1 SV=3	Q8K409 [69-81]	MS-275-CTRL	[K].IAEKIDEFLATGK.[L]	0	High	1	1	20	1	1476.79	13	0		High	1	85.1139	0	0.00004935	98	85.44		1.77257e+06	1.74746e+06	3.10117e+06	1.49066e+06	980832	953963	736780	734142	1.43867e+06	1.46319e+06	2.48273e+06	1.90602e+06
Row5030_Row2604	LALKTGIVAK	1xAcetyl [K4]	Q9D735 1xAcetyl [K125]	Q9D735	Q9D735										Q9D735	Telomerase RNA component interacting RNase OS=Mus musculus (Mouse) OX=10090 GN=Trir PE=1 SV=1	Q9D735 [122-131]	MS-275-CTRL	[K].LALKTGIVAK.[K]	0	High	1	1	4	1	1055.68	10	0		High	1	61.4715	0	0.0002671	63	61.48		686963	1.25887e+06			928700	462226	757940	740349	565278	1.05836e+06
Row5031_Row2243	IAEKGSTIETEQKEDRNEDAEPITAK	1xAcetyl [K4]	Q03173 1xAcetyl [K693]	Q03173	Q03173										Q03173	Protein enabled homolog OS=Mus musculus (Mouse) OX=10090 GN=Enah PE=1 SV=2	Q03173 [690-715]	MS-275-CTRL	[R].IAEKGSTIETEQKEDRNEDAEPITAK.[A]	0	High	1	1	3	3	2944.44	26	0		High	1	48.6948	0.000466	1	31	48.98		4848576	4316325	5.34639e+06	2.31607e+06	3.13217e+06	3.82874e+06	3.32895e+06	4598900	3.87821e+06	3.57403e+06	4.24567e+06	2.98407e+06
Row5040_Row261	IATGHGQQGVTQVVLKGAPGQPGTILR	1xAcetyl [K16]	Q61191 1xAcetyl [K836]	Q61191	Q61191										Q61191	Host cell factor 1 OS=Mus musculus (Mouse) OX=10090 GN=Hcfc1 PE=1 SV=2	Q61191 [821-847]	MS-275-CTRL	[K].IATGHGQQGVTQVVLKGAPGQPGTILR.[T]	0	High	1	1	23	1	2725.51	27	0		High	1	69.1318	0	0.0000000113	63	69.68		2.4882e+06	2.80696e+06	2.88731e+06	1.98524e+06	5273661	4.87053e+06	4.28739e+06	4.841e+06	2.00958e+06	2.33663e+06	2.31398e+06	2.55101e+06
Row5042_Row1119	LAILYAKR	1xAcetyl [K7]	Q99L47 1xAcetyl [K152]	Q99L47	Q99L47										Q99L47	Hsc70-interacting protein OS=Mus musculus (Mouse) OX=10090 GN=St13 PE=1 SV=1	Q99L47 [146-153]	MS-275-CTRL	[R].LAILYAKR.[A]	0	High	1	1	14	1	989.614	8	0		High	1	64.3338	0	0.002215	51	64.7		2.09978e+06	1924164	2346077	1.49986e+06	961149	1.15222e+06	801272	912901	1.70006e+06	1.60924e+06	1.88604e+06	1.91798e+06
Row5044_Row249	LASPLLKR	1xAcetyl [K7]	Q9Z110 1xAcetyl [K424]	Q9Z110	Q9Z110										Q9Z110	Delta-1-pyrroline-5-carboxylate synthase OS=Mus musculus (Mouse) OX=10090 GN=Aldh18a1 PE=1 SV=2	Q9Z110 [418-425]	MS-275-CTRL	[R].LASPLLKR.[L]	0	High	1	1	2	1	939.599	8	0		High	1	57.8094	0.0002487	0.008428	47	57.95		1.53737e+06	1.56191e+06	1.48506e+06	1.18582e+06	590322	907403	759277	577514	1.25035e+06	1.30964e+06	1.20201e+06	1.51025e+06
Row5045_Row2556	LASKTKPASLAPVLGTTTTTPSPSAIK	1xAcetyl [K4]	Q9EQC8 1xAcetyl [K223]	Q9EQC8	Q9EQC8										Q9EQC8	Papillary Renal Cell carcinoma (Translocation-associated) OS=Mus musculus (Mouse) OX=10090 GN=Prcc PE=1 SV=1	Q9EQC8 [220-246]	MS-275-CTRL	[R].LASKTKPASLAPVLGTTTTTPSPSAIK.[A]	0	High	1	1	4	1	2680.51	27	0		High	1	66.6274	0.0003156	0.0000000007	84	66.88		1395015	1.59847e+06	1.25403e+06	1.22682e+06	1.16956e+06	678489	648563	759877	1.13617e+06	1.33992e+06	1.01757e+06	1.56338e+06
Row5047_Row2171	LASGKLGK	1xAcetyl [K5]	Q9JKX4 1xAcetyl [K346]	Q9JKX4	Q9JKX4										Q9JKX4	Protein AATF OS=Mus musculus (Mouse) OX=10090 GN=Aatf PE=1 SV=1	Q9JKX4 [342-349]	MS-275-CTRL	[K].LASGKLGK.[G]	0	High	1	1	8	1	815.499	8	0		High	1	38.8079	0.0001425	0.01331	41	38.67		2838556	4.56868e+06	2.73141e+06	1.73441e+06	2.91898e+06	3.62016e+06	3.98573e+06	2.73353e+06	2.28817e+06	3.78033e+06	2.19085e+06	2.2235e+06
Row286_?	STTTGHLIYKCGGIDKR	1xAcetyl [K]; 1xCarbamidomethyl [C11]; 1xTrimethyl [K]; 1xMethyl [R17]; 1xDimethyl [K16]	P10126 1xAcetyl [K]; 1xTrimethyl [K]; 1xMethyl [R37]; 1xDimethyl [K36]; P62631 1xAcetyl [K]; 1xTrimethyl [K]; 1xMethyl [R37]; 1xDimethyl [K36]	P10126; P62631	P10126	P62631									P10126; P62631	Elongation factor 1-alpha 1 OS=Mus musculus (Mouse) OX=10090 GN=Eef1a1 PE=1 SV=3 Elongation factor 1-alpha 2 OS=Mus musculus (Mouse) OX=10090 GN=Eef1a2 PE=1 SV=1	P10126 [21-37]; P62631 [21-37]	MS-275-CTRL	[K].STTTGHLIYKCGGIDKR.[T]	0	High	2	2	72	2	1991.04	17	0	Shared	High	1	47.3375	0	0.0000681	42	47.73		20540955	2.11458e+07	19581486	12204580	12614506	1.7548e+07	1.12857e+07	1.49222e+07	1.60895e+07	1.7169e+07	1.52525e+07	1.61831e+07
Row355_?	TGKFLWNGAGPQGLATTATAAADA	1xAcetyl [K3]	Q8R4Z4 1xAcetyl [K492]	Q8R4Z4	Q8R4Z4										Q8R4Z4	ETS translocation variant 3 OS=Mus musculus (Mouse) OX=10090 GN=Etv3 PE=1 SV=2	Q8R4Z4 [490-513]	MS-275-CTRL	[K].TGKFLWNGAGPQGLATTATAAADA.[-]	0	High	1	1	1	1	2332.16	24	0		High	1	96.8271	0.001532	0.05377	65	97.24			97290.8		127643	167675	107686	80816.8	123187		84422.8		156419
Row356_?	TGDKECPFFIK	1xAcetyl [K4]; 1xCarbamidomethyl [C6]	P97762 1xAcetyl [K110]	P97762	P97762										P97762	Retinitis pigmentosa 9 protein homolog OS=Mus musculus (Mouse) OX=10090 GN=rp9 PE=1 SV=1	P97762 [107-117]	MS-275-CTRL	[R].TGDKECPFFIK.[G]	0	High	1	1	18	1	1383.66	11	0		High	1	72.3502	0	0.00004082	78	72.5		2449548	1.88642e+06	2.91313e+06	1.65835e+06	1733854	1.87589e+06	1.42268e+06	1530201	1.97881e+06	1.57806e+06	2.33436e+06	2.12435e+06
Row420_?	TKIDWNKILSYK	1xAcetyl [K7]	P47753 1xAcetyl [K273]; P47754 1xAcetyl [K273]	P47753; P47754	P47753	P47754									P47753; P47754	F-actin-capping protein subunit alpha-1 OS=Mus musculus (Mouse) OX=10090 GN=Capza1 PE=1 SV=4 F-actin-capping protein subunit alpha-2 OS=Mus musculus (Mouse) OX=10090 GN=Capza2 PE=1 SV=3	P47753 [267-278]; P47754 [267-278]	MS-275-CTRL	[R].TKIDWNKILSYK.[I]	0	High	2	2	12	2	1550.86	12	0	Shared	High	1	80.3033	0.0001557	0.00002076	72	80.31		2.57656e+06	1.6889e+06	2.78749e+06	1.87053e+06	774276	590984	224310		2.07989e+06	1.41476e+06	2.23515e+06	2.40115e+06
Row423_?	TKKPTAPPAQKR	1xAcetyl [K11]	Q99KE8 1xAcetyl [K140]	Q99KE8	Q99KE8										Q99KE8	Zinc finger protein 64 OS=Mus musculus (Mouse) OX=10090 GN=Zfp64 PE=2 SV=1	Q99KE8 [130-141]	MS-275-CTRL	[R].TKKPTAPPAQKR.[L]	0	High	1	1	12	2	1364.8	12	0		High	1	23.6906	0.001231	0.03594	36	24.43		969266	792155	684298	552961	1.58443e+06	906883	793586	2.58691e+06	793602	669806	560293	695018
Row424_?	TKGTSSFGKR	1xAcetyl [K9]	Q9D823 1xAcetyl [K10]	Q9D823	Q9D823										Q9D823	60S ribosomal protein L37 OS=Mus musculus (Mouse) OX=10090 GN=Rpl37 PE=3 SV=3	Q9D823 [2-11]	MS-275-CTRL	[M].TKGTSSFGKR.[R]	0	High	1	1	20	2	1110.59	10	0		High	1	30.0754	0	0.002724	38	30.05		2.60761e+06	3.17254e+06	2320302	1.31878e+06	822742	1.54241e+06	1.71078e+06	1.42838e+06	2.10459e+06	2.63696e+06	1.86562e+06	1.68268e+06
Row523_?	TDPASNTKLIAMK	1xAcetyl [K8]	Q61026 1xAcetyl [K780]	Q61026	Q61026										Q61026	Nuclear receptor coactivator 2 OS=Mus musculus (Mouse) OX=10090 GN=Ncoa2 PE=1 SV=3	Q61026 [773-785]	MS-275-CTRL	[K].TDPASNTKLIAMK.[T]	0	High	1	1	6	1	1431.75	13	0		High	1	62.1872	0	0.000000239	83	62.27		2403731	1.81956e+06	1.8548e+06	852266	2.73151e+06	2.98136e+06	2.45886e+06	1.91601e+06	1.94233e+06	1.5228e+06	1.49632e+06	1.07926e+06
Row670_?	RNGGKLSNDHQQNQSK	1xAcetyl [K5]	Q3U8K7 1xAcetyl [K20]	Q3U8K7	Q3U8K7										Q3U8K7	Histone-lysine N-methyltransferase KMT5B OS=Mus musculus (Mouse) OX=10090 GN=Kmt5b PE=1 SV=2	Q3U8K7 [16-31]	MS-275-CTRL	[R].RNGGKLSNDHQQNQSK.[L]	0	High	1	1	32	2	1852.9	16	0		High	1	22.8599	0	0.00003169	57	23.36		2.2093e+06	2.40104e+06	1.85154e+06	1.01218e+06	1.66622e+06	2.67275e+06	2.02494e+06	2.15224e+06	1.78741e+06	2.00258e+06	1.49373e+06	1.28558e+06
Row680_?	RGEKGEVVETVEDVIVRK	1xAcetyl [K4]	Q8R3B7 1xAcetyl [K85]	Q8R3B7	Q8R3B7										Q8R3B7	Bromodomain-containing protein 8 OS=Mus musculus (Mouse) OX=10090 GN=Brd8 PE=1 SV=2	Q8R3B7 [82-99]	MS-275-CTRL	[K].RGEKGEVVETVEDVIVRK.[L]	0	High	1	1	26	3	2084.13	18	0		High	1	78.3498	0	0.0000000187	62	78.43		8.42345e+06	5.36166e+06	1.31763e+07	5263615	2.3029e+06	2.53827e+06	1.50509e+06	205463	6.68387e+06	4.42772e+06	1.0324e+07	6.87871e+06
Row688_?	RGEKGEVVETVEDVIVR	1xAcetyl [K4]	Q8R3B7 1xAcetyl [K85]	Q8R3B7	Q8R3B7										Q8R3B7	Bromodomain-containing protein 8 OS=Mus musculus (Mouse) OX=10090 GN=Brd8 PE=1 SV=2	Q8R3B7 [82-98]	MS-275-CTRL	[K].RGEKGEVVETVEDVIVR.[K]	0	High	1	1	25	2	1956.04	17	0		High	1	84.1321	0	0.0000000317	100	84.29		10703544	7.63307e+06	1.48107e+07	7.97795e+06	4.3836e+06	3.63267e+06	1.51434e+06		8.46362e+06	6.27603e+06	1.15845e+07	1.05012e+07
Row696_?	RIPIKLISK	1xAcetyl [K5]	Q9JIY2 1xAcetyl [K29]	Q9JIY2	Q9JIY2										Q9JIY2	E3 ubiquitin-protein ligase Hakai OS=Mus musculus (Mouse) OX=10090 GN=Cbll1 PE=1 SV=1	Q9JIY2 [25-33]	MS-275-CTRL	[R].RIPIKLISK.[Q]	0	High	1	1	27	2	1109.74	9	0		High	1	56.8307	0.00253	0.06803	43	56.89		3.73307e+06	4.65516e+06	3545358	2.72429e+06	9.29501e+06	9.76454e+06	9622332	7336361	2.9973e+06	3.851e+06	2.83269e+06	3.5199e+06
Row704_?	RKPEEAEKR	1xAcetyl [K8]	Q69ZK6 1xAcetyl [K178]	Q69ZK6	Q69ZK6										Q69ZK6	Probable JmjC domain-containing histone demethylation protein 2C OS=Mus musculus (Mouse) OX=10090 GN=Jmjd1c PE=1 SV=3	Q69ZK6 [171-179]	MS-275-CTRL	[R].RKPEEAEKR.[L]	0	High	1	1	8	2	1184.64	9	0		High	1	20.588	0	0.00002188	50	21.25		200046	159452	49399.4	101004	522131	766910	605212	512891	167584	137520	42060.9	123275
Row711_?	SAFLCGVMKTYR	1xAcetyl [K9]; 1xCarbamidomethyl [C5]	Q8VHM5 1xAcetyl [K103]; Q7TMK9 1xAcetyl [K100]	Q8VHM5; Q7TMK9	Q8VHM5	Q7TMK9									Q8VHM5; Q7TMK9	Heterogeneous nuclear ribonucleoprotein R OS=Mus musculus (Mouse) OX=10090 GN=Hnrnpr PE=1 SV=1 Heterogeneous nuclear ribonucleoprotein Q OS=Mus musculus (Mouse) OX=10090 GN=Syncrip PE=1 SV=2	Q8VHM5 [95-106]; Q7TMK9 [92-103]	MS-275-CTRL	[K].SAFLCGVMKTYR.[Q]	0	High	2	2	6	1	1474.72	12	0	Shared	High	1	78.397	0	0.00001691	67	78.42		2.52112e+06	570546	1.12895e+06	292579		415846	498575	243317	2.03578e+06	484384	917509	363717
Row870_?	QSSAKVQSKNK	2xAcetyl [K5; K9]	Q8BRB7 2xAcetyl [K856; K860]	Q8BRB7	Q8BRB7										Q8BRB7	Histone acetyltransferase KAT6B OS=Mus musculus (Mouse) OX=10090 GN=Kat6b PE=1 SV=3	Q8BRB7 [852-862]	MS-275-CTRL	[R].QSSAKVQSKNK.[Y]	0	High	1	1	3	2	1288.69	11	0		High	1	30.7713	0	0.00002809	80	30.66		656358	758351	421088	375177	286682	247213	280727	275703	540451	641568	347281	468408
Row874_?	QRSPAAPEKQAR	1xAcetyl [K9]	Q8BX80 1xAcetyl [K22]	Q8BX80	Q8BX80										Q8BX80	Cytosolic endo-beta-N-acetylglucosaminidase OS=Mus musculus (Mouse) OX=10090 GN=Engase PE=1 SV=1	Q8BX80 [14-25]	MS-275-CTRL	[R].QRSPAAPEKQAR.[D]	0	High	1	1	19	2	1380.73	12	0		High	1	30.1579	0	0.0001094	33	30.27		1.4801e+06	1.97442e+06	1.72255e+06	774939	1.96791e+06	3.07581e+06	3.73091e+06	3.45412e+06	1.20444e+06	1.65074e+06	1.39116e+06	979722
Row881_?	QPLVAKLAAYAQYQATLQNQAK	1xAcetyl [K6]	Q6P5G3 1xAcetyl [K115]	Q6P5G3	Q6P5G3										Q6P5G3	MBT domain-containing protein 1 OS=Mus musculus (Mouse) OX=10090 GN=Mbtd1 PE=1 SV=1	Q6P5G3 [110-131]	MS-275-CTRL	[K].QPLVAKLAAYAQYQATLQNQAK.[T]	0	High	1	1	32	1	2460.32	22	0		High	1	98.6696	0	0.000000032	108	98.8		4.04455e+06	2340858	6609624	2.84697e+06	2.95912e+06	1.60598e+06	373724	223423	3.24362e+06	1.953e+06	5.23228e+06	3.6812e+06
Row1037_?	SPPVPPPNKTPR	1xAcetyl [K9]	O08550 1xAcetyl [K2294]	O08550	O08550										O08550	Histone-lysine N-methyltransferase 2B OS=Mus musculus (Mouse) OX=10090 GN=Kmt2b PE=1 SV=3	O08550 [2286-2297]	MS-275-CTRL	[R].SPPVPPPNKTPR.[L]	0	High	1	1	6	1	1328.73	12	0		High	1	44.512	0.0008946	0.03371	41	44.49		6861850	9429044	5.75899e+06	3.70529e+06	5.14338e+06	6.78854e+06	5.69856e+06	5549918	5.46098e+06	7.7325e+06	4.56826e+06	4.81291e+06
Row1042_?	SPAAPEKQAR	1xAcetyl [K7]	Q8BX80 1xAcetyl [K22]	Q8BX80	Q8BX80										Q8BX80	Cytosolic endo-beta-N-acetylglucosaminidase OS=Mus musculus (Mouse) OX=10090 GN=Engase PE=1 SV=1	Q8BX80 [16-25]	MS-275-CTRL	[R].SPAAPEKQAR.[D]	0	High	1	1	20	1	1096.57	10	0		High	1	33.0903	0.0003156	0.00005012	65	33.21		4.16477e+06	5380529	4720468	2.71643e+06	10235876	14238911	12229183	12405098	3.33861e+06	4.44311e+06	3.75556e+06	3.50956e+06
Row1136_?	SGKLAPKPQSR	1xAcetyl [K3]	Q69Z61 1xAcetyl [K474]	Q69Z61	Q69Z61										Q69Z61	PWWP domain-containing protein 2A OS=Mus musculus (Mouse) OX=10090 GN=Pwwp2a PE=2 SV=2	Q69Z61 [472-482]	MS-275-CTRL	[R].SGKLAPKPQSR.[C]	0	High	1	1	8	1	1210.69	11	0		High	1	30.1489	0	0.00009604	52	30.4		460431	546032	348676	286243	5.93552e+06	9.13189e+06	8.78363e+06	7.06772e+06	381078	463824	288370	355706
Row1182_?	SFISPIPSKR	1xAcetyl [K9]	Q9EPQ8 1xAcetyl [K1295]	Q9EPQ8	Q9EPQ8										Q9EPQ8	Transcription factor 20 OS=Mus musculus (Mouse) OX=10090 GN=Tcf20 PE=1 SV=3	Q9EPQ8 [1287-1296]	MS-275-CTRL	[R].SFISPIPSKR.[Q]	0	High	1	1	2	1	1173.66	10	0		High	1	66.229	0.0003748	0.01915	45	66.41		525220	565931		660024	499140	515867	854289	437743	433871	480514		832128
Row1184_?	SGNKFFSMPLK	1xAcetyl [K4]	Q91W78 1xAcetyl [K260]	Q91W78	Q91W78										Q91W78	U6 snRNA phosphodiesterase OS=Mus musculus (Mouse) OX=10090 GN=Usb1 PE=2 SV=1	Q91W78 [257-267]	MS-275-CTRL	[K].SGNKFFSMPLK.[-]	0	High	1	1	18	1	1297.66	11	0		High	1	78.7775	0.0003156	0.0000787	60	78.95		6363262	4531503	7887184	3.22331e+06	5.38654e+06	4.72257e+06	3.40947e+06	2618259	5.06973e+06	3.74995e+06	6.22722e+06	4.17679e+06
Row1201_?	SHTHKMVKWGLGLDDEGSSQGEPQSKSPQESR	3xAcetyl [K5; K8; K26]	P45481 3xAcetyl [K1742; K1745; K1763]	P45481	P45481										P45481	Histone lysine acetyltransferase CREBBP OS=Mus musculus (Mouse) OX=10090 GN=Crebbp PE=1 SV=3	P45481 [1738-1769]	MS-275-CTRL	[K].SHTHKMVKWGLGLDDEGSSQGEPQSKSPQESR.[R]	0	High	1	1	8	3	3648.7	32	0		High	1	66.3942	0	7.89E-12	88	67.03		5194671	1.6116e+06	4.75505e+06	339219	4.70972e+06	3195465	951210		4.15089e+06	1.35078e+06	3.78266e+06	422777
Row1203_?	SHTHKMVKWGLGLDDEGSSQGEPQSK	2xAcetyl [K5; K8]	P45481 2xAcetyl [K1742; K1745]	P45481	P45481										P45481	Histone lysine acetyltransferase CREBBP OS=Mus musculus (Mouse) OX=10090 GN=Crebbp PE=1 SV=3	P45481 [1738-1763]	MS-275-CTRL	[K].SHTHKMVKWGLGLDDEGSSQGEPQSK.[S]	0	High	1	1	10	2	2922.37	26	0		High	1	64.8892	0	0.0000000013	69	65.18		5.27098e+06	3.27313e+06	5.63602e+06	910693	3.67992e+06	2.46579e+06	770350	1.03194e+06	4.21097e+06	2.71951e+06	4.47216e+06	1.15457e+06
Row1214_?	SKNPKEQKK	3xAcetyl [K2; K5; K8]	Q6IE82 3xAcetyl [K32; K35; K38]	Q6IE82	Q6IE82										Q6IE82	Protein Jade-3 OS=Mus musculus (Mouse) OX=10090 GN=Jade3 PE=1 SV=1	Q6IE82 [31-39]	MS-275-CTRL	[K].SKNPKEQKK.[S]	0	High	1	1	2	3	1212.66	9	0		High	1	35.4941	0.003131	0.1171	32	35.59		1.58084e+06	1.45679e+06	1.01359e+06	922556	2.49467e+06	1.91539e+06	1.52754e+06	1.63382e+06	1.28519e+06	1.22255e+06	825073	1.16987e+06
Row1232_?	SGSISVKVIR	1xAcetyl [K7]	A2AJT4 1xAcetyl [K730]	A2AJT4	A2AJT4										A2AJT4	Arginine/serine-rich protein PNISR OS=Mus musculus (Mouse) OX=10090 GN=Pnisr PE=1 SV=1	A2AJT4 [724-733]	MS-275-CTRL	[R].SGSISVKVIR.[H]	0	High	1	1	17	1	1087.65	10	0		High	1	57.3167	0	0.0005302	61	57.31		3.1099e+06	3.11269e+06	2578098	2.03881e+06	1458066	1.5995e+06	1.29113e+06	1.40066e+06	2.50358e+06	2.58781e+06	2.06965e+06	2.62106e+06
Row1305_?	VAGQDGSVVQFKIK	1xAcetyl [K12]	Q9Z172 1xAcetyl [K32]; P61957 1xAcetyl [K33]	Q9Z172; P61957	Q9Z172	P61957									Q9Z172; P61957	Small ubiquitin-related modifier 3 OS=Mus musculus (Mouse) OX=10090 GN=Sumo3 PE=1 SV=1 Small ubiquitin-related modifier 2 OS=Mus musculus (Mouse) OX=10090 GN=Sumo2 PE=1 SV=1	Q9Z172 [21-34]; P61957 [22-35]	MS-275-CTRL	[K].VAGQDGSVVQFKIK.[R]	0	High	2	2	1	1	1517.83	14	0	Shared	High	1	68.0906	0	0.0000001225	112	68.13		660060	656988	652418	570871	503793	582908	545041	805490	543455	556801	534570	717924
Row1385_?	VGVPGAAAFQLGCEKR	1xAcetyl [K15]; 1xCarbamidomethyl [C13]	O70374 1xAcetyl [K16]	O70374	O70374										O70374	Protein CBFA2T2 OS=Mus musculus (Mouse) OX=10090 GN=Cbfa2t2 PE=1 SV=3	O70374 [2-17]	MS-275-CTRL	[M].VGVPGAAAFQLGCEKR.[V]	0	High	1	1	10	1	1701.87	16	0		High	1	74.1196	0	0.0000007885	70	74.37		2.10469e+06	2.42034e+06	2.94017e+06	462559	422466	1.96091e+06	1.73402e+06	2.44955e+06	1.70397e+06	2.01848e+06	2.35571e+06	579599
Row1397_?	VGGEASAAVEKLVSGVR	1xAcetyl [K11]	Q9D211 1xAcetyl [K12]	Q9D211	Q9D211										Q9D211	CDKN2AIP N-terminal-like protein OS=Mus musculus (Mouse) OX=10090 GN=Cdkn2aipnl PE=3 SV=1	Q9D211 [2-18]	MS-275-CTRL	[M].VGGEASAAVEKLVSGVR.[Q]	0	High	1	1	10	1	1670.91	17	0		High	1	85.8133	0	0.0000005243	77	85.59		1.05398e+06	923087	1.53081e+06	826515	420864	472070	309920		861911	779042	1.23848e+06	1.04609e+06
Row1412_?	VKVGKSVSR	2xAcetyl [K2; K5]	Q8BZ21 2xAcetyl [K813; K816]	Q8BZ21	Q8BZ21										Q8BZ21	Histone acetyltransferase KAT6A OS=Mus musculus (Mouse) OX=10090 GN=Kat6a PE=1 SV=2	Q8BZ21 [812-820]	MS-275-CTRL	[R].VKVGKSVSR.[E]	0	High	1	1	20	2	1043.62	9	0		High	1	41.5215	0.0007041	0.006706	50	41.54		7.3273e+06	9329273	6.19879e+06	4628817	10204823	11655593	10889089	10304978	5.82586e+06	7.65169e+06	4.91174e+06	6.0357e+06
Row1445_?	TVVMDKSK	1xAcetyl [K]	D3YXK2 1xAcetyl [K]; Q80YR5 1xAcetyl [K]	D3YXK2; Q80YR5	D3YXK2	Q80YR5									D3YXK2; Q80YR5	Scaffold attachment factor B1 OS=Mus musculus (Mouse) OX=10090 GN=Safb PE=1 SV=2 Scaffold attachment factor B2 OS=Mus musculus (Mouse) OX=10090 GN=Safb2 PE=1 SV=2	D3YXK2 [585-592]; Q80YR5 [613-620]	MS-275-CTRL	[R].TVVMDKSK.[G]	0	High	2	2	2	1	949.502	8	0	Shared	High	1	39.2937	0.008735	0.2789	41	39.47		1.5756e+06	1.40314e+06	1608091	811380	1.17229e+06	1641995	1.42205e+06	1.23041e+06	1.28099e+06	1.17807e+06	1.30005e+06	1.02661e+06
Row1611_?	YHFCEKCFTEIQGENVTLGDDPSQPQTTISKDQFEK	1xAcetyl [K6]; 2xCarbamidomethyl [C4; C7]	P45481 1xAcetyl [K1240]	P45481	P45481										P45481	Histone lysine acetyltransferase CREBBP OS=Mus musculus (Mouse) OX=10090 GN=Crebbp PE=1 SV=3	P45481 [1235-1270]	MS-275-CTRL	[R].YHFCEKCFTEIQGENVTLGDDPSQPQTTISKDQFEK.[K]	0	High	1	1	14	2	4318.95	36	0		High	1	77.4215	0	0.0000000126	53	77.28		2952865	2.09123e+06	4465006	1.664e+06	948070	1.30517e+06		1.73393e+06	2.37895e+06	1.74716e+06	3.55526e+06	2.13171e+06
Row1612_?	YHFCEKCFTEIQGENVTLGDDPSQPQTTISK	1xAcetyl [K6]; 2xCarbamidomethyl [C4; C7]	P45481 1xAcetyl [K1240]	P45481	P45481										P45481	Histone lysine acetyltransferase CREBBP OS=Mus musculus (Mouse) OX=10090 GN=Crebbp PE=1 SV=3	P45481 [1235-1265]	MS-275-CTRL	[R].YHFCEKCFTEIQGENVTLGDDPSQPQTTISK.[D]	0	High	1	1	11	1	3671.66	31	0		High	1	78.2502	0	2.929E-12	92	78.37		338984	806254	3242233			2.59609e+06		935812	281810	681578	2.59395e+06
Row1620_?	YEKDIAAYR	1xAcetyl [K3]	P63158 1xAcetyl [K157]; P30681 1xAcetyl [K157]	P63158; P30681	P63158	P30681									P63158; P30681	High mobility group protein B1 OS=Mus musculus (Mouse) OX=10090 GN=Hmgb1 PE=1 SV=2 High mobility group protein B2 OS=Mus musculus (Mouse) OX=10090 GN=Hmgb2 PE=1 SV=3	P63158 [155-163]; P30681 [155-163]	MS-275-CTRL	[K].YEKDIAAYR.[A]	0	High	2	2	20	1	1170.58	9	0	Shared	High	1	56.8528	0	0.0008935	50	57.75		9550323	8744674	9982397	6.34009e+06	6.02579e+06	8754254	6.39766e+06	8396405	7.56423e+06	7.17794e+06	7.85389e+06	8.31219e+06
Row1725_?	YNPTSHHAAADHIPEKK	1xAcetyl [K]	Q8VEK6 1xAcetyl [K]	Q8VEK6	Q8VEK6										Q8VEK6	Inhibitor of growth protein 3 OS=Mus musculus (Mouse) OX=10090 GN=Ing3 PE=1 SV=2	Q8VEK6 [149-165]	MS-275-CTRL	[K].YNPTSHHAAADHIPEKK.[F]	0	High	1	1	8	1	1957.95	17	0		High	1	35.9456	0	0.00004195	41	36.19		1.28693e+06	2.42737e+06	2.3019e+06	754371	728378	1.65066e+06	1.28263e+06	2.07746e+06	1.04937e+06	2.02427e+06	1.85105e+06	953275
Row1750_?	VSDHSVTLGVTYPKLSR	1xAcetyl [K14]	Q8BFW4 1xAcetyl [K406]	Q8BFW4	Q8BFW4										Q8BFW4	Tripartite motif-containing protein 65 OS=Mus musculus (Mouse) OX=10090 GN=Trim65 PE=1 SV=1	Q8BFW4 [393-409]	MS-275-CTRL	[R].VSDHSVTLGVTYPKLSR.[Q]	0	High	1	1	2	1	1901.01	17	0		High	1	66.657	0	0.0002275	33	66.65		1.13589e+06	2157399	2.28362e+06	1.20126e+06	923583	1.2198e+06	976526	941424	927893	1.80175e+06	1.83657e+06	1.53026e+06
Row1751_?	VSCTNQLGQGKR	1xAcetyl [K11]; 1xCarbamidomethyl [C3]	P54279 1xAcetyl [K210]	P54279	P54279										P54279	Mismatch repair endonuclease PMS2 OS=Mus musculus (Mouse) OX=10090 GN=Pms2 PE=2 SV=1	P54279 [200-211]	MS-275-CTRL	[R].VSCTNQLGQGKR.[H]	0	High	1	1	6	1	1389.69	12	0		High	1	39.7848	0	0.000003682	88	39.66		2.21913e+06	2.46704e+06	1.8105e+06	1.25411e+06	779593	773191	711457		1.79525e+06	2.05694e+06	1.4611e+06	1.59878e+06
Row1758_?	VSTTPSSGHAASGKHSSSR	1xAcetyl [K14]	Q8BRB7 1xAcetyl [K394]	Q8BRB7	Q8BRB7										Q8BRB7	Histone acetyltransferase KAT6B OS=Mus musculus (Mouse) OX=10090 GN=Kat6b PE=1 SV=3	Q8BRB7 [381-399]	MS-275-CTRL	[K].VSTTPSSGHAASGKHSSSR.[L]	0	High	1	1	5	1	1882.9	19	0		High	1	24.432	0	0.0000000474	46	24.57		357926	420603	303611	106978	243996	177300		248586	297324	358432	251616	130695
Row1839_?	WKLTCYICK	1xAcetyl [K2]; 2xCarbamidomethyl [C5; C8]	G5E8P1 1xAcetyl [K324]; B2KF05 1xAcetyl [K322]; B2RRD7 1xAcetyl [K382]	G5E8P1; B2KF05; B2RRD7	G5E8P1	B2KF05	B2RRD7								G5E8P1; B2KF05; B2RRD7	Bromodomain-containing protein 1 OS=Mus musculus (Mouse) OX=10090 GN=Brd1 PE=1 SV=1 Bromodomain and PHD finger-containing protein 3 OS=Mus musculus (Mouse) OX=10090 GN=Brpf3 PE=1 SV=1 Peregrin OS=Mus musculus (Mouse) OX=10090 GN=Brpf1 PE=1 SV=1	G5E8P1 [323-331]; B2KF05 [321-329]; B2RRD7 [381-389]	MS-275-CTRL	[R].WKLTCYICK.[Q]	0	High	3	3	36	1	1313.64	9	0	Shared	High	1	80.1059	0	0.0003827	68	80.27		4317834	3.13226e+06	4873038	3.33892e+06	1921176	2.19869e+06	1.22644e+06	1.12913e+06	3.4595e+06	2.60389e+06	3.87511e+06	4.32923e+06
Row1861_?	VVDLMAYMASKE	1xAcetyl [K11]	V9GX06 1xAcetyl [K182]; P16858 1xAcetyl [K332]	V9GX06; P16858	V9GX06	P16858									V9GX06; P16858	Gp_dh_C domain-containing protein (Fragment) OS=Mus musculus (Mouse) OX=10090 GN=Gm11214 PE=1 SV=1 Glyceraldehyde-3-phosphate dehydrogenase OS=Mus musculus (Mouse) OX=10090 GN=Gapdh PE=1 SV=2	V9GX06 [172-183]; P16858 [322-333]	MS-275-CTRL	[RK].VVDLMAYMASKE.[-]	0	High	2	4	3	1	1398.66	12	0	Shared	High	1	104.377	0.0002899	0.009224	39	104.38		125302	19224.6	147085		24420	11637.7			105683	17019.4	123218
Row1866_?	VVHGQSGLKR	1xAcetyl [K9]	Q80T85 1xAcetyl [K924]	Q80T85	Q80T85										Q80T85	DDB1- and CUL4-associated factor 5 OS=Mus musculus (Mouse) OX=10090 GN=Dcaf5 PE=1 SV=2	Q80T85 [916-925]	MS-275-CTRL	[K].VVHGQSGLKR.[H]	0	High	1	1	1	1	1122.64	10	0		High	1	29.3544	0	0.001362	36	29.38		146817	191982	121414	102921	299343	335601	396544	290066	123545	165197	102003	125655
Row1871_?	VTTDKKNLAYVDNILKK	1xAcetyl [K]	Q8BWW9 1xAcetyl [K]	Q8BWW9	Q8BWW9										Q8BWW9	Serine/threonine-protein kinase N2 OS=Mus musculus (Mouse) OX=10090 GN=Pkn2 PE=1 SV=3	Q8BWW9 [72-88]	MS-275-CTRL	[K].VTTDKKNLAYVDNILKK.[S]	0	High	1	1	18	3	2005.13	17	0		High	1	64.7728	0	0.00003667	38	64.87		1.37639e+06	1.76651e+06	1.57133e+06	863096	463466	459470	613801	381578	1.12122e+06	1.47895e+06	1.27077e+06	1.09321e+06
Row1875_?	VVAAQKTR	1xAcetyl [K6]	P48972 1xAcetyl [K652]	P48972	P48972										P48972	Myb-related protein B OS=Mus musculus (Mouse) OX=10090 GN=Mybl2 PE=1 SV=1	P48972 [647-654]	MS-275-CTRL	[K].VVAAQKTR.[S]	0	High	1	1	1	1	914.542	8	0		High	1	29.9577	0.0003748	0.02036	32	30.02		290342	510408	239757	185811	149831		216195		241916	433924	199398	229184
Row1957_?	TLQAPSKLTNSSSTGTAGK	1xAcetyl [K7]	Q80WC1 1xAcetyl [K1116]	Q80WC1	Q80WC1										Q80WC1	Ubinuclein-2 OS=Mus musculus (Mouse) OX=10090 GN=Ubn2 PE=1 SV=2	Q80WC1 [1110-1128]	MS-275-CTRL	[K].TLQAPSKLTNSSSTGTAGK.[N]	0	High	1	1	3	1	1890.98	19	0		High	1	54.2031	0	0.0000000014	104	54.46		1.30675e+06	790458	400569	323912	4.62651e+06	4.95081e+06	5149430	5473181	1.0653e+06	668388	330604	403377
Row2109_?	TKVSTTPSSGHAASGKHSSSR	2xAcetyl [K2; K16]	Q8BRB7 2xAcetyl [K380; K394]	Q8BRB7	Q8BRB7										Q8BRB7	Histone acetyltransferase KAT6B OS=Mus musculus (Mouse) OX=10090 GN=Kat6b PE=1 SV=3	Q8BRB7 [379-399]	MS-275-CTRL	[K].TKVSTTPSSGHAASGKHSSSR.[L]	0	High	1	1	6	2	2154.05	21	0		High	1	29.3372	0	0.0000000332	50	29.5		452766	825414	522282	302271	732214	1.04817e+06	908938	864771	374825	697574	429360	375978
Row2110_?	TKVSTTPSSGHAASGKHSSSR	1xAcetyl [K16]	Q8BRB7 1xAcetyl [K394]	Q8BRB7	Q8BRB7										Q8BRB7	Histone acetyltransferase KAT6B OS=Mus musculus (Mouse) OX=10090 GN=Kat6b PE=1 SV=3	Q8BRB7 [379-399]	MS-275-CTRL	[K].TKVSTTPSSGHAASGKHSSSR.[L]	0	High	1	1	2	2	2112.04	21	0		High	1	23.3669	0	0.00001111	33	23.39		79476.8	104742	60295.3	27102.5	36191.6	42242.8	40259.8	37985.5	67477.1	90805.7	51186	32334.4
Row2253_?	TSVLFSKK	1xAcetyl [K]	B2RRD7 1xAcetyl [K]	B2RRD7	B2RRD7										B2RRD7	Peregrin OS=Mus musculus (Mouse) OX=10090 GN=Brpf1 PE=1 SV=1	B2RRD7 [888-895]	MS-275-CTRL	[R].TSVLFSKK.[N]	0	High	1	1	30	1	951.551	8	0		High	1	56.094	0.0003748	0.007044	66	56.37		12803097	15484345	13266707	8720163	27423090	30018872	24233116	20422476	1.00975e+07	1.26207e+07	1.03938e+07	1.14958e+07
Row2333_?	TTSFYSGFSEVAEKR	1xAcetyl [K14]	A2CG63 1xAcetyl [K906]	A2CG63	A2CG63										A2CG63	AT-rich interactive domain-containing protein 4B OS=Mus musculus (Mouse) OX=10090 GN=Arid4b PE=1 SV=1	A2CG63 [893-907]	MS-275-CTRL	[R].TTSFYSGFSEVAEKR.[I]	0	High	1	1	27	1	1750.83	15	0		High	1	77.3446	0	0.000003587	109	77.37		2.12893e+06	1.96362e+06	2.36074e+06	2.25439e+06	2026686	1.49902e+06	1.39176e+06	1.72913e+06	1.72331e+06	1.64182e+06	1.89765e+06	2.90324e+06
Row2377_?	TPSAATPAASSSPSSALATPAKHPADKK	1xAcetyl [K]	Q06831 1xAcetyl [K]	Q06831	Q06831										Q06831	Transcription factor SOX-4 OS=Mus musculus (Mouse) OX=10090 GN=Sox4 PE=1 SV=2	Q06831 [233-260]	MS-275-CTRL	[R].TPSAATPAASSSPSSALATPAKHPADKK.[V]	0	High	1	1	4	2	2689.38	28	0		High	1	43.6527	0	0.0000000099	46	43.73		955648	1.20266e+06	1.29322e+06	569086	2.15364e+06	2570986	2.77795e+06	2687329	782613	1.01168e+06	1.04889e+06	715640
Row2402_?	TPVITGAPYEYR	1xAcetyl [N-Term]																MS-275-CTRL	[-].TPVITGAPYEYR.[-]	0	High	1	1	6	0	1408.71	12	0		High	1	64.5731			51	64.68		1.04938e+06	1114780	820401	766418	1.02291e+06	782699	781265	737255	858204	938631	669922	968765
Row2540_?	FVYTCNECKHHVETR	1xAcetyl [K9]; 2xCarbamidomethyl [C5; C8]	P45481 1xAcetyl [K1712]; B2RWS6 1xAcetyl [K1673]	P45481; B2RWS6	P45481	B2RWS6									P45481; B2RWS6	Histone lysine acetyltransferase CREBBP OS=Mus musculus (Mouse) OX=10090 GN=Crebbp PE=1 SV=3 Histone acetyltransferase p300 OS=Mus musculus (Mouse) OX=10090 GN=Ep300 PE=1 SV=2	P45481 [1704-1718]; B2RWS6 [1665-1679]	MS-275-CTRL	[R].FVYTCNECKHHVETR.[W]	0	High	2	2	25	1	2021.9	15	0	Shared	High	1	42.3178	0	0.0000004694	45	42.24		5.24487e+07	51544672	3.14113e+07	3.91426e+07	2.22095e+07		12304328	21219258	4.05276e+07	4.13927e+07	2.42956e+07	5.2959e+07
Row2675_?	GEKGEVVETVEDVIVRK	1xAcetyl [K3]	Q8R3B7 1xAcetyl [K85]	Q8R3B7	Q8R3B7										Q8R3B7	Bromodomain-containing protein 8 OS=Mus musculus (Mouse) OX=10090 GN=Brd8 PE=1 SV=2	Q8R3B7 [83-99]	MS-275-CTRL	[R].GEKGEVVETVEDVIVRK.[L]	0	High	1	1	15	2	1928.03	17	0		High	1	86.181	0	0.0000000243	76	85.99		1.28972e+06	803094	2885800	871953	723228	470406	198074	87998.7	1.05161e+06	678940	2.31279e+06	1.10462e+06
Row2676_?	GEKGEVVETVEDVIVR	1xAcetyl [K3]	Q8R3B7 1xAcetyl [K85]	Q8R3B7	Q8R3B7										Q8R3B7	Bromodomain-containing protein 8 OS=Mus musculus (Mouse) OX=10090 GN=Brd8 PE=1 SV=2	Q8R3B7 [83-98]	MS-275-CTRL	[R].GEKGEVVETVEDVIVR.[K]	0	High	1	1	28	1	1799.94	16	0		High	1	93.9449	0	0.0000000229	115	93.85		2049502	981726	3.5673e+06	1.4046e+06	784404	599235	228695		1.65993e+06	827900	2.84997e+06	1.79413e+06
Row2784_?	FLTLGSKFR	1xAcetyl [K7]	Q9WV92 1xAcetyl [K413]; O70318 1xAcetyl [K507]	Q9WV92; O70318	Q9WV92	O70318									Q9WV92; O70318	Band 4.1-like protein 3 OS=Mus musculus (Mouse) OX=10090 GN=Epb41l3 PE=1 SV=1 Band 4.1-like protein 2 OS=Mus musculus (Mouse) OX=10090 GN=Epb41l2 PE=1 SV=2	Q9WV92 [407-415]; O70318 [501-509]	MS-275-CTRL	[K].FLTLGSKFR.[Y]	0	High	2	2	10	1	1110.63	9	0	Shared	High	1	77.0815	0	0.001954	43	77.15		584897	539317	985808	675773	617832	665394	451072	150468	482416	458190	802792	852331
Row2856_?	GTSSFGKR	1xAcetyl [K7]	Q9D823 1xAcetyl [K10]	Q9D823	Q9D823										Q9D823	60S ribosomal protein L37 OS=Mus musculus (Mouse) OX=10090 GN=Rpl37 PE=3 SV=3	Q9D823 [4-11]	MS-275-CTRL	[K].GTSSFGKR.[R]	0	High	1	1	16	1	881.448	8	0		High	1	36.3321	0.0004753	0.02246	33	36.34		5104235	6412370	4.19382e+06	3.21544e+06	1.87124e+06	2.19159e+06	2.41638e+06	2158790	4.07966e+06	5.28371e+06	3.34244e+06	4.16641e+06
Row2927_?	HGKYMACCLLYR	1xAcetyl [K3]; 2xCarbamidomethyl [C7; C8]	P68369 1xAcetyl [K311]; P68368 1xAcetyl [K311]	P68369; P68368	P68369	P68368									P68369; P68368	Tubulin alpha-1A chain OS=Mus musculus (Mouse) OX=10090 GN=Tuba1a PE=1 SV=1 Tubulin alpha-4A chain OS=Mus musculus (Mouse) OX=10090 GN=Tuba4a PE=1 SV=1	P68369 [309-320]; P68368 [309-320]	MS-275-CTRL	[R].HGKYMACCLLYR.[G]	0	High	2	4	2	1	1613.74	12	0	Shared	High	1	63.0327	0	0.00001396	45	63.06		1.64493e+06	827842	1.65628e+06	243538	830872	589997	558281		1.33651e+06	699600	1.33842e+06	301793
Row3008_?	GKMSSYAFFVQTCREEHKK	1xAcetyl [K2]; 1xCarbamidomethyl [C13]	P63158 1xAcetyl [K12]; P30681 1xAcetyl [K12]	P63158; P30681	P63158	P30681									P63158; P30681	High mobility group protein B1 OS=Mus musculus (Mouse) OX=10090 GN=Hmgb1 PE=1 SV=2 High mobility group protein B2 OS=Mus musculus (Mouse) OX=10090 GN=Hmgb2 PE=1 SV=3	P63158 [11-29]; P30681 [11-29]	MS-275-CTRL	[R].GKMSSYAFFVQTCREEHKK.[K]	0	High	2	2	22	3	2375.13	19	0	Shared	High	1	58.739	0	0.0001363	52	59.13		1.33657e+07	9.23359e+06	1.89566e+07	1.46826e+06	1.96822e+06	3.91201e+06	5.98266e+06	4.04842e+06	1.05347e+07	7.57417e+06	1.47729e+07	1.87688e+06
Row3009_?	GKMSSYAFFVQTCR	1xAcetyl [K2]; 1xCarbamidomethyl [C13]	P63158 1xAcetyl [K12]; P30681 1xAcetyl [K12]	P63158; P30681	P63158	P30681									P63158; P30681	High mobility group protein B1 OS=Mus musculus (Mouse) OX=10090 GN=Hmgb1 PE=1 SV=2 High mobility group protein B2 OS=Mus musculus (Mouse) OX=10090 GN=Hmgb2 PE=1 SV=3	P63158 [11-24]; P30681 [11-24]	MS-275-CTRL	[R].GKMSSYAFFVQTCR.[E]	0	High	2	2	46	1	1723.79	14	0	Shared	High	1	80.5909	0.0002882	0.0000000305	95	80.6		1.82264e+08	1.19999e+08	233139367	46372663	154919831	1.23816e+08	6.99861e+07	3.61309e+07	1.38315e+08	9.53639e+07	1.75026e+08	6.29253e+07
Row3075_?	GHCPPAPAKPMHPENKLTNHGK	2xAcetyl [K9; K16]; 1xCarbamidomethyl [C3]	Q67FY2 2xAcetyl [K36; K43]	Q67FY2	Q67FY2										Q67FY2	B-cell CLL/lymphoma 9-like protein OS=Mus musculus (Mouse) OX=10090 GN=Bcl9l PE=1 SV=1	Q67FY2 [28-49]	MS-275-CTRL	[R].GHCPPAPAKPMHPENKLTNHGK.[T]	0	High	1	1	12	1	2502.21	22	0		High	1	45.4705	0	0.000001182	33	45.48		3.92931e+06	5169405	3.9992e+06	1.02541e+06	1.33191e+07	8838181	10235243	1.05181e+07	3.15252e+06	4.27088e+06	3.18958e+06	1.30268e+06
Row3080_?	GGVGTGSFPSSGHTAEKGPFGATGGTPAHLLNPSSLSGPAASSLLEK	1xAcetyl [K17]	Q6PDK2 1xAcetyl [K3176]	Q6PDK2	Q6PDK2										Q6PDK2	Histone-lysine N-methyltransferase 2D OS=Mus musculus (Mouse) OX=10090 GN=Kmt2d PE=1 SV=2	Q6PDK2 [3160-3206]	MS-275-CTRL	[R].GGVGTGSFPSSGHTAEKGPFGATGGTPAHLLNPSSLSGPAASSLLEK.[F]	0	High	1	1	7	1	4433.2	47	0		High	1	82.5797	0	0.0000000093	57	82.69		496413	1.90748e+06	3.66596e+06	1.26463e+06		1.95503e+06	311259		410410	1.59546e+06	2.9276e+06	1.61241e+06
Row3165_?	ALTSVVLPSQGPGGASELSSAHQLQQIAAKQK	1xAcetyl [K]	Q6T264 1xAcetyl [K]	Q6T264	Q6T264										Q6T264	Mastermind-like protein 1 OS=Mus musculus (Mouse) OX=10090 GN=Maml1 PE=1 SV=2	Q6T264 [383-414]	MS-275-CTRL	[R].ALTSVVLPSQGPGGASELSSAHQLQQIAAKQK.[R]	0	High	1	1	26	1	3243.73	32	0		High	1	78.5838	0	3.88E-11	54	78.47		3.21431e+06	2.79334e+06	3.67949e+06	1912840	2.10979e+06	1.8898e+06	1272255	1.74312e+06	2.58639e+06	2.32543e+06	2.93824e+06	2.4564e+06
Row3183_?	ANNNVGPGTCDKVNNIHPTVHTK	1xAcetyl [K12]; 1xCarbamidomethyl [C10]	O70546 1xAcetyl [K799]	O70546	O70546										O70546	Lysine-specific demethylase 6A OS=Mus musculus (Mouse) OX=10090 GN=Kdm6a PE=1 SV=2	O70546 [788-810]	MS-275-CTRL	[K].ANNNVGPGTCDKVNNIHPTVHTK.[T]	0	High	1	1	12	1	2529.23	23	0		High	1	47.227	0	0.000001325	41	47.6		2.91721e+06	3554112	3584752	1.92194e+06	2.75628e+06	3.52099e+06	2.09081e+06	3.68609e+06	2.35064e+06	2.94997e+06	2.8637e+06	2.4683e+06
Row3230_?	AIKTPVVK	1xAcetyl [K3]	Q69ZX6 1xAcetyl [K714]	Q69ZX6	Q69ZX6										Q69ZX6	ATPase MORC2A OS=Mus musculus (Mouse) OX=10090 GN=Morc2a PE=1 SV=2	Q69ZX6 [712-719]	MS-275-CTRL	[K].AIKTPVVK.[K]	0	High	1	1	1	1	897.577	8	0		High	1	45.2577	0.0004642	0.01976	35	45.17		2.37017e+06	2.95676e+06	2130313	1.44829e+06	1.05444e+06	1.14729e+06	1.15586e+06	1.1346e+06	1.9156e+06	2.45974e+06	1.71504e+06	1.85092e+06
Row3242_?	ANQISPSNSSLKNPQAGVSPFSSLKGK	1xAcetyl [K25]	Q67FY2 1xAcetyl [K108]	Q67FY2	Q67FY2										Q67FY2	B-cell CLL/lymphoma 9-like protein OS=Mus musculus (Mouse) OX=10090 GN=Bcl9l PE=1 SV=1	Q67FY2 [84-110]	MS-275-CTRL	[K].ANQISPSNSSLKNPQAGVSPFSSLKGK.[V]	0	High	1	1	1	2	2785.45	27	0		High	1	68.0664	0	0.0000000142	52	68.24		379753	485337	364309	349051	965867	1.07422e+06	1.07832e+06	960401	315184	412867	301102	435247
Row3245_?	ASTGSQASDKNKIFGFFNDGEPPTK	1xAcetyl [K]; 1xAcetyl [N-Term]	Q8C569 1xAcetyl [K]; 1xAcetyl [N-Term]	Q8C569	Q8C569										Q8C569	Protein FAM118B OS=Mus musculus (Mouse) OX=10090 GN=Fam118b PE=1 SV=1	Q8C569 [2-26]	MS-275-CTRL	[M].ASTGSQASDKNKIFGFFNDGEPPTK.[K]	0	High	1	1	9	2	2727.29	25	0		High	1	91.4608	0	0.0000005957	52	91.63		706642	482959	1.37662e+06	276978		108943	88216.8		581232	410869	1.11549e+06	343997
Row3246_?	ASTGSQASDKNK	1xAcetyl [K10]; 1xAcetyl [N-Term]	Q8C569 1xAcetyl [K11]; 1xAcetyl [N-Term]	Q8C569	Q8C569										Q8C569	Protein FAM118B OS=Mus musculus (Mouse) OX=10090 GN=Fam118b PE=1 SV=1	Q8C569 [2-13]	MS-275-CTRL	[M].ASTGSQASDKNK.[I]	0	High	1	1	18	1	1277.6	12	0		High	1	34.284	0.0003156	0.00003903	96	34.8		7.71511e+06	9.74465e+06	5718127		8.62786e+06	12232075	4.76927e+06	5062280	6.12962e+06	7.98807e+06	4.53633e+06
Row3247_?	ASSKRPAATDSPK	1xAcetyl [K4]	Q9ERL0 1xAcetyl [K277]	Q9ERL0	Q9ERL0										Q9ERL0	AHD domain-containing protein OS=Mus musculus (Mouse) OX=10090 GN=Mllt1 PE=1 SV=1	Q9ERL0 [274-286]	MS-275-CTRL	[K].ASSKRPAATDSPK.[L]	0	High	1	1	20	1	1357.71	13	0		High	1	27.3735	0	0.0001873	35	27.61		1.72633e+06	1.79889e+06	1.41482e+06	1005349	1.99115e+06	2187629	1.93632e+06	2.06721e+06	1.40167e+06	1.50572e+06	1.14598e+06	1.27675e+06
Row3289_?	APTKPPAGPK	1xAcetyl [K4]	Q9D4C5 1xAcetyl [K150]	Q9D4C5	Q9D4C5										Q9D4C5	ELL-associated factor 1 OS=Mus musculus (Mouse) OX=10090 GN=Eaf1 PE=1 SV=2	Q9D4C5 [147-156]	MS-275-CTRL	[R].APTKPPAGPK.[T]	0	High	1	1	20	0	1005.57	10	0		High	1	34.803	0	0.001703	48	35.03		15101455	19446842	9944675	11002897	8419258	7.45191e+06	4394077	7.63221e+06	1.18817e+07	1.58059e+07	7.82465e+06	1.45635e+07
Row3298_?	APEPPKTDKPGAAPPSTEER	1xAcetyl [K]	A2AGH6 1xAcetyl [K]	A2AGH6	A2AGH6										A2AGH6	Mediator of RNA polymerase II transcription subunit 12 OS=Mus musculus (Mouse) OX=10090 GN=Med12 PE=1 SV=1	A2AGH6 [1765-1784]	MS-275-CTRL	[K].APEPPKTDKPGAAPPSTEER.[K]	0	High	1	1	2	1	2117.05	20	0		High	1	44.2236	0	0.00002643	34	44.28		1.30591e+06	1.18952e+06	1.44011e+06	532976	770006	1.60756e+06	727244	1.48044e+06	1.06462e+06	1.00076e+06	1.16616e+06	669472
Row3308_?	AQVAFKK	1xAcetyl [K]	G3UVV3 1xAcetyl [K]	G3UVV3	G3UVV3										G3UVV3	Zinc finger protein 407 OS=Mus musculus (Mouse) OX=10090 GN=Zfp407 PE=1 SV=1	G3UVV3 [2063-2069]	MS-275-CTRL	[R].AQVAFKK.[M]	0	High	1	1	15	1	833.488	7	0		High	1	41.7287	0.005872	0.1987	40	41.95		2.32348e+06	2.80304e+06	1.7822e+06	1.46773e+06	1.388e+06	1.06887e+06	1.61909e+06	1.97912e+06	1.87841e+06	2.3334e+06	1.43861e+06	1.8762e+06
Row3338_?	ADKTLATQK	1xAcetyl [K3]	Q91YE5 1xAcetyl [K790]	Q91YE5	Q91YE5										Q91YE5	Bromodomain adjacent to zinc finger domain protein 2A OS=Mus musculus (Mouse) OX=10090 GN=Baz2a PE=1 SV=2	Q91YE5 [788-796]	MS-275-CTRL	[R].ADKTLATQK.[R]	0	High	1	1	5	1	1017.56	9	0		High	1	35.8872	0.0001557	0.0006483	68	35.81		3.44739e+06	3.54197e+06	2.82368e+06	1.52276e+06	2199087	2.49175e+06	2218793	2.61525e+06	2.77113e+06	2.94001e+06	2.26374e+06	1.94778e+06
Row3376_?	AAALGAGGGAGAGDDDFDQFDKPGAER	1xAcetyl [K22]; 1xAcetyl [N-Term]	Q9CXK9 1xAcetyl [K23]; 1xAcetyl [N-Term]	Q9CXK9	Q9CXK9										Q9CXK9	RNA-binding protein 33 OS=Mus musculus (Mouse) OX=10090 GN=Rbm33 PE=1 SV=2	Q9CXK9 [2-28]	MS-275-CTRL	[M].AAALGAGGGAGAGDDDFDQFDKPGAER.[S]	0	High	1	1	15	0	2620.15	27	0		High	1	90.1949	0	0.0000000001	102	90.11		499094	400868	587701	284333	159609	238888	230476	532751	412595	341817	482292	353291
Row3394_?	AAPLGPVKFWKPGTEGPGVSISEER	1xAcetyl [K8]; 1xAcetyl [N-Term]	A2ACQ1 1xAcetyl [K9]; 1xAcetyl [N-Term]	A2ACQ1	A2ACQ1										A2ACQ1	RNA helicase OS=Mus musculus (Mouse) OX=10090 GN=Dhx35 PE=1 SV=1	A2ACQ1 [2-26]	MS-275-CTRL	[M].AAPLGPVKFWKPGTEGPGVSISEER.[Q]	0	High	1	1	1	1	2693.39	25	0		High	1	92.7146	0	0.0003049	36	92.75		328301	302719			249192	238352	84477.9		273056	259024
Row3418_?	AHGELAEQHKR	1xAcetyl [K10]	Q8VDR9 1xAcetyl [K1904]	Q8VDR9	Q8VDR9										Q8VDR9	Dedicator of cytokinesis protein 6 OS=Mus musculus (Mouse) OX=10090 GN=Dock6 PE=1 SV=4	Q8VDR9 [1895-1905]	MS-275-CTRL	[R].AHGELAEQHKR.[K]	0	High	1	1	13	1	1317.67	11	0		High	1	25.091	0	0.00007826	47	25.4		440940	519525	495830	270103	218157	459672	486952	366589	365175	441578	407929	335312
Row3452_?	AENLLDGPPNPKR	1xAcetyl [K12]; 1xAcetyl [N-Term]	P45481 1xAcetyl [K13]; 1xAcetyl [N-Term]	P45481	P45481										P45481	Histone lysine acetyltransferase CREBBP OS=Mus musculus (Mouse) OX=10090 GN=Crebbp PE=1 SV=3	P45481 [2-14]	MS-275-CTRL	[M].AENLLDGPPNPKR.[A]	0	High	1	1	10	1	1504.78	13	0		High	1	79.649	0	0.00003172	75	79.87		1.3056e+06	1.49989e+06	1.13228e+06	912081	1.0311e+06	881080	1175327	908941	1.06437e+06	1.25827e+06	920172	1.15636e+06
Row3496_?	DVNAAIATIKTK	1xAcetyl [K10]	P05214 1xAcetyl [K336]; P68369 1xAcetyl [K336]	P05214; P68369	P05214	P68369									P05214; P68369	Tubulin alpha-3 chain OS=Mus musculus (Mouse) OX=10090 GN=Tuba3a PE=1 SV=1 Tubulin alpha-1A chain OS=Mus musculus (Mouse) OX=10090 GN=Tuba1a PE=1 SV=1	P05214 [327-338]; P68369 [327-338]	MS-275-CTRL	[K].DVNAAIATIKTK.[R]	0	High	2	4	2	1	1286.73	12	0	Shared	High	1	70.8368	0	0.0000746	58	70.88		665729	482197	550569	491420	341271	448722	513629		548055	410229	452259	616407
Row3591_?	EITALAPSTMKIK	1xAcetyl [K]	P60710 1xAcetyl [K]; P63260 1xAcetyl [K]	P60710; P63260	P60710	P63260									P60710; P63260	Actin, cytoplasmic 1 OS=Mus musculus (Mouse) OX=10090 GN=Actb PE=1 SV=1 Actin, cytoplasmic 2 OS=Mus musculus (Mouse) OX=10090 GN=Actg1 PE=1 SV=1	P60710 [316-328]; P63260 [316-328]	MS-275-CTRL	[K].EITALAPSTMKIK.[I]	0	High	2	6	28	1	1444.81	13	0	Shared	High	1	70.1576	0	0.00004006	56	70.44		3.43235e+06	2684585	2.50553e+06	1.14493e+06		1.95117e+06	1760836	1.42787e+06	2.75922e+06	2.23598e+06	2.01225e+06	1.45729e+06
Row3598_?	EENTSNESTDVTKGDSKNAK	2xAcetyl [K13; K17]	B2RWS6 2xAcetyl [K1541; K1545]	B2RWS6	B2RWS6										B2RWS6	Histone acetyltransferase p300 OS=Mus musculus (Mouse) OX=10090 GN=Ep300 PE=1 SV=2	B2RWS6 [1529-1548]	MS-275-CTRL	[R].EENTSNESTDVTKGDSKNAK.[K]	0	High	1	1	7	2	2238	20	0		High	1	42.4896	0	0.0000004642	83	42.88		350677	425183	437814	256135	3041605	3.24322e+06	2034532	3.76914e+06	291388	362287	360866	317681
Row3693_?	ATYIGPSTVFGSSGKLANVEQWR	1xAcetyl [K15]	Q61666 1xAcetyl [K114]	Q61666	Q61666										Q61666	Protein HIRA OS=Mus musculus (Mouse) OX=10090 GN=Hira PE=1 SV=3	Q61666 [100-122]	MS-275-CTRL	[R].ATYIGPSTVFGSSGKLANVEQWR.[C]	0	High	1	1	16	1	2510.27	23	0		High	1	93.673	0	4.234E-11	117	93.95		1.62353e+06	866843	2741909	941532	543605	512145	82485.5	90459.8	1.31938e+06	732143	2.19914e+06	1.19435e+06
Row3717_?	DGLDAASYYAPVR	1xAcetyl [N-Term]																MS-275-CTRL	[-].DGLDAASYYAPVR.[-]	0	High	1	1	20	0	1439.68	13	0		High	1	72.8382			65	73		2.88717e+06	2.63653e+06	2.474e+06	1869791	2.33209e+06	2.46188e+06	2513075	2.1263e+06	2.32678e+06	2.19645e+06	1.98731e+06	2.40018e+06
Row3766_?	CSKLPSSTK	1xAcetyl [K3]; 1xCarbamidomethyl [C1]	Q6ZQF7 1xAcetyl [K32]	Q6ZQF7	Q6ZQF7										Q6ZQF7	E3 ubiquitin-protein ligase Jade-2 OS=Mus musculus (Mouse) OX=10090 GN=Jade2 PE=1 SV=2	Q6ZQF7 [30-38]	MS-275-CTRL	[R].CSKLPSSTK.[S]	0	High	1	1	3	1	1049.53	9	0		High	1	37.2449	0.0002899	0.005768	37	37.23		2.33138e+06	5.11658e+06	1.43989e+06	672231		381389	1.01515e+06		1.88471e+06	4.22777e+06	1.16598e+06	847786
Row3773_?	CSKLPSSTKSGWPR	2xAcetyl [K3; K9]; 1xCarbamidomethyl [C1]	Q6ZQF7 2xAcetyl [K32; K38]	Q6ZQF7	Q6ZQF7										Q6ZQF7	E3 ubiquitin-protein ligase Jade-2 OS=Mus musculus (Mouse) OX=10090 GN=Jade2 PE=1 SV=2	Q6ZQF7 [30-43]	MS-275-CTRL	[R].CSKLPSSTKSGWPR.[Q]	0	High	1	1	28	2	1674.83	14	0		High	1	63.9164	0.0003156	0.0000000215	89	64.14		4.70718e+06	4.97318e+06	5.43523e+06	2.83007e+06	7307619	8.51554e+06	8.84079e+06	9.79675e+06	3.76673e+06	4.11073e+06	4.31515e+06	3.65898e+06
Row3874_?	ISSKLASIR	1xAcetyl [K4]	Q8CG46 1xAcetyl [K714]	Q8CG46	Q8CG46										Q8CG46	Structural maintenance of chromosomes protein 5 OS=Mus musculus (Mouse) OX=10090 GN=Smc5 PE=1 SV=1	Q8CG46 [711-719]	MS-275-CTRL	[K].ISSKLASIR.[L]	0	High	1	1	14	1	1016.61	9	0		High	1	55.5897	0.000463	0.01094	53	55.83		3.90322e+06	4.30596e+06	4168671	2695416	1838047	3545561	2.71562e+06	2.70112e+06	3.13189e+06	3.56555e+06	3.3227e+06	3.48195e+06
Row3914_?	ITQDLMAKVR	1xAcetyl [K8]	Q3USH5 1xAcetyl [K929]	Q3USH5	Q3USH5										Q3USH5	Splicing factor, suppressor of white-apricot homolog OS=Mus musculus (Mouse) OX=10090 GN=Sfswap PE=1 SV=2	Q3USH5 [922-931]	MS-275-CTRL	[K].ITQDLMAKVR.[A]	0	High	1	1	2	1	1216.67	10	0		High	1	65.0211	0	0.001568	54	65.23		1.38807e+06	988834	1275292	472990	1.11779e+06	1.1431e+06	1.18294e+06	646614	1.1306e+06	833820	1.03456e+06	592898
Row3916_?	LTCYICKQK	1xAcetyl [K]; 2xCarbamidomethyl [C3; C6]	G5E8P1 1xAcetyl [K]; B2KF05 1xAcetyl [K]	G5E8P1; B2KF05	G5E8P1	B2KF05									G5E8P1; B2KF05	Bromodomain-containing protein 1 OS=Mus musculus (Mouse) OX=10090 GN=Brd1 PE=1 SV=1 Bromodomain and PHD finger-containing protein 3 OS=Mus musculus (Mouse) OX=10090 GN=Brpf3 PE=1 SV=1	G5E8P1 [325-333]; B2KF05 [323-331]	MS-275-CTRL	[K].LTCYICKQK.[G]	0	High	2	2	14	1	1255.62	9	1	Shared	High	1	53.3468	0.001312	0.04376	45	53.24		1.14333e+06	1.07775e+06	1.10861e+06	631444	510353	855978	686396		933881	907834	901224	795486
Row4031_?	IPIKLISK	1xAcetyl [K4]	Q9JIY2 1xAcetyl [K29]	Q9JIY2	Q9JIY2										Q9JIY2	E3 ubiquitin-protein ligase Hakai OS=Mus musculus (Mouse) OX=10090 GN=Cbll1 PE=1 SV=1	Q9JIY2 [26-33]	MS-275-CTRL	[R].IPIKLISK.[Q]	0	High	1	1	7	1	953.639	8	0		High	1	64.3607	0.0004663	0.009117	40	64.65		627983	824810	657504	576431	1.90486e+06	2.08301e+06	2100592	1.44878e+06	517419	697069	538675	725038
Row4033_?	LIQQQLVLLLHAHKCQR	1xAcetyl [K14]; 1xCarbamidomethyl [C15]	P45481 1xAcetyl [K365]; B2RWS6 1xAcetyl [K351]	P45481; B2RWS6	P45481	B2RWS6									P45481; B2RWS6	Histone lysine acetyltransferase CREBBP OS=Mus musculus (Mouse) OX=10090 GN=Crebbp PE=1 SV=3 Histone acetyltransferase p300 OS=Mus musculus (Mouse) OX=10090 GN=Ep300 PE=1 SV=2	P45481 [352-368]; B2RWS6 [338-354]	MS-275-CTRL	[K].LIQQQLVLLLHAHKCQR.[R]	0	High	2	2	7	1	2140.22	17	0	Shared	High	1	74.6051	0	0.000000229	31	74.59		3.53114e+06	2.93686e+06	5764680	2.96892e+06	1.23196e+06	1.08037e+06	443992		2.83746e+06	2.44339e+06	4.57271e+06	3.84168e+06
Row4078_?	ILSYKIGK	1xAcetyl [K5]	P47753 1xAcetyl [K278]; P47754 1xAcetyl [K278]	P47753; P47754	P47753	P47754									P47753; P47754	F-actin-capping protein subunit alpha-1 OS=Mus musculus (Mouse) OX=10090 GN=Capza1 PE=1 SV=4 F-actin-capping protein subunit alpha-2 OS=Mus musculus (Mouse) OX=10090 GN=Capza2 PE=1 SV=3	P47753 [274-281]; P47754 [274-281]	MS-275-CTRL	[K].ILSYKIGK.[E]	0	High	2	2	5	1	963.587	8	0	Shared	High	1	57.848	0.0001293	0.006973	36	58.09		1370529	1.50363e+06	1.46702e+06	999242	773112	1114949	1.08684e+06	734547	1.11652e+06	1.26137e+06	1.18762e+06	1.26887e+06
Row4115_?	NIQQTVSTKGPPEKR	2xAcetyl [K9; K14]	Q921D4 2xAcetyl [K236; K241]	Q921D4	Q921D4										Q921D4	Mediator of RNA polymerase II transcription subunit 6 OS=Mus musculus (Mouse) OX=10090 GN=Med6 PE=1 SV=2	Q921D4 [228-242]	MS-275-CTRL	[K].NIQQTVSTKGPPEKR.[M]	0	High	1	1	3	2	1766.94	15	0		High	1	54.1034	0	0.00001069	73	54.49		1.81939e+06	2.06398e+06	1.91296e+06	1.40231e+06	2.42943e+06	3570594	3.69846e+06	4.30591e+06	1.47611e+06	1.72467e+06	1.54253e+06	1.79116e+06
Row4116_?	NIQQTVSTKGPPEKR	1xAcetyl [K]	Q921D4 1xAcetyl [K]	Q921D4	Q921D4										Q921D4	Mediator of RNA polymerase II transcription subunit 6 OS=Mus musculus (Mouse) OX=10090 GN=Med6 PE=1 SV=2	Q921D4 [228-242]	MS-275-CTRL	[K].NIQQTVSTKGPPEKR.[M]	0	High	1	1	21	2	1724.93	15	0		High	1	42.8536	0	0.00001887	94	43.05		1.09251e+07	1.28372e+07	1.54521e+07	3.79866e+06	3.91764e+06	6553679	1.20444e+07	9.37315e+06	8.63625e+06	1.04874e+07	1.20785e+07	4.93632e+06
Row4121_?	NLLSVAYKNVVGAR	1xAcetyl [K8]	P68510 1xAcetyl [K50]; P61982 1xAcetyl [K50]; Q9CQV8 1xAcetyl [K51]; P63101 1xAcetyl [K49]	P68510; P61982; Q9CQV8; P63101	P68510	P61982	Q9CQV8	P63101							P68510; P61982; Q9CQV8; P63101	14-3-3 protein eta OS=Mus musculus (Mouse) OX=10090 GN=Ywhah PE=1 SV=2 14-3-3 protein gamma OS=Mus musculus (Mouse) OX=10090 GN=Ywhag PE=1 SV=2 14-3-3 protein beta/alpha OS=Mus musculus (Mouse) OX=10090 GN=Ywhab PE=1 SV=3 14-3-3 protein zeta/delta OS=Mus musculus (Mouse) OX=10090 GN=Ywhaz PE=1 SV=1	P68510 [43-56]; P61982 [43-56]; Q9CQV8 [44-57]; P63101 [42-55]	MS-275-CTRL	[R].NLLSVAYKNVVGAR.[R]	0	High	4	4	32	1	1545.87	14	2	Shared	High	1	89.3222	0	0.0000001518	101	89.41		2.80814e+06	1.28598e+06	4.07932e+06	1.93342e+06	1.03149e+06	775563	355813		2.264e+06	1.08087e+06	3.25253e+06	2.48329e+06
Row4137_?	NNIKLYVR	1xAcetyl [K4]	P07901 1xAcetyl [K363]; P11499 1xAcetyl [K354]	P07901; P11499	P07901	P11499									P07901; P11499	Heat shock protein HSP 90-alpha OS=Mus musculus (Mouse) OX=10090 GN=Hsp90aa1 PE=1 SV=4 Heat shock protein HSP 90-beta OS=Mus musculus (Mouse) OX=10090 GN=Hsp90ab1 PE=1 SV=3	P07901 [360-367]; P11499 [351-358]	MS-275-CTRL	[K].NNIKLYVR.[R]	0	High	2	2	20	1	1061.61	8	0	Shared	High	1	58.9656	0.0003748	0.02052	40	59.1		9440433	9878075	10474443	6108770	5621446	8615636	7094246	9131539	7.47845e+06	8.09608e+06	8.23512e+06	8.00377e+06
Row4138_?	NNKKTSKNKSSLSR	4xAcetyl [K3; K4; K7; K9]	B2RWS6 4xAcetyl [K1553; K1554; K1557; K1559]	B2RWS6	B2RWS6										B2RWS6	Histone acetyltransferase p300 OS=Mus musculus (Mouse) OX=10090 GN=Ep300 PE=1 SV=2	B2RWS6 [1551-1564]	MS-275-CTRL	[K].NNKKTSKNKSSLSR.[G]	0	High	1	1	5	4	1759.93	14	0		High	1	46.8189	0	0.000001059	96	47.15		454873	544020	288134		3.14506e+06	6.84445e+06	5052487	3.33338e+06	376544	462135	238976
Row4140_?	NNKKTSKNK	3xAcetyl [K3; K4; K7]	B2RWS6 3xAcetyl [K1553; K1554; K1557]	B2RWS6	B2RWS6										B2RWS6	Histone acetyltransferase p300 OS=Mus musculus (Mouse) OX=10090 GN=Ep300 PE=1 SV=2	B2RWS6 [1551-1559]	MS-275-CTRL	[K].NNKKTSKNK.[S]	0	High	1	1	9	3	1187.64	9	0		High	1	29.3747	0.0004663	0.008598	47	29.62		692278	1.07487e+06		451966	2.63987e+06	4.29999e+06	4125140	3.69612e+06	569587	905431		566099
Row4141_?	NNKKTNKNK	3xAcetyl [K3; K4; K7]	P45481 3xAcetyl [K1592; K1593; K1596]	P45481	P45481										P45481	Histone lysine acetyltransferase CREBBP OS=Mus musculus (Mouse) OX=10090 GN=Crebbp PE=1 SV=3	P45481 [1590-1598]	MS-275-CTRL	[K].NNKKTNKNK.[S]	0	High	1	1	37	3	1214.65	9	0		High	1	28.8441	0	0.002175	56	28.95		6.8809e+06	1.24811e+07	3.76479e+06	4.50204e+06	2.08177e+06	2.22902e+06	3.0597e+06	2.19893e+06	5.47592e+06	1.02e+07	3.00533e+06	5.86757e+06
Row4148_?	NNKKTNKNKSSISR	4xAcetyl [K3; K4; K7; K9]	P45481 4xAcetyl [K1592; K1593; K1596; K1598]	P45481	P45481										P45481	Histone lysine acetyltransferase CREBBP OS=Mus musculus (Mouse) OX=10090 GN=Crebbp PE=1 SV=3	P45481 [1590-1603]	MS-275-CTRL	[K].NNKKTNKNKSSISR.[A]	0	High	1	1	36	4	1786.94	14	0		High	1	45.0834	0	0.000000029	113	45.32		9.95433e+06	1.49916e+07	8.80358e+06	6.71119e+06	26367466	2.59866e+07	2.50673e+07	2.20568e+07	7.87948e+06	1.2224e+07	6.93939e+06	8.80738e+06
Row4149_?	NLKPPPPESWNTVSGKK	1xAcetyl [K]	B2RRE7 1xAcetyl [K]	B2RRE7	B2RRE7										B2RRE7	OTU domain-containing protein 4 OS=Mus musculus (Mouse) OX=10090 GN=Otud4 PE=1 SV=1	B2RRE7 [327-343]	MS-275-CTRL	[K].NLKPPPPESWNTVSGKK.[M]	0	High	1	1	2	1	1921.02	17	0		High	1	57.2061	0	0.0000000099	69	57.4		2.19629e+06	2344349	2.10238e+06	1.40805e+06	944518	1.08337e+06	951395	832528	1.77703e+06	1.95587e+06	1.69289e+06	1.79862e+06
Row4156_?	NGGKLSNDHQQNQSK	1xAcetyl [K4]	Q3U8K7 1xAcetyl [K20]	Q3U8K7	Q3U8K7										Q3U8K7	Histone-lysine N-methyltransferase KMT5B OS=Mus musculus (Mouse) OX=10090 GN=Kmt5b PE=1 SV=2	Q3U8K7 [17-31]	MS-275-CTRL	[R].NGGKLSNDHQQNQSK.[L]	0	High	1	1	20	1	1696.8	15	0		High	1	25.9042	0	0.000003788	37	26.76		8508168	7700920	7.45116e+06	4595751	5284452	7685026	5956022	7.12738e+06	6.75011e+06	6.33113e+06	5.88794e+06	5.99184e+06
Row4246_?	NQKTSASLNK	1xAcetyl [K3]	Q02395 1xAcetyl [K23]	Q02395	Q02395										Q02395	Metal-response element-binding transcription factor 2 OS=Mus musculus (Mouse) OX=10090 GN=Mtf2 PE=1 SV=2	Q02395 [21-30]	MS-275-CTRL	[R].NQKTSASLNK.[L]	0	High	1	1	16	1	1132.6	10	0		High	1	32.9734	0	0.002902	56	33.11		2.3121e+06	3102734	2.17182e+06	1.13725e+06	3702428	6619080	5.36178e+06	5.66756e+06	1.86934e+06	2.57964e+06	1.74795e+06	1.44735e+06
Row4325_?	LVSEKLASYQAAR	1xAcetyl [K5]	P01108 1xAcetyl [K149]	P01108	P01108										P01108	Myc proto-oncogene protein OS=Mus musculus (Mouse) OX=10090 GN=Myc PE=1 SV=1	P01108 [145-157]	MS-275-CTRL	[K].LVSEKLASYQAAR.[K]	0	High	1	1	35	1	1477.8	13	0		High	1	63.7187	0	0.0000012	89	63.76		9.36264e+06	1.00932e+07	12946579	7215827	2575632	2.60224e+06	2.20763e+06	2.98378e+06	7.41771e+06	8.2702e+06	1.01467e+07	9.48152e+06
Row4333_?	LYATMEKHK	1xAcetyl [K7]	P45481 1xAcetyl [K1628]; B2RWS6 1xAcetyl [K1589]	P45481; B2RWS6	P45481	B2RWS6									P45481; B2RWS6	Histone lysine acetyltransferase CREBBP OS=Mus musculus (Mouse) OX=10090 GN=Crebbp PE=1 SV=3 Histone acetyltransferase p300 OS=Mus musculus (Mouse) OX=10090 GN=Ep300 PE=1 SV=2	P45481 [1622-1630]; B2RWS6 [1583-1591]	MS-275-CTRL	[K].LYATMEKHK.[E]	0	High	2	2	36	1	1162.59	9	0	Shared	High	1	40.1569	0.0003156	0.001396	43	40.43		2.96275e+07	2.72636e+07	2.63194e+07	1.66907e+07	3.43124e+07	3.5404e+07	28955821	3.5756e+07	2.30839e+07	2.20668e+07	2.04108e+07	2.22517e+07
Row4419_?	MVKWGLGLDDEGSSQGEPQSKSPQESR	2xAcetyl [K3; K21]	P45481 2xAcetyl [K1745; K1763]	P45481	P45481										P45481	Histone lysine acetyltransferase CREBBP OS=Mus musculus (Mouse) OX=10090 GN=Crebbp PE=1 SV=3	P45481 [1743-1769]	MS-275-CTRL	[K].MVKWGLGLDDEGSSQGEPQSKSPQESR.[R]	0	High	1	1	8	2	3016.4	27	0		High	1	80.4455	0	1.888E-12	89	80.57		2.19181e+06	1.66186e+06	2414533		1.47012e+06	1852090	1.03385e+06	93768.6	1.77346e+06	1.39238e+06	1.94024e+06
Row4420_?	MVKWGLGLDDEGSSQGEPQSK	1xAcetyl [K3]	P45481 1xAcetyl [K1745]	P45481	P45481										P45481	Histone lysine acetyltransferase CREBBP OS=Mus musculus (Mouse) OX=10090 GN=Crebbp PE=1 SV=3	P45481 [1743-1763]	MS-275-CTRL	[K].MVKWGLGLDDEGSSQGEPQSK.[S]	0	High	1	1	21	1	2290.07	21	0		High	1	79.4573	0	0.0000000038	102	79.54		4.90298e+06	2.43319e+06	4.93818e+06	683016	2.68655e+06	2071905	1.37394e+06	397436	3.92109e+06	2.02906e+06	3.92614e+06	861626
Row4472_?	KENTAQGPGAEVALVGGLKLLAR	1xAcetyl [K19]	Q8K1C0 1xAcetyl [K505]	Q8K1C0	Q8K1C0										Q8K1C0	Protein angel homolog 2 OS=Mus musculus (Mouse) OX=10090 GN=Angel2 PE=1 SV=1	Q8K1C0 [487-509]	MS-275-CTRL	[K].KENTAQGPGAEVALVGGLKLLAR.[L]	0	High	1	1	5	2	2334.31	23	0		High	1	90.3027	0	0.0000000021	82	90.32		722014	153245	1.99616e+06	420474	93257.1	164634			593691	132232	1.6086e+06	525997
Row4528_?	KNNKKTNKNK	4xAcetyl [K1; K4; K5; K8]	P45481 4xAcetyl [K1589; K1592; K1593; K1596]	P45481	P45481										P45481	Histone lysine acetyltransferase CREBBP OS=Mus musculus (Mouse) OX=10090 GN=Crebbp PE=1 SV=3	P45481 [1589-1598]	MS-275-CTRL	[K].KNNKKTNKNK.[S]	0	High	1	1	14	4	1384.75	10	0		High	1	31.9511	0.0003156	0.0005956	58	32.01		1.40495e+06	1.76601e+06	872671	818373	565365	1.38831e+06	1.06927e+06	1.74162e+06	1.14415e+06	1.47854e+06	711950	1.03561e+06
Row4529_?	KNNKKTNKNK	3xAcetyl [K4; K5; K8]	P45481 3xAcetyl [K1592; K1593; K1596]	P45481	P45481										P45481	Histone lysine acetyltransferase CREBBP OS=Mus musculus (Mouse) OX=10090 GN=Crebbp PE=1 SV=3	P45481 [1589-1598]	MS-275-CTRL	[K].KNNKKTNKNK.[S]	0	High	1	1	16	4	1342.74	10	0		High	1	23.5881	0.000867	0.008582	39	23.94		533128	882333	396553	496661	133315		210663		440309	745063	327339	623096
Row4547_?	KLEFSPQTLCCYGKQLCTIPR	1xAcetyl [K14]; 3xCarbamidomethyl [C10; C11; C17]	B2RWS6 1xAcetyl [K1179]	B2RWS6	B2RWS6										B2RWS6	Histone acetyltransferase p300 OS=Mus musculus (Mouse) OX=10090 GN=Ep300 PE=1 SV=2	B2RWS6 [1166-1186]	MS-275-CTRL	[R].KLEFSPQTLCCYGKQLCTIPR.[D]	0	High	1	1	4	2	2641.29	21	0		High	1	84.053	0	0.0000000396	97	83.89		1.66139e+06	1.59719e+06	1.85586e+06	1.37398e+06	759618	563408			1.3497e+06	1.33885e+06	1.49716e+06	1.75435e+06
Row4549_?	KKNNKKTSKNK	4xAcetyl [K2; K5; K6; K9]	B2RWS6 4xAcetyl [K1550; K1553; K1554; K1557]	B2RWS6	B2RWS6										B2RWS6	Histone acetyltransferase p300 OS=Mus musculus (Mouse) OX=10090 GN=Ep300 PE=1 SV=2	B2RWS6 [1549-1559]	MS-275-CTRL	[K].KKNNKKTSKNK.[S]	0	High	1	1	8	5	1485.84	11	0		High	1	26.9819	0	0.0001749	54	27.18			546018		147654	1.12411e+06	1.44534e+06	1.4563e+06	1.14774e+06		463811		181397
Row4550_?	KKNNKKTNKNK	4xAcetyl [K2; K5; K6; K]	P45481 4xAcetyl [K1589; K1592; K1593; K]	P45481	P45481										P45481	Histone lysine acetyltransferase CREBBP OS=Mus musculus (Mouse) OX=10090 GN=Crebbp PE=1 SV=3	P45481 [1588-1598]	MS-275-CTRL	[K].KKNNKKTNKNK.[S]	0	High	1	1	17	5	1512.85	11	0		High	1	26.1004	0.0002882	0.00001418	64	26.62		1.88749e+06	3032058	1.56275e+06	1.61684e+06	453153	248154	280743	296759	1.53055e+06	2.5216e+06	1.26393e+06	2.07027e+06
Row4554_?	KKEESTAASETPEGSQGDSKNAKKK	3xAcetyl [K20; K23; K24]	P45481 3xAcetyl [K1584; K1587; K1588]	P45481	P45481										P45481	Histone lysine acetyltransferase CREBBP OS=Mus musculus (Mouse) OX=10090 GN=Crebbp PE=1 SV=3	P45481 [1565-1589]	MS-275-CTRL	[R].KKEESTAASETPEGSQGDSKNAKKK.[N]	0	High	1	1	22	5	2761.35	25	0		High	1	34.946	0	0.0000000016	74	35.12		9.65696e+06	9177209	6.48434e+06	5.90062e+06	10311237	9.39664e+06	6.01409e+06	9.70456e+06	7.64746e+06	7.52849e+06	5.13456e+06	7.72642e+06
Row4556_?	KKEESTAASETPEGSQGDSKNAKK	2xAcetyl [K20; K]	P45481 2xAcetyl [K1584; K]	P45481	P45481										P45481	Histone lysine acetyltransferase CREBBP OS=Mus musculus (Mouse) OX=10090 GN=Crebbp PE=1 SV=3	P45481 [1565-1588]	MS-275-CTRL	[R].KKEESTAASETPEGSQGDSKNAKK.[K]	0	High	1	1	20	4	2591.24	24	0		High	1	31.9205	0	0.0000000031	68	32.32		1.52599e+06	1330646	933668	709431	932210	1.03506e+06	755986	1.10825e+06	1.24123e+06	1.11794e+06	760948	895535
Row4564_?	KKEESTAASETPEGSQGDSKNAK	1xAcetyl [K20]	P45481 1xAcetyl [K1584]	P45481	P45481										P45481	Histone lysine acetyltransferase CREBBP OS=Mus musculus (Mouse) OX=10090 GN=Crebbp PE=1 SV=3	P45481 [1565-1587]	MS-275-CTRL	[R].KKEESTAASETPEGSQGDSKNAK.[K]	0	High	1	1	29	3	2421.14	23	0		High	1	28.7932	0	0.0000000003	74	29.06		6.87258e+06	7.18191e+06	4395787	4164657	1.15266e+06	1.04741e+06	534952	976967	5.4694e+06	5.90952e+06	3.50096e+06	5.42055e+06
Row4575_?	KKPGMPNVSNDLSQKLYATMEK	1xAcetyl [K15]	B2RWS6 1xAcetyl [K1582]	B2RWS6	B2RWS6										B2RWS6	Histone acetyltransferase p300 OS=Mus musculus (Mouse) OX=10090 GN=Ep300 PE=1 SV=2	B2RWS6 [1568-1589]	MS-275-CTRL	[K].KKPGMPNVSNDLSQKLYATMEK.[H]	0	High	1	1	1	2	2521.28	22	0		High	1	75.9093	0	0.00004835	39	75.73		1.66593e+06	1.0896e+06	2.06234e+06	224410	501660	551816	137399		1.35333e+06	917693	1.66112e+06	277697
Row4583_?	KKPSMPNVSNDLSQKLYATMEK	1xAcetyl [K15]	P45481 1xAcetyl [K1621]	P45481	P45481										P45481	Histone lysine acetyltransferase CREBBP OS=Mus musculus (Mouse) OX=10090 GN=Crebbp PE=1 SV=3	P45481 [1607-1628]	MS-275-CTRL	[K].KKPSMPNVSNDLSQKLYATMEK.[H]	0	High	1	1	10	2	2551.29	22	0		High	1	76.6088	0	0.0000000018	114	76.65		8.32978e+06	3.95059e+06	8601274			642928	159120		6.61061e+06	3.27477e+06	6.78227e+06
Row4585_?	KNNKKTNKNKSSISR	4xAcetyl [K8; K10; K]	P45481 4xAcetyl [K1596; K1598; K]	P45481	P45481										P45481	Histone lysine acetyltransferase CREBBP OS=Mus musculus (Mouse) OX=10090 GN=Crebbp PE=1 SV=3	P45481 [1589-1603]	MS-275-CTRL	[K].KNNKKTNKNKSSISR.[A]	0	High	1	1	27	5	1915.04	15	0		High	1	39.0374	0	0.000002157	65	39.27		1.27573e+06	1237381	838812	697227	1.66407e+06	1.87118e+06	1.50237e+06	1.18094e+06	1.04037e+06	1.04052e+06	684730	879865
Row4709_?	HTPLSKLMK	1xAcetyl [K6]	Q9Z172 1xAcetyl [K41]; P61957 1xAcetyl [K42]	Q9Z172; P61957	Q9Z172	P61957									Q9Z172; P61957	Small ubiquitin-related modifier 3 OS=Mus musculus (Mouse) OX=10090 GN=Sumo3 PE=1 SV=1 Small ubiquitin-related modifier 2 OS=Mus musculus (Mouse) OX=10090 GN=Sumo2 PE=1 SV=1	Q9Z172 [36-44]; P61957 [37-45]	MS-275-CTRL	[R].HTPLSKLMK.[A]	0	High	2	2	17	1	1096.62	9	0	Shared	High	1	53.3605	0	0.001725	51	53.79		12054192	10381959	12355705	5.95458e+06	9036261	9046487	7396434	4628766	9.5152e+06	8.50384e+06	9.69034e+06	7.7983e+06
Row4743_?	KNNKKTNKNKSSISR	5xAcetyl [K1; K4; K5; K8; K10]	P45481 5xAcetyl [K1589; K1592; K1593; K1596; K1598]	P45481	P45481										P45481	Histone lysine acetyltransferase CREBBP OS=Mus musculus (Mouse) OX=10090 GN=Crebbp PE=1 SV=3	P45481 [1589-1603]	MS-275-CTRL	[K].KNNKKTNKNKSSISR.[A]	0	High	1	1	14	5	1957.05	15	0		High	1	46.9838	0	0.00001819	92	46.99		1311392	1.15622e+06	1.08105e+06	677461	8447737	10128183	8865679	7.72258e+06	1.06902e+06	973086	879144	854496
Row4744_?	KNNKKTSKNK	3xAcetyl [K4; K5; K8]	B2RWS6 3xAcetyl [K1553; K1554; K1557]	B2RWS6	B2RWS6										B2RWS6	Histone acetyltransferase p300 OS=Mus musculus (Mouse) OX=10090 GN=Ep300 PE=1 SV=2	B2RWS6 [1550-1559]	MS-275-CTRL	[K].KNNKKTSKNK.[S]	0	High	1	1	4	4	1315.73	10	0		High	1	24.0478	0.0004243	0.0121	37	24.54		42538			75315	417390	692863	1.13751e+06	288741	36444.4			91455.9
Row4830_?	IKEKYIDQEELNK	1xAcetyl [K]	P07901 1xAcetyl [K]; P11499 1xAcetyl [K]	P07901; P11499	P07901	P11499									P07901; P11499	Heat shock protein HSP 90-alpha OS=Mus musculus (Mouse) OX=10090 GN=Hsp90aa1 PE=1 SV=4 Heat shock protein HSP 90-beta OS=Mus musculus (Mouse) OX=10090 GN=Hsp90ab1 PE=1 SV=3	P07901 [281-293]; P11499 [272-284]	MS-275-CTRL	[K].IKEKYIDQEELNK.[T]	0	High	2	2	10	2	1691.89	13	0	Shared	High	1	51.9178	0	0.0000006139	72	52.4		2.60063e+06		2230192	1.05874e+06	1.35397e+06	3.93731e+06			2.09904e+06		1.79423e+06	1.34577e+06
Row4831_?	LKEKYEKDIAAYR	1xAcetyl [K]	P63158 1xAcetyl [K]; P30681 1xAcetyl [K]	P63158; P30681	P63158	P30681									P63158; P30681	High mobility group protein B1 OS=Mus musculus (Mouse) OX=10090 GN=Hmgb1 PE=1 SV=2 High mobility group protein B2 OS=Mus musculus (Mouse) OX=10090 GN=Hmgb2 PE=1 SV=3	P63158 [151-163]; P30681 [151-163]	MS-275-CTRL	[K].LKEKYEKDIAAYR.[A]	0	High	2	2	27	3	1668.9	13	0	Shared	High	1	49.9538	0	0.00001886	68	50.41		5.27647e+06	4.56754e+06	6.75872e+06	2.37972e+06	2.60283e+06	2.7745e+06	2.48054e+06	3.76708e+06	4.21529e+06	3.7794e+06	5.34853e+06	3.06752e+06
Row4844_?	LIAMKTVK	1xAcetyl [K5]	Q61026 1xAcetyl [K785]	Q61026	Q61026										Q61026	Nuclear receptor coactivator 2 OS=Mus musculus (Mouse) OX=10090 GN=Ncoa2 PE=1 SV=3	Q61026 [781-788]	MS-275-CTRL	[K].LIAMKTVK.[E]	0	High	1	1	12	1	945.58	8	0		High	1	53.6482	0.001074	0.03264	34	54.26		13719471	13609200	12703128	8604236	13562534	12139902	10854594	9011814	1.08094e+07	1.11101e+07	9.9587e+06	1.13403e+07
Row4852_?	LKTPTKPPCQ	1xAcetyl [K6]; 1xCarbamidomethyl [C9]	Q8CHI8 1xAcetyl [K3068]	Q8CHI8	Q8CHI8										Q8CHI8	E1A-binding protein p400 OS=Mus musculus (Mouse) OX=10090 GN=Ep400 PE=1 SV=3	Q8CHI8 [3063-3072]	MS-275-CTRL	[R].LKTPTKPPCQ.[-]	0	High	1	1	10	1	1211.65	10	0		High	1	44.7159	0	0.0001875	49	44.67		13098211	14003917	7693259	6946903	3.49457e+06	3.53924e+06	2.92507e+06	4.01074e+06	1.03269e+07	1.14283e+07	6.07636e+06	9.12216e+06
Row4926_?	KYEFSPQTLCCYGKQLCTIPR	1xAcetyl [K14]; 3xCarbamidomethyl [C10; C11; C17]	P45481 1xAcetyl [K1217]	P45481	P45481										P45481	Histone lysine acetyltransferase CREBBP OS=Mus musculus (Mouse) OX=10090 GN=Crebbp PE=1 SV=3	P45481 [1204-1224]	MS-275-CTRL	[R].KYEFSPQTLCCYGKQLCTIPR.[D]	0	High	1	1	15	2	2691.27	21	0		High	1	81.6635	0	3.105E-11	120	81.86		4939791	4429899	4.99856e+06	2.71263e+06	795348	1.18708e+06	457534	950010	3.9501e+06	3.66689e+06	3.97342e+06	3.50457e+06
Row4944_?	KPTKPESQPPGKR	1xAcetyl [K12]	A2AQH4 1xAcetyl [K1195]	A2AQH4	A2AQH4										A2AQH4	BCL-6 corepressor-like protein 1 OS=Mus musculus (Mouse) OX=10090 GN=Bcorl1 PE=2 SV=1	A2AQH4 [1184-1196]	MS-275-CTRL	[R].KPTKPESQPPGKR.[T]	0	High	1	1	3	1	1491.83	13	0		High	1	24.7191	0	0.00003989	32	25.17			249443	232013	147965	722046	948457	838051	720554		213948	193051	181786
Row4959_?	KPGQTVSSKR	1xAcetyl [K9]	Q8C0I4 1xAcetyl [K556]	Q8C0I4	Q8C0I4										Q8C0I4	Enhancer of polycomb homolog 2 OS=Mus musculus (Mouse) OX=10090 GN=Epc2 PE=2 SV=2	Q8C0I4 [548-557]	MS-275-CTRL	[R].KPGQTVSSKR.[V]	0	High	1	1	18	1	1129.63	10	0		High	1	23.6559	0	0.001922	54	24.51				1.23676e+06	872366		579835	560465				1.00376e+06	1.10516e+06
Row4972_?	KRGEKGEVVETVEDVIVR	1xAcetyl [K]	Q8R3B7 1xAcetyl [K]	Q8R3B7	Q8R3B7										Q8R3B7	Bromodomain-containing protein 8 OS=Mus musculus (Mouse) OX=10090 GN=Brd8 PE=1 SV=2	Q8R3B7 [81-98]	MS-275-CTRL	[R].KRGEKGEVVETVEDVIVR.[K]	0	High	1	1	28	3	2084.13	18	0		High	1	74.6447	0.0003156	0.0000001402	77	75		5736764	4.27338e+06	7.33092e+06	4.07181e+06	2.01453e+06	2.6029e+06	1.02609e+06	539704	4.57746e+06	3.53891e+06	5.79433e+06	5.29764e+06
Row4974_?	KREENTSNESTDVTKGDSKNAK	2xAcetyl [K15; K19]	B2RWS6 2xAcetyl [K1541; K1545]	B2RWS6	B2RWS6										B2RWS6	Histone acetyltransferase p300 OS=Mus musculus (Mouse) OX=10090 GN=Ep300 PE=1 SV=2	B2RWS6 [1527-1548]	MS-275-CTRL	[R].KREENTSNESTDVTKGDSKNAK.[K]	0	High	1	1	15	4	2522.2	22	0		High	1	33.2426	0	0.0000000008	85	33.47		720095	1.17481e+06	1.2345e+06	562178	9.71362e+06	1.04308e+07	6.39867e+06	8.64397e+06	592136	988538	1.00195e+06	706804
Row4975_?	KREENTSNESTDVTKGDSKNAK	1xAcetyl [K]	B2RWS6 1xAcetyl [K]	B2RWS6	B2RWS6										B2RWS6	Histone acetyltransferase p300 OS=Mus musculus (Mouse) OX=10090 GN=Ep300 PE=1 SV=2	B2RWS6 [1527-1548]	MS-275-CTRL	[R].KREENTSNESTDVTKGDSKNAK.[K]	0	High	1	1	22	4	2480.19	22	0		High	1	27.4262	0.000466	1	41	27.55		718363	593398	465034	364991		306032	118850	280898	590732	503540	382958	455474
Row4979_?	KRGEKGEVVETVEDVIVRK	1xAcetyl [K]	Q8R3B7 1xAcetyl [K]	Q8R3B7	Q8R3B7										Q8R3B7	Bromodomain-containing protein 8 OS=Mus musculus (Mouse) OX=10090 GN=Brd8 PE=1 SV=2	Q8R3B7 [81-99]	MS-275-CTRL	[R].KRGEKGEVVETVEDVIVRK.[L]	0	High	1	1	14	4	2212.23	19	0		High	1	70.3061	0	0.0000001108	59	70.28		3.43116e+06	2.3996e+06	5.0202e+06	2.25143e+06	1.15575e+06		565876	364204	2.75827e+06	2.00139e+06	3.99036e+06	2.89937e+06
Row4997_?	IAVFQGKK	1xAcetyl [K]	Q9CZ91 1xAcetyl [K]	Q9CZ91	Q9CZ91										Q9CZ91	Serum response factor-binding protein 1 OS=Mus musculus (Mouse) OX=10090 GN=Srfbp1 PE=1 SV=1	Q9CZ91 [429-436]	MS-275-CTRL	[K].IAVFQGKK.[I]	0	High	1	1	24	1	932.556	8	0		High	1	51.9967	0.0007071	0.02645	52	52.14		2.80133e+06	3.22158e+06	2608931	1.85902e+06	1.31077e+06	1.33192e+06	1.26853e+06	1.25013e+06	2.25859e+06	2.6772e+06	2.09404e+06	2.38612e+06
Row5019_?	IDWNKILSYK	1xAcetyl [K5]	P47753 1xAcetyl [K273]; P47754 1xAcetyl [K273]	P47753; P47754	P47753	P47754									P47753; P47754	F-actin-capping protein subunit alpha-1 OS=Mus musculus (Mouse) OX=10090 GN=Capza1 PE=1 SV=4 F-actin-capping protein subunit alpha-2 OS=Mus musculus (Mouse) OX=10090 GN=Capza2 PE=1 SV=3	P47753 [269-278]; P47754 [269-278]	MS-275-CTRL	[K].IDWNKILSYK.[IV]	0	High	2	3	1	1	1321.72	10	0	Shared	High	1	91.8625	0	0.0007568	60	91.75		289760	176998	321213	206973	98661.5	84089	27623.3		241437	152456	265981	255761
Row5059_?	LAQFIEKAAASL	1xAcetyl [K7]	Q9CZL5 1xAcetyl [K131]	Q9CZL5	Q9CZL5										Q9CZL5	Pterin-4-alpha-carbinolamine dehydratase 2 OS=Mus musculus (Mouse) OX=10090 GN=Pcbd2 PE=1 SV=2	Q9CZL5 [125-136]	MS-275-CTRL	[K].LAQFIEKAAASL.[-]	0	High	1	1	4	1	1303.73	12	0		High	1	102.891	0.003434	0.1332	49	102.97		300481	106578	695691	236848	73569.4	90890.1	19094.3		250239	92377.3	569482	293362
																																							FALSE		DOWN	ONLY DOWN		UP	ONLY UP
																																							1.21673e+07		295317	295317		1.74434e+07	3.37847e+06
																																							1.89735e+06		666713	666713		3.37847e+06	2.40231e+08
																																							3.80585e+06		452084	452084		2.40231e+08	2.85628e+07
																																							1.16427e+06		195961	195961		4.47599e+06	761198
																																							5.43746e+07		731704	731704		2.85628e+07	4.66478e+06
																																							1.92546e+06		333533	2.06707e+07		761198	1.25707e+06
																																							312073		2.06707e+07	3.11749e+06		4.66478e+06	6.94584e+06
																																							9.00894e+06		3.11749e+06	3.06176e+06		442543	579906
																																							1.36158e+06		3.06176e+06	1.5646e+06		1.25707e+06	2.94396e+06
																																							3.28813e+06		1.5646e+06	1.85015e+06		6.94584e+06	1.09583e+06
																																							570170		1.85015e+06	1.38436e+06		579906	5.62294e+06
																																							310905		1.38436e+06	1.32297e+06		2.94396e+06	1.24033e+07
																																							3.35323e+07		1.32297e+06	8.10925e+06		1.09583e+06	4.08453e+07
																																							1.79299e+06		4.2491e+06	615541		5.62294e+06	6.55698e+06
																																							439442		8.10925e+06	60244.8		1.24033e+07	5.93219e+06
																																							1.11912e+06		615541	1.45154e+06		4.08453e+07	1.16167e+08
																																							1.02148e+06		60244.8	62736.3		6.55698e+06	1.47272e+06
																																							86557.3		119503	130073		5.93219e+06	4.41869e+06
																																							23191.7		1.45154e+06	2.63176e+08		1.16167e+08	2.266e+06
																																							1.92737e+06		62736.3	1.58443e+06		1.47272e+06	3.52479e+06
																																							749348		130073	4.70416e+06		1.52314e+08	2.08802e+06
																																							2.44828e+07		2.63176e+08	1.68164e+06		4.41869e+06	3.7145e+06
																																							1.22684e+07		1.58443e+06	1.50784e+06		2.266e+06	535708
																																							1.01247e+06		4.70416e+06	2.616e+06		3.52479e+06	2.92061e+06
																																							910402		1.68164e+06	1.00603e+06		2.08802e+06	1.07395e+06
																																							1.3378e+06		1.50784e+06	1.24948e+06		3.7145e+06	2.78476e+06
																																							4.25599e+06		2.616e+06	335009		1.29727e+07	3.20825e+06
																																							2.10954e+06		1.00603e+06	726897		535708	2.04466e+08
																																							6.59696e+07		1.24948e+06	201612		2.92061e+06	570308
																																							1.99614e+06		335009	778349		9.2737e+06	6.33746e+06
																																							1.08381e+06		726897	687179		2.3862e+06	5.59414e+06
																																							4.04231e+06		201612	2.99182e+06		5.22159e+06	631013
																																							2.05298e+06		778349	1.27721e+07		1.82041e+07	1.04743e+07
																																							2.2279e+06		687179	761110		1.07395e+06	1.33546e+07
																																							993594		2.99182e+06	1.1329e+06		2.78476e+06	1.11585e+06
																																							479485		1.27721e+07	1.05032e+06		3.20825e+06	2.47895e+06
																																							1.86892e+06		761110	915279		2.04466e+08	55833.8
																																							5.41072e+06		1.1329e+06	1.13128e+06		570308	3.60785e+06
																																							309039		1.2148e+06	4.48426e+06		6.33746e+06	1.47233e+06
																																							3.82368e+08		1.05032e+06	172768		5.59414e+06	2.69298e+06
																																							1.00733e+07		915279	1.18757e+06		631013	2.323e+07
																																							5.38896e+06		1.13128e+06	242442		1.76296e+07	1.90377e+07
																																							4.936e+06		4.48426e+06	262697		1.04743e+07	3.1103e+06
																																							1.20882e+06		172768	1.26279e+06		1.33546e+07	653456
																																							1.3808e+06		1.18757e+06	779603		1.11585e+06	1.5761e+07
																																							1.43989e+08		242442	2.22522e+06		2.47895e+06	4.14831e+07
																																							4.96427e+06		262697	801947		1.14672e+08	1.7895e+07
																																							552145		1.26279e+06	1.0039e+06		55833.8	917181
																																							105614		779603	2.80445e+06		3.60785e+06	9.41118e+07
																																							7.7603e+06		2.22522e+06	1.97303e+06		1.47233e+06	5.08043e+06
																																							689775		801947	2.10567e+06		2.69298e+06	979422
																																							645043		1.0039e+06	3.49485e+06		4.69934e+07	9.15261e+06
																																							1.10888e+06		2.80445e+06	880992		3.29854e+07	70538.7
																																							624317		1.97303e+06	365823		2.323e+07	1.3495e+06
																																							630153		2.10567e+06	1.87688e+06		1.90377e+07	5.06866e+06
																																							1.16726e+06		3.49485e+06	105662		3.1103e+06	263932
																																							647523		880992	833175		653456	2.02375e+06
																																							4.7035e+06		365823	463498		790920	4.34462e+06
																																							878641		1.87688e+06	766609		1.5761e+07	1.27148e+06
																																							2.99385e+06		105662	749161		3.46665e+07	8.19559e+06
																																							6.10364e+07		833175	131857		4.14831e+07	553348
																																							2.32819e+06		463498	929373		1.7895e+07	2.74424e+06
																																							512102		540038	242058		917181	1.09801e+07
																																							1.13009e+06		1.0557e+07	188783		3.69194e+07	6.98296e+06
																																							2.47033e+06		766609	353362		9.41118e+07	1.73249e+06
																																							3.63864e+06		749161	395508		2.35579e+06	9.6844e+06
																																							1.06146e+06		131857	1.36078e+06		5.08043e+06	305589
																																							2.38578e+06		929373	269742		979422	4.53116e+06
																																							1.32256e+06		242058	1.06555e+06		9.15261e+06	2.30778e+07
																																							358907		188783	60790.1		70538.7	2.30021e+06
																																							1.3439e+07		353362	2.10679e+06		5.5538e+06	9.67211e+06
																																							1.18422e+06		395508	106563		1.3495e+06	932308
																																							2.20258e+06		1.36078e+06	310487		192943	7.67219e+06
																																							2.37574e+06		269742	284709		3.46641e+06	1.73496e+06
																																							420855		1.06555e+06	1.10755e+06		7.51281e+06	3.11531e+06
																																							2.68783e+06		6.52445e+06	829422		1.70137e+06	4.776e+06
																																							1.07675e+07		60790.1	6.2105e+06		6.2131e+06	740194
																																							1.36247e+06		2.10679e+06	1.03965e+06		5.06866e+06
																																							2.44835e+06		1.45961e+06	2.11421e+06		263932
																																							64890.2		106563	1.15562e+06		1.95019e+06
																																							1.41943e+06		310487	5.10592e+07		4.90464e+06
																																							837277		284709	1.47425e+06		2.02375e+06
																																							312895		1.10755e+06	444911		4.34462e+06
																																							6.29478e+08		829422	289263		1.27148e+06
																																							3.14917e+06		6.2105e+06	239636		8.19559e+06
																																							491532		1.03965e+06	308804		553348
																																							1.68027e+06		485265	500727		2.74424e+06
																																							919601		2.11421e+06	695435		1.09801e+07
																																							1.19422e+06		1.15562e+06	257441		6.98296e+06
																																							3.91094e+06		5.10592e+07	289384		1.73249e+06
																																							784963		493848	394639		9.6844e+06
																																							237540		1.47425e+06	768821		305589
																																							2.11451e+06		1.3859e+06	108990		4.53116e+06
																																							1.15801e+06		444911	9.62834e+06		809986
																																							1.54911e+06		289263	227510		2.30778e+07
																																							3.7408e+06		239636	614163		2.30021e+06
																																							1.11042e+06		308804	387292		9.67211e+06
																																							2.27394e+06		500727	1.06369e+07		932308
																																							2.97163e+06		695435	747486		2.68283e+06
																																							1.35041e+06		257441	3.53962e+06		7.67219e+06
																																							1.72587e+06		289384	1.16859e+06		1.73496e+06
																																							730910		394639	287655		3.11531e+06
																																							287460		768821	231855		4.19741e+06
																																							517958		108990	834451		3.32913e+06
																																							1.14116e+06		9.62834e+06	3.23316e+06		2.23955e+07
																																							2.40453e+06		227510	1.04337e+07		4.776e+06
																																							6.40552e+06		614163	5.37746e+06		1.18419e+06
																																							1.69878e+06		387292	369463		1.43112e+06
																																							695197		1.06369e+07	1.08404e+07		7.95596e+06
																																							2.38705e+07		747486	4.67086e+06		599571
																																							9.81402e+06		3.53962e+06	1.42119e+06		740194
																																							2.28851e+06		1.16859e+06	261899		7.88863e+06
																																							5.71604e+07		287655	348265
																																							6.69297e+06		231855	720121		1.69806e+09	1.10434e+09
																																							185161		834451	6.07027e+06		112	77
																																							3.17613e+06		4.41691e+06	161454
																																							716457		3.23316e+06	4.86682e+06
																																							5.71197e+06		579254	3.30967e+06			Up-only Up
																																							5.88368e+06		1.04337e+07	494158			5.93717e+08
																																							419987		5.37746e+06	1.84134e+06
																																							222530		369463	161353
																																							97440.5		1.08404e+07	1.42815e+06
																																							1.36467e+07		4.67086e+06	881283
																																							82757.1		1.42119e+06	858379
																																							1.29558e+06		261899	2.84684e+06
																																							388505		348265	2.17102e+06
																																							2.41902e+06		720121	826218
																																							3.44873e+06		6.07027e+06	780023
																																							926559		3.29434e+06	716434
																																							2.64909e+06		161454	1.65196e+06
																																							486043		4.86682e+06	5.22824e+06
																																							3.18928e+06		3.30967e+06	320848
																																							2.63645e+06		494158	571884
																																							2.62761e+06		1.84134e+06	2.25005e+06
																																							1.14867e+07		161353	2.09708e+06
																																							231385		1.42815e+06	257339
																																							1.36362e+06		881283	106768
																																							924793		858379	4.73573e+06
																																							999659		3.6376e+06	169200
																																							1.62097e+06		2.84684e+06	9.07462e+06
																																							8.09015e+06		2.17102e+06	100586
																																							313348		826218	146830
																																							2.01352e+06		780023	523838
																																							394700		716434	206719
																																							1.29607e+06		1.65196e+06	653642
																																							4.61715e+06		5.22824e+06	774382
																																							1.65866e+07		320848	1.26998e+06
																																							9.63089e+06		571884	620179
																																							2.22423e+06		2.25005e+06	1.67253e+06
																																							2.57498e+06		2.09708e+06	5.43045e+06
																																							6.50357e+06		257339	711440
																																							2.10703e+06		106768	1.24768e+06
																																							860473		4.73573e+06	420086
																																							809286		169200	541371
																																							4.62017e+07		9.07462e+06	29387.5
																																							1.13912e+06		100586	156419
																																							2.80824e+06		146830	1.83973e+06
																																							3.60737e+06		523838	1.12675e+06
																																							890509		206719	3.18423e+06
																																							2.97983e+06		653642	125357
																																							918702		774382	183242
																																							9.2005e+06		1.26998e+06	727088
																																							4.4379e+06		620179	272681
																																							382034		1.67253e+06	875411
																																							1.56091e+06		5.43045e+06	3.09774e+07
																																							3.92148e+07		711440	2.10467e+07
																																							502144		1.24768e+06	383272
																																							836858		420086	67833
																																							3.50839e+07		541371	1.36607e+07
																																							2.80381e+06		29387.5	1.3746e+06
																																							1.63947e+06		156419	1.65264e+06
																																							1.41639e+06		1.83973e+06	1.46949e+06
																																							4.01247e+06		1.12675e+06	876600
																																							393241		3.18423e+06	101296
																																							1.99071e+06		125357	297013
																																							977078		183242	1.24164e+06
																																							631484		727088	333752
																																							1.67552e+06		272681	1.02563e+06
																																							1.57906e+06		875411	479856
																																							690677		3.09774e+07	2.75811e+06
																																							2.53704e+06		2.10467e+07	51226.7
																																							2.75775e+06		383272	2.17099e+06
																																							1.39515e+06		67833	1.57622e+06
																																							319886		1.36607e+07	5.24329e+06
																																							122617		1.3746e+06	376570
																																							279553		1.65264e+06	4.29627e+06
																																							643679		1.46949e+06	4.37067e+06
																																							267716		876600	1.24882e+06
																																							1.19838e+06		101296	225608
																																							45219.4		297013	2.51693e+06
																																							2.97977e+06		154527	1.51724e+06
																																							7.14013e+06		1.24164e+06	131080
																																							3.55326e+06		333752	320967
																																							3.30447e+07		1.02563e+06	1.72534e+07
																																							1.60035e+06		479856	2.21494e+06
																																							648185		2.75811e+06	336851
																																							744715		51226.7	1.64855e+06
																																							3.82047e+06		2.17099e+06	2.12193e+06
																																							84840.8		1.57622e+06	183194
																																							7.92178e+07		5.24329e+06	2.94657e+06
																																							1.2888e+06		2.00715e+07	661327
																																							724456		376570	1.16265e+06
																																							919662		4.29627e+06	940172
																																							7.68314e+06		4.37067e+06	719324
																																							3.7697e+06		1.24882e+06	3.28039e+07
																																							786935		225608	726529
																																							1.83789e+06		2.51693e+06	2.02553e+06
																																							7.30693e+06		1.51724e+06	4.18922e+06
																																							6.69431e+06		1.52897e+06	4.29022e+06
																																							109193		672884	295016
																																							2.50448e+06		131080	1.18239e+06
																																							4.20652e+06		320967	248680
																																							1.35461e+06		1.72534e+07	1.10308e+06
																																							1.89335e+06		2.21494e+06	2.36387e+06
																																							184838		336851	227826
																																							2.49166e+06		1.64855e+06	7.12266e+06
																																							631556		2.12193e+06	1.98745e+06
																																							4.81928e+06		183194	4.61568e+06
																																							2.03132e+06		2.94657e+06	92792
																																							3.7055e+06		661327	1.16969e+06
																																							1.82177e+06		1.16265e+06	7.9971e+06
																																							3.6972e+06		940172	324829
																																							917241		719324	806146
																																							618748		3.28039e+07	4.07745e+06
																																							381485		726529	573892
																																							1.89443e+06		2.02553e+06	782020
																																							1.48925e+06		4.18922e+06	872138
																																							3.45557e+06		4.29022e+06	652530
																																							1.74594e+06		295016	747224
																																							4.10071e+07		1.18239e+06	509225
																																							8.2042e+06		4.05687e+06	1.24756e+06
																																							4.61663e+06		248680	1.55844e+06
																																							3.90615e+07		1.10308e+06	3.03632e+06
																																							202154		2.36387e+06	1.2278e+06
																																							1.87099e+06		227826	1.30684e+06
																																							3.3805e+07		7.12266e+06	385855
																																							1.22026e+06		1.98745e+06	927065
																																							7.41824e+06		4.61568e+06	727349
																																							466144		92792	1.49153e+06
																																							257135		1.16969e+06	445222
																																							5.34147e+06		7.9971e+06	1.6231e+07
																																							1.00066e+06		324829	352507
																																							4.34528e+06		806146	516505
																																							618852		4.07745e+06	1.95929e+06
																																							225150		573892	1.59025e+06
																																							5.81893e+06		782020	1.02203e+06
																																							146062		872138	94843
																																							869771		652530	6.222e+06
																																							1.59128e+06		747224	253761
																																							348458		509225	290408
																																							8.27433e+06		1.24756e+06	880918
																																							2.13417e+06		1.55844e+06	692924
																																							6.10822e+06		3.03632e+06	874260
																																							2.00824e+07		250650	2.32322e+06
																																							2.07933e+06		1.2278e+06	2.57796e+06
																																							2.75103e+07		1.30684e+06	3.12341e+06
																																							1.68919e+06		385855	546837
																																							2.19217e+06		1.14362e+06	1.44841e+06
																																							8.6052e+06		927065	655196
																																							317454		727349	1.17604e+06
																																							1.77272e+06		1.49153e+06	67712.6
																																							5.292e+06		445222	58848.6
																																							2.41877e+06		1.6231e+07
																																							1.47216e+07		352507
																																							1.83698e+06		516505
																																							448728		1.95929e+06
																																							1.50073e+06		1.59025e+06
																																							649161		1.02203e+06
																																							1.89932e+06		94843
																																							2.43231e+06		6.222e+06
																																							1.05922e+06		253761
																																							4.06822e+06		290408
																																							3.14186e+06		880918
																																							3.83319e+06		692924
																																							791417		2.18467e+06
																																							1.22234e+06		874260
																																							984650		2.32322e+06
																																							245269		169271
																																							1.33804e+06		633136
																																							1.00924e+07		295441
																																							8.05456e+06		840743
																																							3.47675e+07		378155
																																							4.02873e+06		2.57796e+06
																																							393552		3.12341e+06
																																							5.72506e+06		762012
																																							2.46688e+06		546837
																																							6.5952e+07		1.44841e+06
																																							389460		207143
																																							364329		655196
																																							1.82633e+06		1.17604e+06
																																							376535		67712.6
																																							864483		58848.6
																																							1.11465e+06
																																							304869		9.37109e+08	8.64468e+08
																																							273750		292	262
																																							1.55436e+06
																																							858088			Down-Only Down
																																							2.52214e+06			7.26408e+07
																																							1.57707e+06
																																							1.42943e+06
																																							524298
																																							7.07125e+06
																																							1.86382e+07
																																							1.85768e+06
																																							9.87518e+06
																																							5.54451e+06
																																							717011
																																							2.79688e+06
																																							1.65777e+06
																																							8.28967e+06
																																							8.61951e+06
																																							1.56284e+06
																																							6.71067e+06
																																							1.74532e+06
																																							676643
																																							698112
																																							961506
																																							746574
																																							5.81622e+06
																																							5.06188e+06
																																							6.43112e+06
																																							3.58232e+06
																																							5.22833e+06
																																							904354
																																							770473
																																							788772
																																							1.40477e+07
																																							1.82146e+06
																																							208957
																																							2.26612e+07
																																							1.13579e+07
																																							6.46432e+06
																																							1.00584e+07
																																							3.78549e+06
																																							163725
																																							2.98733e+06
																																							2.04243e+06
																																							8.18013e+06
																																							2.57525e+06
																																							661804
																																							3.30688e+06
																																							3.0327e+06
																																							1.25198e+07
																																							110570
																																							1.49375e+06
																																							2.31612e+06
																																							1.92265e+06
																																							356517
																																							5.22618e+06
																																							536833
																																							3.72173e+06
																																							2.823e+06
																																							1.84977e+06
																																							546014
																																							1.43868e+06
																																							1.24807e+06
																																							1.55449e+06
																																							6.56779e+06
																																							1.26284e+06
																																							199314
																																							17523.2
																																							180065
																																							36480.9
																																							1.50683e+06
																																							764174
																																							446519
																																							637075
																																							3.59715e+06
																																							8.89859e+07
																																							1.05919e+06
																																							2.67626e+06
																																							6.99883e+06
																																							1.85268e+06
																																							1.01709e+06
																																							1.35393e+06
																																							2.14235e+06
																																							183448
																																							351379
																																							917882
																																							419729
																																							1.53789e+06
																																							2.15134e+06
																																							678774
																																							2.43468e+06
																																							952640
																																							657258
																																							854995
																																							7.11378e+06
																																							6.73942e+06
																																							5.80983e+06
																																							2.97759e+07
																																							1.06057e+06
																																							1.54837e+06
																																							122914
																																							1.04879e+06
																																							7.89018e+06
																																							862994
																																							380022
																																							6.93875e+06
																																							2.47656e+06
																																							1.03712e+07
																																							3.12052e+09
																																							401
[truncated: 68 more columns]

## Sheet: SAHA-CTRL
																		details											quantitative data																		statistics
row ID	Sequence	Modifications	Modifications in Master Proteins	Master Protein Accessions	Master Protein Accessions_Arr[0]	Master Protein Accessions_Arr[1]	Master Protein Accessions_Arr[2]	Master Protein Accessions_Arr[3]	Master Protein Accessions_Arr[4]	Master Protein Accessions_Arr[5]	Master Protein Accessions_Arr[6]	Master Protein Accessions_Arr[7]	Master Protein Accessions_Arr[8]	Master Protein Accessions_Arr[9]	UniProt link	Master Protein Descriptions	Positions in Master Proteins		Annotated Sequence	Checked	Confidence	# Protein Groups	# Proteins	# PSMs	# Missed Cleavages	Theo. MH+ [Da]	Sequence Length	# Razor Quan Results		Abundance: CRE 1_ac	Abundance: CRE 2_ac	Abundance: CRE 3_ac	Abundance: CRE 4_ac	Abundance: SAHA 1_ac	Abundance: SAHA 2_ac	Abundance: SAHA 3_ac	Abundance: SAHA 4_ac	Abundance: CRE 1_ac_log2_norm_delog	Abundance: CRE 2_ac_log2_norm_delog	Abundance: CRE 3_ac_log2_norm_delog	Abundance: CRE 4_ac_log2_norm_delog	Abundance: SAHA 1_ac_log2_norm_delog	Abundance: SAHA 2_ac_log2_norm_delog	Abundance: SAHA 3_ac_log2_norm_delog	Abundance: SAHA 4_ac_log2_norm_delog	average		Count CRE 1-4	Count ENTI 1-4
Row11_Row111	TAKLQDFK	1xAcetyl [K3]	Q9CZN7 1xAcetyl [K464]	Q9CZN7	Q9CZN7										Q9CZN7	Serine hydroxymethyltransferase, mitochondrial OS=Mus musculus (Mouse) OX=10090 GN=Shmt2 PE=1 SV=1	Q9CZN7 [462-469]	SAHA-CTRL	[K].TAKLQDFK.[S]	0	High	1	1	20	1	992.541	8	0		14863961	14993699	17161864	9312331	5.95014e+06	10861148	13792148	12096494	1.16975e+07	1.22257e+07	1.33941e+07	1.22904e+07	1.13276e+07	1.05141e+07	1.16887e+07	1.36281e+07	1.17896e+07		4	4
Row13_Row719	TAHETDKSEGGKR	1xAcetyl [K]	P83917 1xAcetyl [K]	P83917	P83917										P83917	Chromobox protein homolog 1 OS=Mus musculus (Mouse) OX=10090 GN=Cbx1 PE=1 SV=1	P83917 [73-85]	SAHA-CTRL	[K].TAHETDKSEGGKR.[K]	0	High	1	1	62	2	1457.7	13	0		2.68946e+06	2.29047e+06	1.47957e+06	2.26181e+06	2.15184e+06	1.91401e+06	788079	2.16939e+06	2.16968e+06	1.91147e+06	1.19763e+06	2.91297e+06	3.92818e+06	1.85932e+06	687411	2.41355e+06	2.22211e+06		4	3
Row27_Row1677	TAGAGPQCEKTVEVKK	1xAcetyl [K10]; 1xCarbamidomethyl [C8]	Q8CFE2 1xAcetyl [K19]	Q8CFE2	Q8CFE2										Q8CFE2	Histone PARylation factor 1 OS=Mus musculus (Mouse) OX=10090 GN=Hpf1 PE=1 SV=1	Q8CFE2 [10-25]	SAHA-CTRL	[R].TAGAGPQCEKTVEVKK.[S]	0	High	1	1	20	2	1744.89	16	0		3.52094e+06	4705928	4.63784e+06	1726660	1.52912e+06	2.71445e+06	3.08745e+06	3.16181e+06	2.82938e+06	3.89247e+06	3.69079e+06	2.2134e+06	2.75232e+06	2.63503e+06	2.6563e+06	3.52737e+06	2.89276e+06		4	4
Row29_Row270	TAPGPTKLGNVAPTPAKPAR	1xAcetyl [K7]	O08784 1xAcetyl [K241]	O08784	O08784										O08784	Treacle protein OS=Mus musculus (Mouse) OX=10090 GN=Tcof1 PE=1 SV=1	O08784 [235-254]	SAHA-CTRL	[R].TAPGPTKLGNVAPTPAKPAR.[A]	0	High	1	1	20	1	1986.11	20	0		10397889	12385428	11854406	6369232	5845073	10111536	13845689	11241217	8.22538e+06	1.01228e+07	9.30291e+06	8.35106e+06	1.11194e+07	9.78988e+06	1.17336e+07	1.26577e+07	1.13252e+07		4	4
Row37_Row1677	TAGAGPQCEKTVEVK	1xAcetyl [K10]; 1xCarbamidomethyl [C8]	Q8CFE2 1xAcetyl [K19]	Q8CFE2	Q8CFE2										Q8CFE2	Histone PARylation factor 1 OS=Mus musculus (Mouse) OX=10090 GN=Hpf1 PE=1 SV=1	Q8CFE2 [10-24]	SAHA-CTRL	[R].TAGAGPQCEKTVEVK.[K]	0	High	1	1	1	1	1616.79	15	0		1.98786e+06	2.07713e+06	2.23749e+06	1.16455e+06	995289	1.9373e+06	2.2846e+06	1.21082e+06	1.61072e+06	1.73552e+06	1.80001e+06	1.4827e+06	1.75999e+06	1.88189e+06	1.97154e+06	1.34136e+06	1.7387e+06		4	2
Row62_Row2330	TAEKSAHSFKSDQVK	1xAcetyl [K4]	Q99PP7 1xAcetyl [K778]	Q99PP7	Q99PP7										Q99PP7	E3 ubiquitin-protein ligase TRIM33 OS=Mus musculus (Mouse) OX=10090 GN=Trim33 PE=1 SV=2	Q99PP7 [775-789]	SAHA-CTRL	[R].TAEKSAHSFKSDQVK.[V]	0	High	1	1	17	2	1704.86	15	0		2.4492e+06	2.33997e+06	3.23839e+06	410399	1.20279e+06	282551	1.05208e+06	1.83586e+06	1.97853e+06	1.95227e+06	2.59092e+06	513179	2.1436e+06	275531	915021	2.03999e+06	1.34354e+06		4	3
Row63_Row2330	TAEKSAHSFK	1xAcetyl [K4]	Q99PP7 1xAcetyl [K778]	Q99PP7	Q99PP7										Q99PP7	E3 ubiquitin-protein ligase TRIM33 OS=Mus musculus (Mouse) OX=10090 GN=Trim33 PE=1 SV=2	Q99PP7 [775-784]	SAHA-CTRL	[R].TAEKSAHSFK.[S]	0	High	1	1	53	1	1147.57	10	0		44411923	78133253	44565289	2.43006e+07	2.54301e+07	49809146	65358125	50264133	3.44004e+07	6.2423e+07	3.42908e+07	3.26082e+07	5.14039e+07	4.80708e+07	5.45297e+07	5.7221e+07	5.28063e+07		4	4
Row64_Row3332	TAEKGFGLVAYAADSSDEEEEHGGHK	1xAcetyl [K4]	Q3TCX3 1xAcetyl [K558]	Q3TCX3	Q3TCX3										Q3TCX3	KH homology domain-containing protein 4 OS=Mus musculus (Mouse) OX=10090 GN=Khdc4 PE=1 SV=1	Q3TCX3 [555-580]	SAHA-CTRL	[K].TAEKGFGLVAYAADSSDEEEEHGGHK.[N]	0	High	1	1	11	1	2776.23	26	0		2.46624e+06	1.87728e+06	2.97808e+06	1.75699e+06	902863	717978	2.86402e+06	1.48858e+06	1.9921e+06	1.5705e+06	2.38563e+06	2.25295e+06	1.59014e+06	698833	2.46594e+06	1.65157e+06	1.60162e+06		4	4
Row77_Row1400	SYEAQDPEIASLSGKLK	1xAcetyl [K]	O35127 1xAcetyl [K]	O35127	O35127										O35127	Protein C10 OS=Mus musculus (Mouse) OX=10090 GN=Grcc10 PE=1 SV=1	O35127 [87-103]	SAHA-CTRL	[K].SYEAQDPEIASLSGKLK.[A]	0	High	1	1	6	1	1877.95	17	0		944494	640814	719488	583408	271222	292636	541636	534146	773610	543261	588667	733966	454549	285346	474235	588206	450584		4	3
Row99_Row400	TDIFGVEETAIGKK	1xAcetyl [K]	Q8K4Z5 1xAcetyl [K]	Q8K4Z5	Q8K4Z5										Q8K4Z5	Splicing factor 3A subunit 1 OS=Mus musculus (Mouse) OX=10090 GN=Sf3a1 PE=1 SV=1	Q8K4Z5 [472-485]	SAHA-CTRL	[R].TDIFGVEETAIGKK.[I]	0	High	1	1	20	1	1549.81	14	0		1.86872e+06	929127	1.45264e+06	1.16048e+06	310183	572711	1.41262e+06	638029	1.51554e+06	784076	1.17615e+06	1.47743e+06	522733	557693	1.22496e+06	703517	752225		4	4
Row129_Row920	TATAVAHCKR	1xAcetyl [K9]; 1xCarbamidomethyl [C8]	P14131 1xAcetyl [K26]	P14131	P14131										P14131	40S ribosomal protein S16 OS=Mus musculus (Mouse) OX=10090 GN=Rps16 PE=1 SV=4	P14131 [18-27]	SAHA-CTRL	[K].TATAVAHCKR.[G]	0	High	1	1	12	1	1156.59	10	0		501530	600330	582896	281435	171172	261546	444882	237715	414579	509350	478408	349628	281474	255088	390294	260229	296771		4	4
Row165_Row638	STAVTTGSAKIK	1xAcetyl [K10]	Q64012 1xAcetyl [K179]	Q64012	Q64012										Q64012	RNA-binding protein Raly OS=Mus musculus (Mouse) OX=10090 GN=Raly PE=1 SV=3	Q64012 [170-181]	SAHA-CTRL	[R].STAVTTGSAKIK.[L]	0	High	1	1	1	1	1205.67	12	0		1.12707e+06	1297428	874271	644467	410082	682450	807386	679935	920786	1.09037e+06	713236	812179	699095	664320	704081	750072	704392		4	2
Row171_Row87	SSSPVNVKK	1xAcetyl [K]; 1xAcetyl [N-Term]	Q8VEK3 1xAcetyl [K]; 1xAcetyl [N-Term]	Q8VEK3	Q8VEK3										Q8VEK3	Heterogeneous nuclear ribonucleoprotein U OS=Mus musculus (Mouse) OX=10090 GN=Hnrnpu PE=1 SV=1	Q8VEK3 [2-10]	SAHA-CTRL	[M].SSSPVNVKK.[L]	0	High	1	1	28	1	1029.56	9	0		14734561	15085418	11767616	8802182	6767587	11695402	15270850	11868191	1.15972e+07	1.22995e+07	9.23581e+06	1.16058e+07	1.29525e+07	1.13201e+07	1.29286e+07	1.3369e+07	1.26425e+07		4	4
Row172_Row2225	SSSHSFCSVVKR	1xAcetyl [K11]; 1xCarbamidomethyl [C7]	Q8BP27 1xAcetyl [K149]	Q8BP27	Q8BP27										Q8BP27	Swi5-dependent recombination DNA repair protein 1 homolog OS=Mus musculus (Mouse) OX=10090 GN=Sfr1 PE=1 SV=2	Q8BP27 [139-150]	SAHA-CTRL	[R].SSSHSFCSVVKR.[M]	0	High	1	1	46	1	1422.68	12	0		1.02702e+08	130047575	94932743	67889449	103152021	138536006	195297885	145874428	7.8589e+07	1.03247e+08	7.22288e+07	9.27316e+07	2.20916e+08	1.33427e+08	1.61156e+08	1.67363e+08	1.70715e+08		4	4
Row186_Row8	STLTDSLVCKAGIIASAR	1xAcetyl [K10]; 1xCarbamidomethyl [C9]	P58252 1xAcetyl [K42]	P58252	P58252										P58252	Elongation factor 2 OS=Mus musculus (Mouse) OX=10090 GN=Eef2 PE=1 SV=2	P58252 [33-50]	SAHA-CTRL	[K].STLTDSLVCKAGIIASAR.[A]	0	High	1	1	34	1	1905.01	18	0		4.7871e+06	2.78364e+06	6.83465e+06	3.4617e+06	130292		1.64245e+06	228219	3.82975e+06	2.31744e+06	5.40772e+06	4.49122e+06	211851		1.42209e+06	249759	627901		4	4
Row195_Row270	SSQVRPVSTVTPGSSGKGANLPCPGKVGSAALR	2xAcetyl [K17; K26]; 1xCarbamidomethyl [C23]	O08784 2xAcetyl [K459; K468]	O08784	O08784										O08784	Treacle protein OS=Mus musculus (Mouse) OX=10090 GN=Tcof1 PE=1 SV=1	O08784 [443-475]	SAHA-CTRL	[K].SSQVRPVSTVTPGSSGKGANLPCPGKVGSAALR.[V]	0	High	1	1	1	2	3306.72	33	0		1.05656e+06	1.28392e+06	1.17746e+06	831259	355159	755162	1.11109e+06	540074	863993	1.07916e+06	956330	1.0522e+06	601882	734952	965816	594782	724358		4	4
Row197_Row773	SSQQQTQPQKQR	1xAcetyl [K10]	Q8CH18 1xAcetyl [K143]	Q8CH18	Q8CH18										Q8CH18	Cell division cycle and apoptosis regulator protein 1 OS=Mus musculus (Mouse) OX=10090 GN=Ccar1 PE=1 SV=1	Q8CH18 [134-145]	SAHA-CTRL	[R].SSQQQTQPQKQR.[V]	0	High	1	1	24	1	1485.74	12	0		1.30919e+06	2.18881e+06	1.48751e+06	1.0096e+06	979467	1.06543e+06	1.26382e+06	511965	1.06726e+06	1.82765e+06	1.20396e+06	1.28225e+06	1.73086e+06	1.03621e+06	1.09715e+06	563606	1.10696e+06		4	4
Row204_Row4	SSCTIIPLMKR	1xAcetyl [K10]; 1xCarbamidomethyl [C3]	P19096 1xAcetyl [K786]	P19096	P19096										P19096	Fatty acid synthase OS=Mus musculus (Mouse) OX=10090 GN=Fasn PE=1 SV=2	P19096 [777-787]	SAHA-CTRL	[K].SSCTIIPLMKR.[D]	0	High	1	1	24	1	1347.71	11	0		6.34711e+06	4.33408e+06	6.80759e+06	1.49537e+06	1.64777e+06	905848	858084	2.36e+06	5.05705e+06	3.58855e+06	5.38663e+06	1.91214e+06	2.97505e+06	881283	747832	2.62724e+06	1.80785e+06		4	4
Row218_Row2392	SSQPLASKQEKDGTEKR	1xAcetyl [K11]	P17095 1xAcetyl [K18]	P17095	P17095										P17095	High mobility group protein HMG-I/HMG-Y OS=Mus musculus (Mouse) OX=10090 GN=Hmga1 PE=1 SV=4	P17095 [8-24]	SAHA-CTRL	[K].SSQPLASKQEKDGTEKR.[G]	0	High	1	1	14	3	1930.98	17	0		1.10116e+06	1.30049e+06	1.41795e+06	338344	693935	381264	942543	1.04473e+06	899925	1.09291e+06	1.14848e+06	421668	1.20897e+06	371568	820664	1.15612e+06	889329		4	4
Row219_Row2392	SSQPLASKQEK	1xAcetyl [K8]	P17095 1xAcetyl [K15]	P17095	P17095										P17095	High mobility group protein HMG-I/HMG-Y OS=Mus musculus (Mouse) OX=10090 GN=Hmga1 PE=1 SV=4	P17095 [8-18]	SAHA-CTRL	[K].SSQPLASKQEK.[D]	0	High	1	1	41	1	1244.65	11	0		112612504	97624480	66885615	64812252	30209673	5.172e+07	5.27973e+07	54437374	8.60576e+07	7.77809e+07	5.11552e+07	8.84574e+07	6.1501e+07	4.99112e+07	4.41446e+07	6.2008e+07	5.43912e+07		4	4
Row221_Row2719	SSLVTSKLAGGQVE	1xAcetyl [K7]	P60840 1xAcetyl [K114]	P60840	P60840										P60840	Alpha-endosulfine OS=Mus musculus (Mouse) OX=10090 GN=Ensa PE=1 SV=1	P60840 [108-121]	SAHA-CTRL	[K].SSLVTSKLAGGQVE.[-]	0	High	1	1	1	1	1417.75	14	0		387633	385678	287892	458791	153509	327602	273620	375173	321628	329022	238778	574797	251296	319368	241224	412078	305992		4	2
Row230_Row144	SSGPYGGGGQYFAKPR	1xAcetyl [K14]	P49312 1xAcetyl [K298]	P49312	P49312										P49312	Heterogeneous nuclear ribonucleoprotein A1 OS=Mus musculus (Mouse) OX=10090 GN=Hnrnpa1 PE=1 SV=2	P49312 [285-300]	SAHA-CTRL	[R].SSGPYGGGGQYFAKPR.[N]	0	High	1	1	45	0	1670.79	16	0		53881386	56852374	55224886	36906246	21615894	41106486	67083531	40687006	4.16184e+07	4.55998e+07	4.23575e+07	4.98825e+07	4.3402e+07	3.96871e+07	5.59546e+07	4.62468e+07	4.63226e+07		4	4
Row241_Row46	SVSLYYTGEKGQR	1xAcetyl [K10]	P09405 1xAcetyl [K469]	P09405	P09405										P09405	Nucleolin OS=Mus musculus (Mouse) OX=10090 GN=Ncl PE=1 SV=2	P09405 [460-472]	SAHA-CTRL	[R].SVSLYYTGEKGQR.[Q]	0	High	1	1	17	1	1529.76	13	0		2.82593e+06	2.89818e+06	3.84887e+06	2.08805e+06	2.16177e+06	4.24827e+06	5.3994e+06	4887660	2.27813e+06	2.4116e+06	3.07144e+06	2.68547e+06	3.94705e+06	4.12028e+06	4.61934e+06	5.47015e+06	4.53921e+06		4	4
Row255_Row119	SVTLLVKGPNK	1xAcetyl [K7]	P80317 1xAcetyl [K377]	P80317	P80317										P80317	T-complex protein 1 subunit zeta OS=Mus musculus (Mouse) OX=10090 GN=Cct6a PE=1 SV=3	P80317 [371-381]	SAHA-CTRL	[R].SVTLLVKGPNK.[H]	0	High	1	1	17	1	1197.72	11	0		8886528	6.627e+06	7084362	4.75912e+06	1840192	3.32199e+06	5532774	3.58208e+06	7.04584e+06	5.45834e+06	5.6023e+06	6.20859e+06	3.33764e+06	3.2235e+06	4.73228e+06	3.99987e+06	3.82332e+06		4	4
Row266_Row419	SVVSFDKVK	1xAcetyl [K7]	D3YXK2 1xAcetyl [K629]	D3YXK2	D3YXK2										D3YXK2	Scaffold attachment factor B1 OS=Mus musculus (Mouse) OX=10090 GN=Safb PE=1 SV=2	D3YXK2 [623-631]	SAHA-CTRL	[R].SVVSFDKVK.[E]	0	High	1	1	11	1	1050.58	9	0		1.98198e+06	2.31673e+06	2319981	1.77692e+06	909803	1.25914e+06	1.73722e+06	1.66351e+06	1.60603e+06	1.93311e+06	1.86537e+06	2.27896e+06	1.60287e+06	1.22418e+06	1.5033e+06	1.84715e+06	1.54437e+06		4	4
Row273_Row3691	SVVTSLCSGKK	1xAcetyl [K]; 1xCarbamidomethyl [C7]	Q99K43 1xAcetyl [K]	Q99K43	Q99K43										Q99K43	Protein regulator of cytokinesis 1 OS=Mus musculus (Mouse) OX=10090 GN=Prc1 PE=1 SV=2	Q99K43 [522-532]	SAHA-CTRL	[K].SVVTSLCSGKK.[T]	0	High	1	1	2	1	1207.64	11	0		477109	368045			209942	161840		180861	394678	314160			348149	157996		197596	234580		2	4
Row275_Row1855	SVLNNLKGDK	1xAcetyl [K7]	Q9D0D5 1xAcetyl [K67]	Q9D0D5	Q9D0D5										Q9D0D5	General transcription factor IIE subunit 1 OS=Mus musculus (Mouse) OX=10090 GN=Gtf2e1 PE=1 SV=1	Q9D0D5 [61-70]	SAHA-CTRL	[R].SVLNNLKGDK.[F]	0	High	1	1	20	1	1129.62	10	0		6.50253e+06	7.60996e+06	7.47193e+06	6008838	2.10626e+06	5.64022e+06	5.46902e+06	4.70889e+06	5.17906e+06	6.25726e+06	5.90411e+06	7.87059e+06	3.84158e+06	5.46719e+06	4.6783e+06	5.26864e+06	4.81393e+06		4	4
Row276_Row1897	SVLISLKQAPLVH	1xAcetyl [K7]	O08585 1xAcetyl [K229]	O08585	O08585										O08585	Clathrin light chain A OS=Mus musculus (Mouse) OX=10090 GN=Clta PE=1 SV=2	O08585 [223-235]	SAHA-CTRL	[R].SVLISLKQAPLVH.[-]	0	High	1	1	34	1	1446.87	13	0		4.42063e+06	3.52985e+06	4.62746e+06	3.22463e+06	596338	234106	3.43431e+06	1.81155e+06	3.54065e+06	2.93008e+06	3.68265e+06	4.17852e+06	1.03245e+06	228376	2.95156e+06	2.01279e+06	1.55629e+06		4	4
Row278_Row1092	SVAGLKK	1xAcetyl [K]; 1xAcetyl [N-Term]	Q62419 1xAcetyl [K]; 1xAcetyl [N-Term]	Q62419	Q62419										Q62419	Endophilin-A2 OS=Mus musculus (Mouse) OX=10090 GN=Sh3gl1 PE=1 SV=1	Q62419 [2-8]	SAHA-CTRL	[M].SVAGLKK.[Q]	0	High	1	3	22	1	786.472	7	0		3.61638e+06	4.06706e+06	2.84067e+06	2.66189e+06	1.1086e+06	2.28558e+06	2.42019e+06	2.30028e+06	2.90495e+06	3.3701e+06	2.27715e+06	3.4379e+06	1.96911e+06	2.21948e+06	2.08733e+06	2.56027e+06	2.20905e+06		4	4
Row281_Row2850	STVNEKPK	1xAcetyl [K6]	Q6KCD5 1xAcetyl [K1076]	Q6KCD5	Q6KCD5										Q6KCD5	Nipped-B-like protein OS=Mus musculus (Mouse) OX=10090 GN=Nipbl PE=1 SV=1	Q6KCD5 [1071-1078]	SAHA-CTRL	[R].STVNEKPK.[Y]	0	High	1	1	19	0	944.505	8	0		1.38368e+06	1.937e+06	1473706	1.2354e+06	681305	1.25418e+06	1.11613e+06	1.04779e+06	1.12707e+06	1.61984e+06	1.19295e+06	1.57451e+06	1.18606e+06	1.21937e+06	970149	1.15953e+06	1.13378e+06		4	4
Row283_Row56	STVAQLVKR	1xAcetyl [K8]	Q03265 1xAcetyl [K261]	Q03265	Q03265										Q03265	ATP synthase subunit alpha, mitochondrial OS=Mus musculus (Mouse) OX=10090 GN=Atp5f1a PE=1 SV=1	Q03265 [254-262]	SAHA-CTRL	[R].STVAQLVKR.[L]	0	High	1	1	7	1	1043.62	9	0		1386069	1.69955e+06	1.56368e+06	1052828	549149	933945	1.38654e+06	1.10693e+06	1.12899e+06	1.42356e+06	1.26467e+06	1.33812e+06	947524	908563	1.20256e+06	1.22547e+06	1.07103e+06		4	4
Row302_Row3099	SVLANGMKLLGITPVCR	1xAcetyl [K8]; 1xCarbamidomethyl [C16]	Q3U186 1xAcetyl [K568]	Q3U186	Q3U186										Q3U186	Probable arginine--tRNA ligase, mitochondrial OS=Mus musculus (Mouse) OX=10090 GN=Rars2 PE=1 SV=1	Q3U186 [561-577]	SAHA-CTRL	[R].SVLANGMKLLGITPVCR.[M]	0	High	1	1	8	1	1871.02	17	0		386154	41424.2	1.06888e+06		16396.3	49577.4	121788		320419	36326.4	869398		24474.1	48514.7	108246		60411.7		3	2
Row326_Row2604	TGIVAKK	1xAcetyl [K]	Q9D735 1xAcetyl [K]	Q9D735	Q9D735										Q9D735	Telomerase RNA component interacting RNase OS=Mus musculus (Mouse) OX=10090 GN=Trir PE=1 SV=1	Q9D735 [126-132]	SAHA-CTRL	[K].TGIVAKK.[Q]	0	High	1	1	10	1	758.477	7	0		1.58082e+06	2.01158e+06	1.02426e+06	1.16717e+06	959342	1.58559e+06	1.60969e+06	1.3894e+06	1.28517e+06	1.68143e+06	833629	1.48609e+06	1.69385e+06	1.54086e+06	1.39401e+06	1.54075e+06	1.54237e+06		4	4
Row350_Row96	TGPLSGKK	1xAcetyl [K]	Q61656 1xAcetyl [K]	Q61656	Q61656										Q61656	Probable ATP-dependent RNA helicase DDX5 OS=Mus musculus (Mouse) OX=10090 GN=Ddx5 PE=1 SV=2	Q61656 [26-33]	SAHA-CTRL	[R].TGPLSGKK.[F]	0	High	1	1	35	1	829.478	8	0		31733072	38295924	24910784	18765274	13382827	24728664	28372546	26099084	2.46998e+07	3.08664e+07	1.93343e+07	2.50682e+07	2.63445e+07	2.38992e+07	2.38715e+07	2.95693e+07	2.59211e+07		4	4
Row376_Row1497	TGKFLKR	1xAcetyl [K3]	Q8K019 1xAcetyl [K333]	Q8K019	Q8K019										Q8K019	Bcl-2-associated transcription factor 1 OS=Mus musculus (Mouse) OX=10090 GN=Bclaf1 PE=1 SV=2	Q8K019 [331-337]	SAHA-CTRL	[K].TGKFLKR.[F]	0	High	1	1	19	2	891.541	7	0		18006078	22356638	18894372	7.67217e+06	4.64856e+06	8168433	11820972	10434627	1.41309e+07	1.81396e+07	1.47251e+07	1.00918e+07	8.76003e+06	7.91197e+06	1.00337e+07	1.17431e+07	9.6122e+06		4	4
Row377_Row1661	TGKAVSYLGPK	1xAcetyl [K3]	O08997 1xAcetyl [K60]	O08997	O08997										O08997	Copper transport protein ATOX1 OS=Mus musculus (Mouse) OX=10090 GN=Atox1 PE=1 SV=1	O08997 [58-68]	SAHA-CTRL	[K].TGKAVSYLGPK.[-]	0	High	1	1	6	1	1162.65	11	0		2.03475e+06	1.98757e+06	1.42304e+06	1.27272e+06	1756649	1.46411e+06	1.61358e+06	1.28904e+06	1.64816e+06	1.6616e+06	1.15254e+06	1.62291e+06	3.18001e+06	1.42303e+06	1.39735e+06	1.42868e+06	1.85727e+06		4	4
Row384_Row818	TGGAGKFR	1xAcetyl [K6]	P39749 1xAcetyl [K373]	P39749	P39749										P39749	Flap endonuclease 1 OS=Mus musculus (Mouse) OX=10090 GN=Fen1 PE=1 SV=1	P39749 [368-375]	SAHA-CTRL	[K].TGGAGKFR.[R]	0	High	1	1	18	1	835.442	8	0		12792011	12247748	10398772	8.23737e+06		10962759	11738220	10953209	1.00889e+07	1.00116e+07	8.17651e+06	1.08486e+07		1.06123e+07	9.96418e+06	1.23311e+07	1.09692e+07		4	4
Row386_Row547	TGFQAVTGKR	1xAcetyl [K9]	Q99L45 1xAcetyl [K322]	Q99L45	Q99L45										Q99L45	Eukaryotic translation initiation factor 2 subunit 2 OS=Mus musculus (Mouse) OX=10090 GN=Eif2s2 PE=1 SV=1	Q99L45 [314-323]	SAHA-CTRL	[K].TGFQAVTGKR.[A]	0	High	1	1	3	1	1106.6	10	0		1101091	1.15726e+06	765782	605950	746091	1.20975e+06	1.37699e+06	1.09042e+06	899870	973946	625963	762825	1.30372e+06	1.17626e+06	1.19437e+06	1.20706e+06	1.22035e+06		4	4
Row398_Row2170	TKECSVEKGVGDLR	1xAcetyl [K8]; 1xCarbamidomethyl [C4]	E9Q6E5 1xAcetyl [K487]	E9Q6E5	E9Q6E5										E9Q6E5	RRM domain-containing protein OS=Mus musculus (Mouse) OX=10090 GN=Srsf11 PE=1 SV=1	E9Q6E5 [480-493]	SAHA-CTRL	[K].TKECSVEKGVGDLR.[E]	0	High	1	1	8	2	1619.81	14	0		2.29024e+06	2.00211e+06	2.43165e+06	1.43849e+06	922007	1.6912e+06	1.85523e+06	1.84619e+06	1.85192e+06	1.6736e+06	1.95379e+06	1.83818e+06	1.62526e+06	1.64328e+06	1.60436e+06	2.05155e+06	1.73111e+06		4	4
Row610_Row130	TFEGVDPKK	1xAcetyl [K]	Q61598 1xAcetyl [K]	Q61598	Q61598										Q61598	Rab GDP dissociation inhibitor beta OS=Mus musculus (Mouse) OX=10090 GN=Gdi2 PE=1 SV=1	Q61598 [157-165]	SAHA-CTRL	[R].TFEGVDPKK.[T]	0	High	1	1	29	1	1062.55	9	0		3.47527e+06	3.97939e+06	3.38915e+06	2.4385e+06	1.09668e+06	1.93887e+06	2.31083e+06	1.72887e+06	2.79321e+06	3.29835e+06	2.7097e+06	3.14461e+06	1.94706e+06	1.88342e+06	1.99394e+06	1.92027e+06	1.93617e+06		4	4
Row631_Row1167	SQTGWPRGVNQFGNKYIQQTKPLTLER	1xAcetyl [K15]; 1xMethyl [R7]	Q9CQF3 1xAcetyl [K23]; 1xMethyl [R15]	Q9CQF3	Q9CQF3										Q9CQF3	Cleavage and polyadenylation specificity factor subunit 5 OS=Mus musculus (Mouse) OX=10090 GN=Nudt21 PE=1 SV=1	Q9CQF3 [9-35]	SAHA-CTRL	[R].SQTGWPRGVNQFGNKYIQQTKPLTLER.[T]	0	High	1	1	19	2	3202.68	27	0		3.83113e+06	3.35949e+06	5698125	2.43144e+06	1.14785e+06	589173	5697877	2556291	3.07488e+06	2.79037e+06	4.52069e+06	3.13535e+06	2.04174e+06	573691	4.87205e+06	2.84741e+06	2.58373e+06		4	4
Row632_Row152	SQSAFDLKK	1xAcetyl [K]	Q8CG48 1xAcetyl [K]	Q8CG48	Q8CG48										Q8CG48	Structural maintenance of chromosomes protein 2 OS=Mus musculus (Mouse) OX=10090 GN=Smc2 PE=1 SV=2	Q8CG48 [313-321]	SAHA-CTRL	[K].SQSAFDLKK.[K]	0	High	1	1	36	1	1065.56	9	0		3297523	3.9455e+06	2.90394e+06	2.78953e+06	1368205	2.00124e+06	2.82158e+06	2.35186e+06	2.65237e+06	3.2706e+06	2.32711e+06	3.60567e+06	2.45141e+06	1.94388e+06	2.42976e+06	2.61811e+06	2.36079e+06		4	4
Row634_Row220	RSAPGGGNKVPQKK	1xAcetyl [K]	Q61937 1xAcetyl [K]	Q61937	Q61937										Q61937	Nucleophosmin OS=Mus musculus (Mouse) OX=10090 GN=Npm1 PE=1 SV=1	Q61937 [142-155]	SAHA-CTRL	[K].RSAPGGGNKVPQKK.[V]	0	High	1	1	101	3	1465.82	14	0		56070588	67018828	61191462	3.37537e+07	39942142	4.95664e+07	72074517	6.07011e+07	4.32843e+07	5.36449e+07	4.68622e+07	4.55511e+07	8.22571e+07	4.7837e+07	6.00741e+07	6.91978e+07	6.48415e+07		4	4
Row648_Row400	RTDIFGVEETAIGKK	1xAcetyl [K]	Q8K4Z5 1xAcetyl [K]	Q8K4Z5	Q8K4Z5										Q8K4Z5	Splicing factor 3A subunit 1 OS=Mus musculus (Mouse) OX=10090 GN=Sf3a1 PE=1 SV=1	Q8K4Z5 [471-485]	SAHA-CTRL	[R].RTDIFGVEETAIGKK.[I]	0	High	1	1	25	2	1705.91	15	1		589526	3.30618e+06	4.48014e+06	2.44998e+06	1.4213e+06	1.28317e+06	3.41898e+06	2.10541e+06	486178	2.74664e+06	3.56713e+06	3.15967e+06	2.55055e+06	1.2475e+06	2.93852e+06	2.34186e+06	2.26961e+06		4	4
Row650_Row303	RTIQDTLEEQNEDKTK	1xAcetyl [K]	P37913 1xAcetyl [K]	P37913	P37913										P37913	DNA ligase 1 OS=Mus musculus (Mouse) OX=10090 GN=Lig1 PE=1 SV=2	P37913 [131-146]	SAHA-CTRL	[K].RTIQDTLEEQNEDKTK.[T]	0	High	1	1	3	2	1989.97	16	0		1.54223e+06	1.14573e+06	1.51595e+06	789417	846778	1.26402e+06	1.58441e+06	1.31878e+06	1.25425e+06	964362	1.22664e+06	998346	1.48742e+06	1.22893e+06	1.37234e+06	1.46188e+06	1.38764e+06		4	3
Row659_Row2654	RPDFAQQQAMQQLTFDGKR	1xAcetyl [K18]	Q8K4P0 1xAcetyl [K46]	Q8K4P0	Q8K4P0										Q8K4P0	pre-mRNA 3' end processing protein WDR33 OS=Mus musculus (Mouse) OX=10090 GN=Wdr33 PE=1 SV=1	Q8K4P0 [29-47]	SAHA-CTRL	[K].RPDFAQQQAMQQLTFDGKR.[M]	0	High	1	1	18	1	2307.13	19	0		4388026	3.5913e+06	5.92132e+06	1.60749e+06	1.72999e+06	927732	995580	2338945	3.51492e+06	2.98046e+06	4.69508e+06	2.05809e+06	3.12978e+06	902530	866366	2.60362e+06	1.87557e+06		4	4
[truncated: 1,233 more rows]
[truncated: 60 more columns]

## Sheet: Hdac1 KO SC-CTRL
																		details																			quantitative data
[truncated: 1,419 more rows]
[truncated: 68 more columns]

## Sheet: Qualitative changes (wo hist)
																quantitative data before normalization																	quantitative data after normalization
[truncated: 150 more rows]
[truncated: 16 more columns]
