# Supplementary material for: Quantitative Acetylomics Uncover Acetylation-Mediated Pathway Changes Following Histone Deacetylase Inhibition in Anaplastic Large Cell Lymphoma
Source: Cells. 2022 Aug 2;11(15):2380. doi: 10.3390/cells11152380 (PMC9368142; doi:10.3390/cells11152380)
Supplement: Supplementary file 1 [file cells-11-02380-s001.zip › Supplementary table S4.xlsx]

## Sheet: Description
Mitochondiral proteins with significanlty downregulated acetylation
Proteins with significantly downregulated acetylation were submitted to GO Term analysis using the online STRING network analysis tool
Sheets	GO Term Cellular Component
	Overlapping proteins
Content	In "GO Term Cellular Component" you can see the mitochondrial proteins with significantly downregulated acetylation for each sample
	In "Overlappin proteins" mitochondrial proteins with sig. donregulated acetylation that appear in at least 2 samples are highlighted in green

## Sheet: GO Term Cellular Component
Samples	Term ID	Term description	observed gene count	background gene count	Strenght	False Discovery Rate	Matching proteins in your network (IDs)	Matching proteins in your network (labels)
Hdac1 KO SC	GO:0005739	Mitochondrion	30	1776	0.48	2.36e-06	10090.ENSMUSP00000007255,10090.ENSMUSP00000016396,10090.ENSMUSP00000019323,10090.ENSMUSP00000020640,10090.ENSMUSP00000021649,10090.ENSMUSP00000023116,10090.ENSMUSP00000023677,10090.ENSMUSP00000025979,10090.ENSMUSP00000026459,10090.ENSMUSP00000026470,10090.ENSMUSP00000027123,10090.ENSMUSP00000027777,10090.ENSMUSP00000030795,10090.ENSMUSP00000032998,10090.ENSMUSP00000034547,10090.ENSMUSP00000034834…	Ddah2,Atp5e,Mdh2,Gnb2l1,Acot2,Aco2,Atp5o,Aldh18a1,Atp5b,Shmt2,Hspd1,Parp1,Abcf2,Rps3,Acat1,Pkm,Acaa2,Hnrnpk,Fasn,Aldoa,Vdac1,Idh2,Cfl1,Mthfd1l,Gapdh,Dbi,Hadha,Isoc2a,Vdac3,Lig1
SAHA	GO:0005739	Mitochondrion	40	1776	0.46	4.93e-08	10090.ENSMUSP00000003876,10090.ENSMUSP00000005826,10090.ENSMUSP00000007257,10090.ENSMUSP00000016463,10090.ENSMUSP00000019323,10090.ENSMUSP00000020099,10090.ENSMUSP00000020640,10090.ENSMUSP00000021958,10090.ENSMUSP00000022062,10090.ENSMUSP00000022293,10090.ENSMUSP00000022971,10090.ENSMUSP00000023116,10090.ENSMUSP00000023677,10090.ENSMUSP00000025217,10090.ENSMUSP00000025439,10090.ENSMUSP00000025696…	Brd8,Cs,Clic1,Slc25a5,Mdh2,Cdk1,Gnb2l1,Pcbd2,Sdha,Vdac2,Myc,Aco2,Atp5o,Hspa9,Me2,Ak3,Aldh18a1,Atp5b,Shmt2,Hspd1,Parp1,Fh1,Cat,Rps3,Acat1,Hnrnpk,Fasn,Cox17,Aldoa,Vdac1,Nsun2,Dld,Cfl1,Mthfd1l,Gapdh,Dbi,Idh3a,Eci2,Vdac3,Lig1
MS-275	GO:0005739	Mitochondrion	51	1776	0.47	1.57e-10	10090.ENSMUSP00000003876,10090.ENSMUSP00000005810,10090.ENSMUSP00000005826,10090.ENSMUSP00000006900,10090.ENSMUSP00000007255,10090.ENSMUSP00000007257,10090.ENSMUSP00000016463,10090.ENSMUSP00000019323,10090.ENSMUSP00000019514,10090.ENSMUSP00000020099,10090.ENSMUSP00000020640,10090.ENSMUSP00000021958,10090.ENSMUSP00000022062,10090.ENSMUSP00000022268,10090.ENSMUSP00000022971,10090.ENSMUSP00000023043…	Brd8,Mthfd2,Cs,Acot13,Ddah2,Clic1,Slc25a5,Mdh2,Calm3,Cdk1,Gnb2l1,Pcbd2,Sdha,Pdhb,Myc,Adsl,Aco2,Atp5o,Sod1,Hspa9,Me2,Ak3,Aldh18a1,Atp5b,Shmt2,Hspd1,Parp1,Fh1,Hmgcl,Abcf2,Rps3,Got2,Acat1,Dlat,Pkm,Hnrnpk,Fasn,Cox17,Atpif1,Ywhae,Uqcrh,Aldoa,Nsun2,Dld,Gls,Cfl1,Mthfd1l,Gapdh,Dbi,Hadha,Gstp1

## Sheet: Overlapping proteins
Hdac1 KO SC	SAHA	MS-275
Abcf2	Acat1	Abcf2
Acaa2	Aco2	Acat1
Acat1	Ak3	Aco2
Aco2	Aldh18a1	Acot13
Acot2	Aldoa	Adsl
Aldh18a1	Atp5b	Ak3
Aldoa	Atp5o	Aldh18a1
Atp5b	Brd8	Aldoa
Atp5e	Cat	Atp5b
Atp5o	Cdk1	Atp5o
Cfl1	Cfl1	Atpif1
Dbi	Clic1	Brd8
Ddah2	Cox17	Calm3
Fasn	Cs	Cdk1
Gapdh	Dbi	Cfl1
Gnb2l1	Dld	Clic1
Hadha	Eci2	Cox17
Hnrnpk	Fasn	Cs
Hspd1	Fh1	Dbi
Idh2	Gapdh	Ddah2
Isoc2a	Gnb2l1	Dlat
Lig1	Hnrnpk	Dld
Mdh2	Hspa9	Fasn
Mthfd1l	Hspd1	Fh1
Parp1	Idh3a	Gapdh
Pkm	Lig1	Gls
Rps3	Mdh2	Gnb2l1
Shmt2	Me2	Got2
Vdac1	Mthfd1l	Gstp1
Vdac3	Myc	Hadha
	Nsun2	Hmgcl
	Parp1	Hnrnpk
	Pcbd2	Hspa9
	Rps3	Hspd1
	Sdha	Mdh2
	Shmt2	Me2
	Slc25a5	Mthfd1l
	Vdac1	Mthfd2
	Vdac2	Myc
	Vdac3	Nsun2
		Parp1
		Pcbd2
		Pdhb
		Pkm
		Rps3
		Sdha
		Shmt2
		Slc25a5
		Sod1
		Uqcrh
		Ywhae
